# Supplementary material for: Hybridization-based capture of pathogen mRNA enables paired host-pathogen transcriptional analysis
Source: Sci Rep. 2019 Dec 17;9:19244. doi: 10.1038/s41598-019-55633-6 (PMC6917760; doi:10.1038/s41598-019-55633-6)
Supplement: Supplementary file 2 — Supplementary Dataset 1 [file 41598_2019_55633_MOESM2_ESM.xlsx]

## Sheet: pre_host
Geneid	WT1_rep2	WT1_rep3	WT1_rep4	WT2_rep1	WT2_rep2	WT2_rep3	WT2_rep4	WT3_rep1	WT3_rep2	WT3_rep3	WT3_rep4
ENSG00000211804.3:cdna:TRDV1:TR_V_gene:1	0	0	0	0	0	0	0	0	0	0	0
ENSG00000205702.10:cdna:CYP2D7:polymorphic_pseudogene:-1	0	0	0	1	0	1	0	0	0	0	0
ENSG00000280021.1:cdna:OR51F1:polymorphic_pseudogene:-1	0	0	0	0	0	0	0	0	0	0	0
ENSG00000249948.6:cdna:GBA3:polymorphic_pseudogene:1	1	0	0	0	1	1	0	0	0	0	0
ENSG00000204403.9:cdna:CASP12:polymorphic_pseudogene:-1	0	0	0	0	0	0	0	0	0	0	0
ENSG00000226807.6:cdna:MROH5:polymorphic_pseudogene:-1	0	0	0	0	0	0	0	0	0	0	0
ENSG00000266200.6:cdna:PNLIPRP2:polymorphic_pseudogene:1	0	0	0	0	1	0	0	0	0	0	0
ENSG00000166473.17:cdna:PKD1L2:polymorphic_pseudogene:-1	3	0	3	5	1	7	7	0	5	2	4
ENSG00000099984.11:cdna:GSTT2:polymorphic_pseudogene:1	0	0	1	0	0	1	0	0	2	1	1
ENSG00000211454.13:cdna:AKR7L:polymorphic_pseudogene:-1	0	0	0	2	0	0	0	0	2	0	0
ENSG00000244682.7:cdna:FCGR2C:polymorphic_pseudogene:1	0	0	0	0	0	0	0	0	0	0	0
ENSG00000196383.5:cdna:OR4Q2:polymorphic_pseudogene:1	0	0	0	0	2	0	0	0	1	0	0
ENSG00000272395.7:cdna:IFNL4:polymorphic_pseudogene:-1	0	0	0	0	0	0	0	0	0	0	0
ENSG00000211898.7:cdna:IGHD:IG_C_gene:-1	0	0	0	0	0	0	0	0	0	0	0
ENSG00000273962.1:cdna:IGKV2-40:IG_V_gene:-1	0	0	0	0	0	0	0	0	0	0	0
ENSG00000270472.2:cdna:IGHV3OR16-9:IG_V_gene:1	0	0	0	0	0	0	0	0	1	0	0
ENSG00000251039.2:cdna:IGKV2D-40:IG_V_gene:1	0	0	0	0	0	0	0	0	0	0	1
ENSG00000242076.2:cdna:IGKV1-33:IG_V_gene:-1	1	0	1	2	1	1	3	1	0	0	0
ENSG00000239975.2:cdna:IGKV1D-33:IG_V_gene:1	1	0	0	1	1	0	2	2	1	0	0
ENSG00000225698.3:cdna:IGHV3-72:IG_V_gene:-1	0	0	0	0	0	0	0	0	0	0	1
ENSG00000211642.3:cdna:IGLV10-54:IG_V_gene:1	0	0	0	0	0	0	1	0	0	0	0
ENSG00000243264.2:cdna:IGKV2D-29:IG_V_gene:1	0	0	0	0	0	0	0	0	0	0	0
ENSG00000242534.2:cdna:IGKV2D-28:IG_V_gene:1	0	0	0	0	0	0	0	0	2	0	0
ENSG00000185222.8:cdna:TCEAL9:protein_coding:1	1	4	1	2	3	7	3	0	6	3	2
ENSG00000215595.1:cdna:C20orf202:protein_coding:1	0	0	0	0	0	0	0	0	0	0	0
ENSG00000141252.19:cdna:VPS53:protein_coding:-1	11	5	3	10	8	10	14	1	19	13	11
ENSG00000268320.3:cdna:SCGB1C2:protein_coding:1	0	0	0	0	0	0	0	0	0	0	0
ENSG00000132549.18:cdna:VPS13B:protein_coding:1	17	9	3	6	21	23	11	4	29	10	16
ENSG00000128578.9:cdna:STRIP2:protein_coding:1	5	6	2	4	8	3	9	3	10	8	5
ENSG00000104231.10:cdna:ZFAND1:protein_coding:-1	5	3	1	1	2	6	7	1	6	3	3
ENSG00000135776.4:cdna:ABCB10:protein_coding:-1	6	1	1	3	3	4	4	0	5	0	1
ENSG00000109956.12:cdna:B3GAT1:protein_coding:-1	0	1	0	1	2	2	1	0	1	1	2
ENSG00000197136.4:cdna:PCNX3:protein_coding:1	19	18	13	34	40	57	23	8	59	27	18
ENSG00000104824.16:cdna:HNRNPL:protein_coding:-1	100	44	29	71	87	109	94	44	118	56	60
ENSG00000158467.16:cdna:AHCYL2:protein_coding:1	8	4	4	1	5	10	5	7	8	6	6
ENSG00000104823.8:cdna:ECH1:protein_coding:-1	4	3	4	12	16	11	9	1	22	5	2
ENSG00000198270.12:cdna:TMEM116:protein_coding:-1	1	3	0	1	2	1	1	0	1	1	0
ENSG00000168005.8:cdna:C11orf84:protein_coding:1	5	2	1	5	13	7	2	1	13	6	5
ENSG00000080854.14:cdna:IGSF9B:protein_coding:-1	0	0	0	1	1	1	1	0	3	0	0
ENSG00000221955.10:cdna:SLC12A8:protein_coding:-1	1	2	1	2	4	4	4	1	8	5	2
ENSG00000182667.14:cdna:NTM:protein_coding:1	1	0	0	0	0	2	1	1	2	2	2
ENSG00000181450.17:cdna:ZNF678:protein_coding:1	8	4	0	7	4	6	5	3	12	4	5
ENSG00000104361.9:cdna:NIPAL2:protein_coding:-1	0	0	0	1	0	1	0	0	2	0	0
ENSG00000149418.10:cdna:ST14:protein_coding:1	24	27	7	32	44	52	56	9	54	32	21
ENSG00000136628.17:cdna:EPRS:protein_coding:-1	20	6	3	5	14	17	18	4	14	8	8
ENSG00000171747.8:cdna:LGALS4:protein_coding:-1	1	0	0	0	0	0	1	0	0	0	0
ENSG00000174903.15:cdna:RAB1B:protein_coding:1	32	33	9	43	69	74	55	8	121	41	32
ENSG00000143669.13:cdna:LYST:protein_coding:-1	6	3	0	3	7	7	2	0	6	4	4
ENSG00000120457.11:cdna:KCNJ5:protein_coding:1	0	1	1	1	2	4	4	1	6	3	5
ENSG00000204767.3:cdna:FAM196B:protein_coding:-1	14	4	5	9	18	19	14	8	30	10	13
ENSG00000128513.14:cdna:POT1:protein_coding:-1	2	2	1	0	8	8	1	2	2	5	1
ENSG00000089022.13:cdna:MAPKAPK5:protein_coding:1	10	8	8	4	13	16	13	5	22	16	11
ENSG00000182230.11:cdna:FAM153B:protein_coding:1	0	1	0	0	1	0	0	0	0	0	0
ENSG00000234224.2:cdna:TMEM229A:protein_coding:-1	0	0	0	0	1	0	0	0	0	0	0
ENSG00000136490.8:cdna:LIMD2:protein_coding:-1	4	2	6	8	24	15	9	5	27	10	6
ENSG00000163584.17:cdna:RPL22L1:protein_coding:-1	3	0	0	0	0	1	0	2	3	1	2
ENSG00000221838.9:cdna:AP4M1:protein_coding:1	1	1	1	2	1	7	2	0	3	2	2
ENSG00000124920.13:cdna:MYRF:protein_coding:1	0	1	1	1	1	1	1	1	3	1	1
ENSG00000159184.7:cdna:HOXB13:protein_coding:-1	5	3	3	2	3	2	9	1	14	2	8
ENSG00000002822.15:cdna:MAD1L1:protein_coding:-1	0	3	3	9	5	9	9	2	17	4	4
ENSG00000034239.10:cdna:EFCAB1:protein_coding:-1	0	1	1	0	2	0	0	0	1	0	1
ENSG00000171953.15:cdna:ATPAF2:protein_coding:-1	2	1	1	1	4	2	0	1	3	1	3
ENSG00000145863.10:cdna:GABRA6:protein_coding:1	0	0	0	0	0	0	0	0	2	0	0
ENSG00000274523.4:cdna:RCC1L:protein_coding:-1	1	5	4	6	8	9	2	2	10	9	4
ENSG00000269226.7:cdna:TMSB15B:protein_coding:-1	3	1	2	7	4	6	5	1	8	5	8
ENSG00000110876.9:cdna:SELPLG:protein_coding:-1	0	1	0	0	0	0	0	0	1	0	0
ENSG00000170956.16:cdna:CEACAM3:protein_coding:1	0	0	0	0	0	0	0	0	0	0	0
ENSG00000161016.17:cdna:RPL8:protein_coding:-1	48	41	28	76	83	97	73	23	177	81	35
ENSG00000152904.11:cdna:GGPS1:protein_coding:1	9	4	1	4	8	12	11	2	7	7	5
ENSG00000110446.10:cdna:SLC15A3:protein_coding:-1	0	0	0	1	2	1	1	0	4	0	0
ENSG00000177151.3:cdna:OR2T35:protein_coding:-1	0	1	0	0	0	0	0	0	0	0	0
ENSG00000134028.14:cdna:ADAMDEC1:protein_coding:1	0	0	0	0	0	1	0	0	0	0	0
ENSG00000089723.9:cdna:OTUB2:protein_coding:1	1	2	1	4	7	4	0	0	8	6	3
ENSG00000166250.11:cdna:CLMP:protein_coding:-1	5	5	3	6	5	7	8	1	9	2	5
ENSG00000128408.8:cdna:RIBC2:protein_coding:1	1	0	0	1	2	0	7	0	3	0	0
ENSG00000122406.12:cdna:RPL5:protein_coding:1	83	44	11	47	72	104	86	41	115	50	43
ENSG00000253537.2:cdna:PCDHGA7:protein_coding:1	1	2	0	1	2	4	0	0	0	1	2
ENSG00000106261.16:cdna:ZKSCAN1:protein_coding:1	14	5	9	4	14	14	13	6	19	23	5
ENSG00000109943.8:cdna:CRTAM:protein_coding:1	0	0	0	1	1	1	3	1	0	0	1
ENSG00000196071.4:cdna:OR2L13:protein_coding:1	0	0	0	1	0	0	0	0	1	0	1
ENSG00000263874.2:cdna:LINC00672:protein_coding:1	0	2	0	1	0	1	0	0	4	1	0
ENSG00000105388.15:cdna:CEACAM5:protein_coding:1	0	0	0	1	0	1	1	0	4	0	1
ENSG00000213214.4:cdna:ARHGEF35:protein_coding:-1	4	3	0	0	6	8	7	0	5	5	2
ENSG00000113494.16:cdna:PRLR:protein_coding:-1	0	0	0	0	3	3	1	0	2	0	1
ENSG00000160957.12:cdna:RECQL4:protein_coding:-1	3	1	2	4	5	8	1	1	7	8	3
ENSG00000179431.6:cdna:FJX1:protein_coding:1	2	5	1	4	5	5	5	1	13	7	3
ENSG00000188828.11:cdna:GLRA4:protein_coding:-1	0	0	0	0	0	0	0	0	0	0	0
ENSG00000179363.6:cdna:TMEM31:protein_coding:1	0	0	0	0	0	0	0	0	2	0	1
ENSG00000158417.10:cdna:EIF5B:protein_coding:1	19	6	5	20	17	22	17	11	24	12	17
ENSG00000144182.16:cdna:LIPT1:protein_coding:1	0	1	0	0	1	2	3	1	5	1	0
ENSG00000006071.12:cdna:ABCC8:protein_coding:-1	0	1	0	0	0	0	1	1	0	0	0
ENSG00000110076.18:cdna:NRXN2:protein_coding:-1	0	0	0	0	1	2	0	0	1	0	1
ENSG00000162739.13:cdna:SLAMF6:protein_coding:-1	3	0	0	0	0	0	1	0	1	0	1
ENSG00000154358.20:cdna:OBSCN:protein_coding:1	1	2	0	4	3	5	8	0	10	2	2
ENSG00000253729.7:cdna:PRKDC:protein_coding:-1	94	60	42	69	133	139	113	30	184	125	66
ENSG00000151365.2:cdna:THRSP:protein_coding:1	0	0	1	0	0	0	0	0	0	0	0
ENSG00000151364.16:cdna:KCTD14:protein_coding:-1	2	3	1	1	2	4	3	3	4	1	4
ENSG00000116128.10:cdna:BCL9:protein_coding:1	11	7	5	11	17	27	13	5	20	13	10
ENSG00000266826.2:cdna:AC011195.2:protein_coding:-1	0	1	0	0	0	0	0	0	0	0	0
ENSG00000173706.12:cdna:HEG1:protein_coding:-1	7	10	9	13	25	13	16	5	22	15	7
ENSG00000279068.1:cdna:AC244517.6:protein_coding:1	0	0	0	0	1	2	0	0	2	0	0
ENSG00000104872.10:cdna:PIH1D1:protein_coding:-1	3	2	0	3	6	4	4	2	12	0	4
ENSG00000189376.11:cdna:C8orf76:protein_coding:-1	0	0	0	1	1	1	0	0	5	0	0
ENSG00000177839.6:cdna:PCDHB9:protein_coding:1	3	2	0	1	1	4	1	0	1	1	5
ENSG00000145919.10:cdna:BOD1:protein_coding:-1	9	4	3	4	7	12	11	3	11	13	3
ENSG00000106991.13:cdna:ENG:protein_coding:-1	5	7	4	7	7	13	7	5	12	4	2
ENSG00000059588.9:cdna:TARBP1:protein_coding:-1	3	1	1	2	3	4	3	0	5	4	1
ENSG00000170075.8:cdna:GPR37L1:protein_coding:1	2	4	1	3	4	3	4	1	4	3	1
ENSG00000125743.10:cdna:SNRPD2:protein_coding:-1	7	4	7	12	17	21	16	6	29	14	7
ENSG00000147804.9:cdna:SLC39A4:protein_coding:-1	8	6	3	17	24	25	26	2	28	9	6
ENSG00000167196.13:cdna:FBXO22:protein_coding:1	5	6	3	4	8	10	13	3	10	8	7
ENSG00000147113.16:cdna:CXorf36:protein_coding:-1	3	0	1	2	0	5	7	0	4	4	3
ENSG00000154556.17:cdna:SORBS2:protein_coding:-1	15	5	1	8	9	10	10	2	9	10	1
ENSG00000175573.6:cdna:C11orf68:protein_coding:-1	12	17	8	14	16	19	17	8	28	13	8
ENSG00000250803.6:cdna:AC010255.3:protein_coding:1	0	0	0	1	0	0	0	0	0	0	0
ENSG00000196924.14:cdna:FLNA:protein_coding:-1	106	105	71	197	255	217	174	56	349	192	130
ENSG00000125691.12:cdna:RPL23:protein_coding:-1	508	122	116	148	251	260	234	103	340	178	210
ENSG00000174514.12:cdna:MFSD4A:protein_coding:1	3	5	2	4	3	2	5	2	6	1	3
ENSG00000128585.17:cdna:MKLN1:protein_coding:1	15	7	7	22	26	13	14	9	33	14	20
ENSG00000198888.2:cdna:MT-ND1:protein_coding:1	3321	2740	1440	2913	3458	3670	3105	1645	3536	2677	2502
ENSG00000198763.3:cdna:MT-ND2:protein_coding:1	3270	2270	1309	2487	3148	3336	2914	1576	3039	2446	2425
ENSG00000198804.2:cdna:MT-CO1:protein_coding:1	3697	3411	2389	3353	3780	3904	3441	2687	3965	3294	3296
ENSG00000198712.1:cdna:MT-CO2:protein_coding:1	3295	2887	1787	3020	3593	3735	3145	2042	3727	2610	2708
ENSG00000228253.1:cdna:MT-ATP8:protein_coding:1	2701	1104	541	1178	2082	2415	1930	639	2330	1223	1348
ENSG00000198899.2:cdna:MT-ATP6:protein_coding:1	3329	2191	1319	2363	3085	3266	2698	1629	3053	2392	2269
ENSG00000131018.22:cdna:SYNE1:protein_coding:-1	5	3	3	3	9	11	7	0	8	6	3
ENSG00000071894.16:cdna:CPSF1:protein_coding:-1	11	15	6	19	22	27	24	4	38	13	8
ENSG00000198938.2:cdna:MT-CO3:protein_coding:1	2529	2098	1198	2313	2831	3117	2506	1777	3440	1976	1982
ENSG00000198840.2:cdna:MT-ND3:protein_coding:1	885	384	237	538	864	1083	753	222	914	517	603
ENSG00000215375.6:cdna:MYL5:protein_coding:1	0	0	0	0	1	1	0	1	1	1	0
ENSG00000212907.2:cdna:MT-ND4L:protein_coding:1	2279	1764	929	1821	2477	2759	1890	1003	2611	1603	1563
ENSG00000164463.12:cdna:CREBRF:protein_coding:1	1	4	3	2	4	3	4	1	6	3	5
ENSG00000198886.2:cdna:MT-ND4:protein_coding:1	3816	3409	2397	3575	3836	3969	3599	2797	3806	3368	3372
ENSG00000169026.12:cdna:MFSD7:protein_coding:-1	0	0	0	0	0	0	0	0	0	0	0
ENSG00000137177.19:cdna:KIF13A:protein_coding:-1	10	4	2	9	13	11	7	2	13	6	5
ENSG00000261832.6:cdna:AC138894.1:protein_coding:-1	0	0	1	0	0	0	0	1	1	0	0
ENSG00000198786.2:cdna:MT-ND5:protein_coding:1	3125	2196	1163	2405	3005	3197	2608	1533	3084	2263	2125
ENSG00000113356.11:cdna:POLR3G:protein_coding:1	2	0	2	1	1	2	7	2	4	2	2
ENSG00000173093.12:cdna:CCDC63:protein_coding:1	0	0	0	0	0	0	0	0	0	0	0
ENSG00000136457.9:cdna:CHAD:protein_coding:-1	0	0	0	0	0	0	0	0	0	0	0
ENSG00000198695.2:cdna:MT-ND6:protein_coding:-1	929	583	468	1008	1048	1043	1029	346	1853	1002	966
ENSG00000198727.2:cdna:MT-CYB:protein_coding:1	2187	1558	754	1703	2382	2587	2001	1076	2451	1640	1527
ENSG00000198040.10:cdna:ZNF84:protein_coding:1	5	1	1	3	3	4	3	2	5	3	2
ENSG00000139182.13:cdna:CLSTN3:protein_coding:1	1	2	1	3	8	5	5	0	4	11	4
ENSG00000231852.6:cdna:CYP21A2:protein_coding:1	0	0	0	0	0	1	0	0	0	0	0
ENSG00000178795.9:cdna:GDPD4:protein_coding:-1	0	0	0	1	0	1	0	0	0	0	0
ENSG00000139144.9:cdna:PIK3C2G:protein_coding:1	1	0	0	0	0	0	0	0	0	1	1
ENSG00000168477.17:cdna:TNXB:protein_coding:-1	0	1	0	2	0	0	1	0	2	1	1
ENSG00000198734.10:cdna:F5:protein_coding:-1	0	1	0	0	3	0	0	0	0	1	0
ENSG00000102409.9:cdna:BEX4:protein_coding:1	2	0	0	0	1	0	1	0	1	0	5
ENSG00000111961.17:cdna:SASH1:protein_coding:1	12	8	8	5	8	14	13	3	9	11	3
ENSG00000116183.10:cdna:PAPPA2:protein_coding:1	1	2	1	1	2	1	0	1	5	3	3
ENSG00000118094.11:cdna:TREH:protein_coding:-1	0	0	0	0	0	0	0	0	1	0	0
ENSG00000085998.13:cdna:POMGNT1:protein_coding:-1	4	5	3	3	7	8	6	2	7	4	4
ENSG00000132382.14:cdna:MYBBP1A:protein_coding:-1	7	9	4	14	12	18	15	2	25	11	6
ENSG00000186298.11:cdna:PPP1CC:protein_coding:-1	15	7	7	7	16	19	7	7	16	8	9
ENSG00000113456.18:cdna:RAD1:protein_coding:-1	6	3	3	3	4	6	9	1	1	3	2
ENSG00000204387.12:cdna:C6orf48:protein_coding:1	8	6	6	3	13	10	5	2	18	4	5
ENSG00000277791.4:cdna:PSMB3:protein_coding:1	23	9	7	22	26	33	24	15	57	27	15
ENSG00000183018.8:cdna:SPNS2:protein_coding:1	0	0	0	0	1	0	0	0	0	0	0
ENSG00000140575.12:cdna:IQGAP1:protein_coding:1	65	41	30	64	77	76	79	32	120	79	43
ENSG00000188610.12:cdna:FAM72B:protein_coding:-1	5	2	1	2	2	3	3	3	4	0	1
ENSG00000182938.4:cdna:OTOP3:protein_coding:1	0	0	0	0	0	0	1	0	0	0	1
ENSG00000146453.12:cdna:PNLDC1:protein_coding:1	0	0	0	0	0	0	0	0	0	0	0
ENSG00000092978.10:cdna:GPATCH2:protein_coding:-1	4	1	1	5	6	4	5	3	14	5	6
ENSG00000187391.19:cdna:MAGI2:protein_coding:-1	11	2	0	2	2	2	4	1	6	9	3
ENSG00000085719.12:cdna:CPNE3:protein_coding:1	15	3	4	7	13	12	18	12	21	6	7
ENSG00000166863.11:cdna:TAC3:protein_coding:-1	0	0	0	0	0	0	0	0	1	0	0
ENSG00000204392.10:cdna:LSM2:protein_coding:-1	4	3	3	11	7	7	8	2	7	3	4
ENSG00000182557.7:cdna:SPNS3:protein_coding:1	0	1	0	0	1	0	0	0	0	2	0
ENSG00000172031.6:cdna:EPHX4:protein_coding:1	0	0	0	0	2	3	1	0	1	1	0
ENSG00000159784.17:cdna:FAM131B:protein_coding:-1	0	1	0	1	1	0	2	0	1	1	1
ENSG00000172425.10:cdna:TTC36:protein_coding:1	0	0	0	0	0	0	0	0	0	0	0
ENSG00000203727.3:cdna:SAMD5:protein_coding:1	1	1	0	1	1	2	1	0	2	2	1
ENSG00000122507.20:cdna:BBS9:protein_coding:1	0	1	1	1	1	1	1	0	3	1	1
ENSG00000153832.11:cdna:FBXO36:protein_coding:1	1	0	0	0	1	1	3	0	4	0	0
ENSG00000162337.11:cdna:LRP5:protein_coding:1	10	13	6	21	23	25	22	5	34	28	9
ENSG00000169136.10:cdna:ATF5:protein_coding:1	1	2	0	5	10	12	4	1	12	7	4
ENSG00000161594.6:cdna:KLHL10:protein_coding:1	0	0	0	1	0	1	0	0	1	0	1
ENSG00000250120.6:cdna:PCDHA10:protein_coding:1	2	5	0	3	5	3	10	1	6	5	6
ENSG00000254858.9:cdna:MPV17L2:protein_coding:1	2	3	3	4	7	5	8	2	6	6	8
ENSG00000188056.11:cdna:TREML4:protein_coding:1	2	0	0	1	1	3	0	0	2	0	1
ENSG00000059915.16:cdna:PSD:protein_coding:-1	0	0	0	0	0	0	0	0	0	0	0
ENSG00000172500.12:cdna:FIBP:protein_coding:-1	1	9	6	2	13	11	7	3	16	9	5
ENSG00000258311.5:cdna:AC009779.3:protein_coding:1	2	4	2	4	5	6	5	2	10	5	1
ENSG00000162623.15:cdna:TYW3:protein_coding:1	0	3	1	0	5	4	4	2	9	3	1
ENSG00000147457.13:cdna:CHMP7:protein_coding:1	3	4	1	6	5	13	13	1	19	6	2
ENSG00000172543.7:cdna:CTSW:protein_coding:1	0	0	0	0	0	1	0	0	0	0	0
ENSG00000141027.20:cdna:NCOR1:protein_coding:-1	29	14	13	21	27	38	32	9	40	26	14
ENSG00000185000.11:cdna:DGAT1:protein_coding:-1	2	1	0	4	5	8	4	1	6	4	2
ENSG00000112110.9:cdna:MRPL18:protein_coding:1	3	3	1	3	7	3	4	5	7	2	2
ENSG00000108474.16:cdna:PIGL:protein_coding:1	0	1	0	1	0	2	1	1	0	0	0
ENSG00000039650.11:cdna:PNKP:protein_coding:-1	0	3	0	2	3	4	5	1	8	4	3
ENSG00000119812.18:cdna:FAM98A:protein_coding:-1	5	5	0	3	6	7	4	2	11	6	1
ENSG00000205609.12:cdna:EIF3CL:protein_coding:-1	28	18	12	30	37	39	38	11	60	26	14
ENSG00000214357.8:cdna:NEURL1B:protein_coding:1	0	2	1	1	2	2	3	0	3	4	1
ENSG00000214941.7:cdna:ZSWIM7:protein_coding:-1	3	2	0	2	2	0	4	0	5	3	2
ENSG00000037897.16:cdna:METTL1:protein_coding:-1	1	2	1	7	3	3	0	0	6	3	2
ENSG00000257921.5:cdna:AC025165.3:protein_coding:1	0	0	0	0	0	2	0	0	1	0	0
ENSG00000153207.14:cdna:AHCTF1:protein_coding:-1	23	6	4	15	16	25	12	5	32	20	12
ENSG00000237440.8:cdna:ZNF737:protein_coding:-1	6	2	0	2	3	4	2	5	2	8	2
ENSG00000073417.14:cdna:PDE8A:protein_coding:1	21	8	3	15	27	20	17	5	37	13	10
ENSG00000082781.11:cdna:ITGB5:protein_coding:-1	5	9	4	7	8	10	12	3	19	10	6
ENSG00000173153.13:cdna:ESRRA:protein_coding:1	2	1	3	6	3	6	2	1	6	2	3
ENSG00000256870.2:cdna:SLC5A8:protein_coding:-1	0	0	0	0	1	1	2	0	1	1	0
ENSG00000173113.6:cdna:TRMT112:protein_coding:-1	16	17	10	20	27	32	20	6	51	10	17
ENSG00000133884.9:cdna:DPF2:protein_coding:1	13	17	3	14	25	23	22	5	43	14	9
ENSG00000111727.11:cdna:HCFC2:protein_coding:1	1	0	0	5	3	2	6	1	3	2	0
ENSG00000108829.9:cdna:LRRC59:protein_coding:-1	38	33	17	47	82	77	66	25	122	53	40
ENSG00000250298.3:cdna:GIMD1:protein_coding:-1	0	0	1	0	0	0	0	0	1	0	0
ENSG00000168539.3:cdna:CHRM1:protein_coding:-1	2	0	1	0	2	1	1	0	3	4	0
ENSG00000277258.4:cdna:PCGF2:protein_coding:-1	20	16	12	26	26	35	27	5	56	21	17
ENSG00000164924.17:cdna:YWHAZ:protein_coding:-1	227	84	80	148	213	235	176	103	295	153	121
ENSG00000072609.17:cdna:CHFR:protein_coding:-1	5	0	3	8	15	13	19	7	22	11	7
ENSG00000113966.9:cdna:ARL6:protein_coding:1	3	4	1	1	3	0	2	0	3	4	2
ENSG00000203697.11:cdna:CAPN8:protein_coding:-1	1	0	0	1	0	1	0	0	0	1	0
ENSG00000197037.10:cdna:ZSCAN25:protein_coding:1	2	3	0	1	8	7	2	1	8	5	3
ENSG00000149573.8:cdna:MPZL2:protein_coding:-1	8	8	1	9	4	8	12	5	16	12	9
ENSG00000204659.4:cdna:CBY3:protein_coding:-1	0	0	0	0	0	0	0	0	0	0	0
ENSG00000171307.18:cdna:ZDHHC16:protein_coding:1	5	7	1	5	10	13	6	2	9	11	8
ENSG00000087460.24:cdna:GNAS:protein_coding:1	111	95	53	139	177	228	147	86	226	146	81
ENSG00000168246.5:cdna:UBTD2:protein_coding:-1	15	8	6	8	6	17	18	3	15	7	2
ENSG00000022556.15:cdna:NLRP2:protein_coding:1	0	1	0	1	0	0	2	0	2	0	1
ENSG00000183569.17:cdna:SERHL2:protein_coding:1	0	1	0	0	0	0	0	0	0	0	0
ENSG00000213759.9:cdna:UGT2B11:protein_coding:-1	0	0	0	0	0	0	0	0	1	0	0
ENSG00000189037.7:cdna:DUSP21:protein_coding:1	0	0	0	0	0	0	0	0	0	0	0
ENSG00000179626.3:cdna:OR6C4:protein_coding:1	0	0	0	0	0	0	0	1	0	0	0
ENSG00000173546.7:cdna:CSPG4:protein_coding:-1	0	1	0	0	2	2	3	0	3	2	0
ENSG00000135318.11:cdna:NT5E:protein_coding:1	31	15	7	15	51	42	24	18	56	17	27
ENSG00000078124.11:cdna:ACER3:protein_coding:1	25	10	11	13	25	23	11	5	22	14	9
ENSG00000204501.7:cdna:PRAMEF15:protein_coding:1	0	0	0	0	0	0	0	0	0	0	0
ENSG00000182472.8:cdna:CAPN12:protein_coding:-1	0	0	0	0	1	0	0	0	0	1	1
ENSG00000166856.2:cdna:GPR182:protein_coding:1	0	0	0	0	0	0	0	0	0	0	0
ENSG00000015532.9:cdna:XYLT2:protein_coding:1	3	4	0	10	12	12	14	3	20	12	9
ENSG00000143774.16:cdna:GUK1:protein_coding:1	2	0	3	2	9	7	10	2	12	5	5
ENSG00000204852.15:cdna:TCTN1:protein_coding:1	7	8	6	4	7	5	20	4	12	4	7
ENSG00000137648.17:cdna:TMPRSS4:protein_coding:1	0	1	3	1	2	1	2	0	3	5	2
ENSG00000261236.7:cdna:BOP1:protein_coding:-1	8	8	1	16	17	11	9	5	19	7	5
ENSG00000260428.2:cdna:SCX:protein_coding:1	0	0	0	0	0	0	0	0	0	0	0
ENSG00000139547.7:cdna:RDH16:protein_coding:-1	0	0	0	0	0	0	0	0	0	0	0
ENSG00000219435.5:cdna:CATSPERZ:protein_coding:1	0	1	0	1	0	0	0	0	2	1	0
ENSG00000230797.2:cdna:YY2:protein_coding:1	1	0	0	1	2	0	0	0	1	0	1
ENSG00000104689.9:cdna:TNFRSF10A:protein_coding:-1	2	5	2	3	6	8	4	1	7	6	6
ENSG00000105974.11:cdna:CAV1:protein_coding:1	118	45	33	89	118	133	104	51	223	80	63
ENSG00000080031.9:cdna:PTPRH:protein_coding:-1	0	1	0	0	1	0	0	0	0	1	0
ENSG00000170426.1:cdna:SDR9C7:protein_coding:-1	0	0	1	0	1	1	1	0	0	0	1
ENSG00000101337.15:cdna:TM9SF4:protein_coding:1	13	10	6	21	17	36	25	9	30	21	12
ENSG00000187857.3:cdna:OR6C75:protein_coding:1	0	0	0	0	0	1	1	0	2	1	1
ENSG00000133641.17:cdna:C12orf29:protein_coding:1	3	0	1	1	3	6	3	0	4	2	1
ENSG00000129990.14:cdna:SYT5:protein_coding:-1	8	2	2	8	10	10	8	0	10	9	17
ENSG00000204394.12:cdna:VARS:protein_coding:-1	11	9	5	13	12	17	15	3	29	14	10
ENSG00000137747.15:cdna:TMPRSS13:protein_coding:-1	1	4	2	2	2	1	0	0	1	0	1
ENSG00000145934.16:cdna:TENM2:protein_coding:1	0	2	0	6	8	4	2	1	6	5	1
ENSG00000072786.12:cdna:STK10:protein_coding:-1	13	7	5	22	22	13	23	5	32	14	5
ENSG00000100053.9:cdna:CRYBB3:protein_coding:1	0	0	0	0	0	0	0	0	0	0	0
ENSG00000144476.5:cdna:ACKR3:protein_coding:1	18	21	10	24	29	31	19	9	56	15	14
ENSG00000154162.14:cdna:CDH12:protein_coding:-1	1	0	0	0	0	0	0	0	1	1	0
ENSG00000186458.4:cdna:DEFB132:protein_coding:1	0	0	0	0	0	0	0	0	0	1	0
ENSG00000197706.3:cdna:OR6C74:protein_coding:1	1	0	0	0	0	0	1	0	0	0	0
ENSG00000179919.3:cdna:OR10A7:protein_coding:1	0	0	0	1	0	0	0	0	0	0	0
ENSG00000137726.16:cdna:FXYD6:protein_coding:-1	1	2	1	1	0	0	0	1	1	1	0
ENSG00000149507.6:cdna:OOSP2:protein_coding:1	0	0	0	0	0	0	1	0	1	0	0
ENSG00000259066.5:cdna:AL110118.2:protein_coding:1	1	0	0	0	1	1	0	1	1	1	1
ENSG00000115425.13:cdna:PECR:protein_coding:-1	0	1	1	0	0	3	2	0	1	1	0
ENSG00000164808.16:cdna:SPIDR:protein_coding:1	7	3	1	3	4	4	4	2	16	7	4
ENSG00000178764.7:cdna:ZHX2:protein_coding:1	4	10	6	9	10	13	11	5	19	17	14
ENSG00000157303.10:cdna:SUSD3:protein_coding:1	0	0	0	0	0	0	1	0	1	0	0
ENSG00000008394.12:cdna:MGST1:protein_coding:1	7	5	4	10	11	7	5	8	13	7	6
ENSG00000109471.4:cdna:IL2:protein_coding:-1	0	0	0	0	1	0	0	0	0	0	0
ENSG00000120738.7:cdna:EGR1:protein_coding:1	3	4	3	6	7	6	5	1	10	3	4
ENSG00000196850.5:cdna:PPTC7:protein_coding:-1	6	2	2	4	2	3	8	6	14	5	3
ENSG00000117477.12:cdna:CCDC181:protein_coding:-1	0	0	0	1	0	0	1	0	0	0	2
ENSG00000237693.4:cdna:IRGM:protein_coding:1	1	0	0	1	1	1	3	1	1	0	1
ENSG00000235568.6:cdna:NFAM1:protein_coding:-1	0	0	0	1	1	0	1	0	3	1	1
ENSG00000160255.17:cdna:ITGB2:protein_coding:-1	0	2	1	2	0	3	1	0	2	2	0
ENSG00000080345.17:cdna:RIF1:protein_coding:1	32	4	9	20	33	31	29	6	34	27	17
ENSG00000164610.8:cdna:RP9:protein_coding:-1	2	1	1	4	2	2	3	0	6	3	5
ENSG00000244219.6:cdna:TMEM225B:protein_coding:1	1	0	0	0	1	0	0	0	0	0	0
ENSG00000176925.6:cdna:OR51F2:protein_coding:1	0	0	0	0	0	0	0	0	0	0	0
ENSG00000102001.12:cdna:CACNA1F:protein_coding:-1	0	0	0	1	1	1	2	1	1	1	1
ENSG00000176900.2:cdna:OR51T1:protein_coding:1	0	0	0	0	0	0	0	0	0	0	0
ENSG00000205496.1:cdna:OR51A2:protein_coding:-1	0	0	0	0	0	0	0	0	0	0	0
ENSG00000130821.15:cdna:SLC6A8:protein_coding:1	5	9	2	6	11	21	16	1	23	15	10
ENSG00000162852.13:cdna:CNST:protein_coding:1	0	2	1	4	4	2	4	3	2	3	1
ENSG00000093010.13:cdna:COMT:protein_coding:1	9	4	3	8	8	6	9	3	12	6	8
ENSG00000135452.9:cdna:TSPAN31:protein_coding:1	6	5	4	2	3	2	1	2	8	5	2
ENSG00000168092.13:cdna:PAFAH1B2:protein_coding:1	31	12	8	15	28	25	22	9	31	21	16
ENSG00000226288.1:cdna:OR52I2:protein_coding:1	0	0	0	0	0	0	0	0	0	0	0
ENSG00000147536.11:cdna:GINS4:protein_coding:1	3	1	2	3	8	1	5	3	10	4	6
ENSG00000213064.9:cdna:SFT2D2:protein_coding:1	92	57	55	65	89	77	90	37	146	106	81
ENSG00000085741.12:cdna:WNT11:protein_coding:-1	0	0	0	1	1	0	3	0	0	0	0
ENSG00000198837.9:cdna:DENND4B:protein_coding:-1	6	9	3	11	11	13	10	5	21	7	9
ENSG00000101336.13:cdna:HCK:protein_coding:1	0	0	0	1	1	0	1	0	2	0	1
ENSG00000113621.14:cdna:TXNDC15:protein_coding:1	4	3	3	5	3	5	3	0	3	6	2
ENSG00000185420.18:cdna:SMYD3:protein_coding:-1	1	4	2	2	2	1	0	0	2	5	2
ENSG00000135577.4:cdna:NMBR:protein_coding:-1	0	0	1	0	0	0	0	0	0	0	0
ENSG00000112038.17:cdna:OPRM1:protein_coding:1	2	0	0	0	1	1	2	0	1	2	3
ENSG00000135446.16:cdna:CDK4:protein_coding:-1	14	11	9	14	25	21	14	5	42	10	6
ENSG00000254656.1:cdna:RTL1:protein_coding:-1	0	0	0	0	1	0	1	0	1	0	0
ENSG00000179520.10:cdna:SLC17A8:protein_coding:1	0	0	0	0	1	1	0	0	0	0	0
ENSG00000119953.12:cdna:SMNDC1:protein_coding:-1	4	6	4	3	9	5	5	4	17	6	2
ENSG00000122643.18:cdna:NT5C3A:protein_coding:-1	2	2	0	2	5	5	4	1	2	1	4
ENSG00000069535.13:cdna:MAOB:protein_coding:-1	0	1	0	1	0	0	1	0	2	0	1
ENSG00000153498.11:cdna:SPACA7:protein_coding:1	0	0	0	0	0	1	1	0	1	1	0
ENSG00000105971.14:cdna:CAV2:protein_coding:1	12	8	8	12	17	13	14	5	28	12	13
ENSG00000203733.5:cdna:GJE1:protein_coding:1	0	0	0	0	0	0	0	0	0	0	0
ENSG00000158623.14:cdna:COPG2:protein_coding:-1	8	2	0	3	5	8	10	5	5	4	4
ENSG00000179468.5:cdna:OR9A2:protein_coding:-1	0	0	0	1	0	1	2	0	0	0	0
ENSG00000100226.15:cdna:GTPBP1:protein_coding:1	18	22	6	16	16	16	26	5	40	17	5
ENSG00000171988.18:cdna:JMJD1C:protein_coding:-1	18	12	8	17	27	18	13	10	30	27	8
ENSG00000135439.11:cdna:AGAP2:protein_coding:-1	0	1	2	1	0	2	1	0	2	2	1
ENSG00000179172.9:cdna:HNRNPCL1:protein_coding:-1	0	0	0	0	0	0	1	0	0	1	0
ENSG00000259417.2:cdna:LINC01314:protein_coding:-1	1	0	0	1	0	1	2	0	2	1	0
ENSG00000117069.14:cdna:ST6GALNAC5:protein_coding:1	0	0	0	0	0	0	0	0	1	1	2
ENSG00000101276.14:cdna:SLC52A3:protein_coding:-1	1	5	0	3	4	5	2	0	12	4	6
ENSG00000068903.19:cdna:SIRT2:protein_coding:-1	3	1	1	2	10	3	5	4	12	5	9
ENSG00000176340.3:cdna:COX8A:protein_coding:1	15	9	8	15	14	27	24	2	49	15	12
ENSG00000272636.3:cdna:DOC2B:protein_coding:-1	1	0	1	0	0	0	2	0	2	1	3
ENSG00000204764.13:cdna:RANBP17:protein_coding:1	3	2	2	2	2	2	2	2	3	1	2
ENSG00000198839.9:cdna:ZNF277:protein_coding:1	110	173	113	283	359	633	451	187	497	346	312
ENSG00000110583.12:cdna:NAA40:protein_coding:1	6	8	2	9	11	5	9	1	17	4	6
ENSG00000119280.16:cdna:C1orf198:protein_coding:-1	3	5	0	4	12	8	5	5	17	9	4
ENSG00000166292.11:cdna:TMEM100:protein_coding:-1	1	0	0	0	0	1	0	0	2	0	0
ENSG00000135744.7:cdna:AGT:protein_coding:-1	0	0	0	0	0	0	0	0	0	0	0
ENSG00000122335.13:cdna:SERAC1:protein_coding:-1	5	1	0	2	1	1	5	0	8	5	3
ENSG00000188996.4:cdna:HUS1B:protein_coding:-1	0	0	0	0	1	0	1	0	0	0	0
ENSG00000086570.12:cdna:FAT2:protein_coding:-1	21	7	4	16	20	32	21	9	31	16	9
ENSG00000163848.19:cdna:ZNF148:protein_coding:-1	22	4	3	9	10	13	8	7	11	8	8
ENSG00000125166.12:cdna:GOT2:protein_coding:-1	10	8	3	10	26	20	17	11	33	8	11
ENSG00000182132.13:cdna:KCNIP1:protein_coding:1	0	0	0	0	0	0	1	0	0	0	0
ENSG00000156486.7:cdna:KCNS2:protein_coding:1	0	1	1	0	0	0	0	0	0	0	0
ENSG00000179603.17:cdna:GRM8:protein_coding:-1	0	0	0	0	0	1	0	0	1	0	0
ENSG00000136213.9:cdna:CHST12:protein_coding:1	20	18	7	20	28	16	28	5	25	23	28
ENSG00000135093.12:cdna:USP30:protein_coding:1	3	1	0	1	2	4	1	0	6	2	1
ENSG00000043462.11:cdna:LCP2:protein_coding:-1	0	0	0	0	1	0	1	0	2	0	0
ENSG00000204308.7:cdna:RNF5:protein_coding:1	4	6	2	3	17	10	9	0	4	6	3
ENSG00000234511.8:cdna:C5orf58:protein_coding:1	0	0	0	0	0	0	1	1	0	0	0
ENSG00000064115.10:cdna:TM7SF3:protein_coding:-1	4	3	6	5	6	10	3	2	10	12	6
ENSG00000143632.14:cdna:ACTA1:protein_coding:-1	4	3	0	2	3	7	6	1	13	4	2
ENSG00000113327.15:cdna:GABRG2:protein_coding:1	7	6	1	10	5	8	9	2	16	4	7
ENSG00000043039.6:cdna:BARX2:protein_coding:1	4	3	3	4	4	6	10	1	4	4	3
ENSG00000196890.4:cdna:HIST3H2BB:protein_coding:1	0	3	1	2	2	3	8	2	9	3	2
ENSG00000174996.11:cdna:KLC2:protein_coding:1	11	15	7	16	23	24	20	3	39	19	7
ENSG00000100416.12:cdna:TRMU:protein_coding:1	0	2	1	2	2	5	3	0	5	1	0
ENSG00000270629.5:cdna:NBPF14:protein_coding:-1	10	4	3	7	15	19	14	5	27	17	7
ENSG00000275356.3:cdna:C7orf77:protein_coding:-1	0	0	0	0	0	0	0	0	0	0	0
ENSG00000170632.13:cdna:ARMC10:protein_coding:1	1	1	1	2	5	5	2	1	4	0	3
ENSG00000150455.13:cdna:TIRAP:protein_coding:1	2	2	0	2	2	3	3	0	4	4	1
ENSG00000162885.12:cdna:B3GALNT2:protein_coding:-1	4	1	2	4	8	7	5	2	8	1	3
ENSG00000198231.12:cdna:DDX42:protein_coding:1	17	3	12	16	23	36	24	5	28	18	11
ENSG00000198074.9:cdna:AKR1B10:protein_coding:1	0	0	0	0	1	0	0	0	0	0	0
ENSG00000166508.17:cdna:MCM7:protein_coding:-1	39	27	18	40	52	60	44	17	80	45	21
ENSG00000166997.7:cdna:CNPY4:protein_coding:1	1	0	0	1	2	2	1	1	4	3	1
ENSG00000175115.11:cdna:PACS1:protein_coding:1	16	16	7	27	35	35	40	9	42	22	22
ENSG00000174059.16:cdna:CD34:protein_coding:-1	7	2	4	3	8	3	5	0	10	3	1
ENSG00000212643.2:cdna:ZRSR1:protein_coding:1	3	0	0	1	1	1	0	3	2	1	1
ENSG00000064309.14:cdna:CDON:protein_coding:-1	9	5	3	6	4	8	7	7	12	9	6
ENSG00000168496.3:cdna:FEN1:protein_coding:1	17	4	7	7	21	20	18	6	31	15	13
ENSG00000172935.8:cdna:MRGPRF:protein_coding:-1	0	0	0	0	0	0	0	0	0	0	0
ENSG00000172938.3:cdna:MRGPRD:protein_coding:-1	4	0	1	2	0	5	4	1	7	5	1
ENSG00000085662.13:cdna:AKR1B1:protein_coding:-1	4	7	0	10	14	16	7	4	16	10	5
ENSG00000145920.14:cdna:CPLX2:protein_coding:1	2	0	1	1	2	1	0	1	1	1	1
ENSG00000198331.10:cdna:HYLS1:protein_coding:1	4	1	1	2	3	1	1	0	4	3	4
ENSG00000177483.11:cdna:RBM44:protein_coding:1	0	0	0	0	0	0	0	0	0	0	0
ENSG00000196844.8:cdna:PATE2:protein_coding:-1	0	0	0	0	2	0	0	0	1	1	0
ENSG00000168333.13:cdna:C8orf22:protein_coding:1	0	0	0	0	0	0	0	0	0	0	0
ENSG00000147684.7:cdna:NDUFB9:protein_coding:1	7	4	3	10	11	18	9	4	13	5	4
ENSG00000258890.6:cdna:CEP95:protein_coding:1	13	6	5	35	21	12	20	4	52	28	14
ENSG00000123094.15:cdna:RASSF8:protein_coding:1	9	4	2	4	7	7	6	3	14	7	7
ENSG00000108854.15:cdna:SMURF2:protein_coding:-1	81	36	21	57	72	85	65	29	84	55	34
ENSG00000117139.16:cdna:KDM5B:protein_coding:-1	17	14	6	15	17	20	18	4	31	22	16
ENSG00000229637.3:cdna:PRAC2:protein_coding:1	0	0	0	0	0	0	0	1	0	0	0
ENSG00000159182.4:cdna:PRAC1:protein_coding:-1	0	0	0	0	0	0	0	0	0	0	0
ENSG00000138356.13:cdna:AOX1:protein_coding:1	3	0	0	0	2	2	2	1	0	0	0
ENSG00000272391.5:cdna:POM121C:protein_coding:-1	46	37	12	58	64	75	63	13	85	51	24
ENSG00000149554.12:cdna:CHEK1:protein_coding:1	12	6	5	6	8	17	15	6	27	8	4
ENSG00000136603.13:cdna:SKIL:protein_coding:1	20	9	4	17	13	14	19	3	15	16	10
ENSG00000128606.12:cdna:LRRC17:protein_coding:1	1	0	0	0	0	0	0	0	1	0	0
ENSG00000111275.12:cdna:ALDH2:protein_coding:1	8	9	5	12	9	9	16	5	15	9	7
ENSG00000120068.6:cdna:HOXB8:protein_coding:-1	2	0	6	4	2	2	5	2	5	5	5
ENSG00000148948.7:cdna:LRRC4C:protein_coding:-1	2	2	1	2	4	1	3	1	3	2	8
ENSG00000110880.10:cdna:CORO1C:protein_coding:-1	33	28	18	32	56	59	46	25	79	59	29
ENSG00000164983.7:cdna:TMEM65:protein_coding:-1	11	4	6	5	9	8	17	8	16	12	12
ENSG00000046889.18:cdna:PREX2:protein_coding:1	2	1	0	4	3	2	1	3	2	2	0
ENSG00000168061.14:cdna:SAC3D1:protein_coding:1	1	4	1	1	2	5	0	1	2	3	1
ENSG00000139436.20:cdna:GIT2:protein_coding:-1	5	10	1	5	8	12	9	3	14	8	3
ENSG00000146477.5:cdna:SLC22A3:protein_coding:1	1	1	1	2	1	0	1	0	1	0	1
ENSG00000263956.6:cdna:NBPF11:protein_coding:-1	6	7	6	2	12	5	3	2	9	8	8
ENSG00000222011.8:cdna:FAM185A:protein_coding:1	0	0	0	1	0	1	1	0	3	1	0
ENSG00000134955.11:cdna:SLC37A2:protein_coding:1	5	11	5	7	12	11	10	3	17	22	5
ENSG00000129595.12:cdna:EPB41L4A:protein_coding:-1	2	0	4	2	1	1	1	0	0	0	1
ENSG00000198673.10:cdna:FAM19A2:protein_coding:-1	1	0	0	0	1	1	0	0	0	0	2
ENSG00000149548.14:cdna:CCDC15:protein_coding:1	0	0	0	0	2	1	0	0	4	1	1
ENSG00000164953.15:cdna:TMEM67:protein_coding:1	3	2	1	4	2	2	3	0	4	4	5
ENSG00000087365.15:cdna:SF3B2:protein_coding:1	26	10	14	26	27	40	31	15	44	26	27
ENSG00000163558.12:cdna:PRKCI:protein_coding:1	16	5	5	12	11	23	10	2	19	11	13
ENSG00000143786.7:cdna:CNIH3:protein_coding:1	1	2	0	0	1	1	1	0	1	0	0
ENSG00000163050.16:cdna:COQ8A:protein_coding:1	3	6	3	5	4	4	6	2	12	5	4
ENSG00000157778.8:cdna:PSMG3:protein_coding:-1	6	2	2	4	6	3	3	1	3	5	0
ENSG00000154143.2:cdna:PANX3:protein_coding:1	0	0	0	0	0	0	0	0	0	0	0
ENSG00000196119.6:cdna:OR8A1:protein_coding:1	0	0	0	0	0	0	0	1	0	1	0
ENSG00000261371.5:cdna:PECAM1:protein_coding:-1	5	2	1	3	3	1	3	3	5	1	4
ENSG00000196341.2:cdna:OR8D1:protein_coding:-1	0	0	0	1	0	0	0	0	0	0	0
ENSG00000136003.15:cdna:ISCU:protein_coding:1	2	0	2	2	3	2	6	1	2	5	0
ENSG00000122085.16:cdna:MTERF4:protein_coding:-1	5	1	0	3	6	5	3	1	3	2	1
ENSG00000172568.4:cdna:FNDC9:protein_coding:-1	0	0	1	0	0	0	0	0	0	0	0
ENSG00000123570.3:cdna:RAB9B:protein_coding:-1	0	0	0	0	0	0	1	0	1	0	0
ENSG00000110090.12:cdna:CPT1A:protein_coding:-1	2	4	1	3	2	4	3	3	3	3	3
ENSG00000166529.14:cdna:ZSCAN21:protein_coding:1	1	1	1	1	3	2	2	0	6	4	1
ENSG00000106554.11:cdna:CHCHD3:protein_coding:-1	12	6	1	5	11	13	6	2	12	11	4
ENSG00000259571.1:cdna:BLID:protein_coding:-1	0	1	0	0	2	0	0	0	1	0	0
ENSG00000068097.14:cdna:HEATR6:protein_coding:-1	8	3	2	5	9	11	8	4	16	6	4
ENSG00000100324.13:cdna:TAB1:protein_coding:1	7	2	2	4	8	9	7	3	8	6	4
ENSG00000204952.2:cdna:FBXO47:protein_coding:-1	0	1	0	0	0	0	0	0	1	1	0
ENSG00000187080.8:cdna:OR2AK2:protein_coding:1	0	0	0	0	0	0	0	0	0	0	0
ENSG00000182103.4:cdna:FAM181B:protein_coding:-1	0	0	0	1	3	2	2	1	5	1	5
ENSG00000117090.14:cdna:SLAMF1:protein_coding:-1	0	0	0	0	0	0	0	0	1	0	0
ENSG00000240021.9:cdna:TEX35:protein_coding:1	0	0	2	3	2	6	8	2	3	1	1
ENSG00000249590.7:cdna:AC004832.3:protein_coding:1	1	1	0	2	0	1	1	0	2	0	0
ENSG00000156411.9:cdna:C14orf2:protein_coding:-1	9	4	1	0	5	6	5	7	6	5	9
ENSG00000128610.11:cdna:FEZF1:protein_coding:-1	1	1	0	1	1	1	0	0	1	0	1
ENSG00000183597.15:cdna:TANGO2:protein_coding:1	4	4	3	6	7	7	6	3	10	3	4
ENSG00000196091.13:cdna:MYBPC1:protein_coding:1	0	1	0	0	0	0	0	0	0	0	0
ENSG00000109927.9:cdna:TECTA:protein_coding:1	1	1	0	0	0	0	0	0	1	0	0
ENSG00000225932.3:cdna:CTAGE4:protein_coding:1	0	0	0	2	0	1	0	0	0	0	0
ENSG00000160959.7:cdna:LRRC14:protein_coding:1	3	1	3	1	4	6	2	0	6	9	2
ENSG00000146833.15:cdna:TRIM4:protein_coding:-1	10	3	5	6	4	3	3	2	11	3	9
ENSG00000244623.1:cdna:OR2AE1:protein_coding:-1	0	0	0	0	0	0	0	0	0	0	0
ENSG00000140067.6:cdna:FAM181A:protein_coding:1	0	0	0	0	0	0	0	1	0	0	0
ENSG00000188343.12:cdna:FAM92A:protein_coding:1	4	0	1	2	1	2	1	0	5	2	0
ENSG00000067208.14:cdna:EVI5:protein_coding:-1	12	9	1	6	5	7	6	5	13	7	2
ENSG00000022840.15:cdna:RNF10:protein_coding:1	11	17	2	14	14	12	14	2	19	11	7
ENSG00000196914.8:cdna:ARHGEF12:protein_coding:1	17	9	5	16	20	24	13	8	22	14	13
ENSG00000166326.6:cdna:TRIM44:protein_coding:1	28	12	14	24	20	32	18	8	38	21	10
ENSG00000164211.12:cdna:STARD4:protein_coding:-1	10	5	5	4	5	3	3	3	4	7	5
ENSG00000066294.14:cdna:CD84:protein_coding:-1	1	0	1	1	1	0	3	1	1	1	0
ENSG00000104290.10:cdna:FZD3:protein_coding:1	7	7	4	15	10	5	10	4	20	6	7
ENSG00000123130.16:cdna:ACOT9:protein_coding:-1	8	5	4	4	5	13	7	3	12	6	3
ENSG00000105352.10:cdna:CEACAM4:protein_coding:-1	0	0	0	0	0	0	0	0	0	0	0
ENSG00000136051.13:cdna:WASHC4:protein_coding:1	7	2	2	7	8	12	13	6	16	9	7
ENSG00000006282.20:cdna:SPATA20:protein_coding:1	2	0	1	4	7	3	5	1	8	4	2
ENSG00000182111.8:cdna:ZNF716:protein_coding:1	3	4	2	1	3	0	4	2	3	2	3
ENSG00000104517.12:cdna:UBR5:protein_coding:-1	40	18	9	27	36	41	41	13	50	27	18
ENSG00000137513.9:cdna:NARS2:protein_coding:-1	1	0	2	0	3	2	4	1	5	4	3
ENSG00000198517.9:cdna:MAFK:protein_coding:1	4	1	1	2	6	2	3	1	10	4	3
ENSG00000205302.6:cdna:SNX2:protein_coding:1	5	0	3	9	7	7	6	2	11	2	1
ENSG00000134986.13:cdna:NREP:protein_coding:-1	7	1	5	4	4	8	3	1	10	3	6
ENSG00000164855.15:cdna:TMEM184A:protein_coding:-1	3	3	0	1	2	5	2	1	5	3	2
ENSG00000168056.15:cdna:LTBP3:protein_coding:-1	0	1	0	2	2	3	0	0	5	4	1
ENSG00000183808.11:cdna:RBM12B:protein_coding:-1	7	1	1	2	4	6	3	1	10	2	1
ENSG00000100316.15:cdna:RPL3:protein_coding:-1	46	46	26	78	99	111	81	32	147	72	40
ENSG00000002834.17:cdna:LASP1:protein_coding:1	69	47	29	83	120	108	88	44	166	90	72
ENSG00000007306.14:cdna:CEACAM7:protein_coding:-1	0	0	0	1	0	0	0	0	0	1	0
ENSG00000033327.12:cdna:GAB2:protein_coding:-1	3	5	3	6	9	5	11	3	3	4	4
ENSG00000130518.16:cdna:KIAA1683:protein_coding:-1	1	2	0	0	0	0	1	0	1	1	0
ENSG00000135083.14:cdna:CCNJL:protein_coding:-1	3	8	0	8	15	11	5	4	17	9	8
ENSG00000179241.12:cdna:LDLRAD3:protein_coding:1	9	8	4	18	18	17	13	9	24	6	8
ENSG00000123560.13:cdna:PLP1:protein_coding:1	0	1	0	0	0	2	0	0	1	0	1
ENSG00000188827.10:cdna:SLX4:protein_coding:-1	5	0	1	4	3	4	8	2	10	5	3
ENSG00000167985.6:cdna:SDHAF2:protein_coding:1	1	1	1	1	0	2	2	0	11	3	0
ENSG00000170613.4:cdna:FAM71B:protein_coding:-1	0	0	0	0	0	0	0	0	1	0	0
ENSG00000149403.12:cdna:GRIK4:protein_coding:1	0	0	1	1	2	0	3	0	0	1	2
ENSG00000225663.7:cdna:MCRIP1:protein_coding:-1	7	2	3	5	8	10	8	2	11	6	10
ENSG00000110047.17:cdna:EHD1:protein_coding:-1	17	22	19	38	63	61	53	13	106	45	35
ENSG00000113263.12:cdna:ITK:protein_coding:1	1	0	0	1	1	2	2	0	3	1	1
ENSG00000256591.5:cdna:AP003108.2:protein_coding:1	0	0	1	1	0	2	2	0	0	1	0
ENSG00000197912.14:cdna:SPG7:protein_coding:1	8	2	3	3	5	5	7	0	9	6	5
ENSG00000100628.11:cdna:ASB2:protein_coding:-1	0	0	0	0	0	0	1	0	1	0	0
ENSG00000002919.14:cdna:SNX11:protein_coding:1	3	3	0	5	6	7	5	1	5	6	1
ENSG00000170776.21:cdna:AKAP13:protein_coding:1	18	14	13	31	30	32	34	12	30	20	22
ENSG00000162148.10:cdna:PPP1R32:protein_coding:1	0	0	0	0	0	1	1	0	0	0	0
ENSG00000188612.11:cdna:SUMO2:protein_coding:-1	82	34	21	54	82	126	66	23	165	47	56
ENSG00000135077.8:cdna:HAVCR2:protein_coding:-1	2	2	0	3	2	4	4	0	7	5	5
ENSG00000175662.17:cdna:TOM1L2:protein_coding:-1	3	3	1	4	5	6	5	2	8	5	0
ENSG00000130522.5:cdna:JUND:protein_coding:-1	35	28	19	21	29	27	25	12	42	27	17
ENSG00000189159.15:cdna:JPT1:protein_coding:-1	15	12	10	16	23	42	25	3	49	17	11
ENSG00000155868.7:cdna:MED7:protein_coding:-1	1	0	0	1	0	2	1	0	0	0	1
ENSG00000182676.4:cdna:PPP1R27:protein_coding:-1	0	0	0	0	0	0	0	1	0	0	0
ENSG00000184530.8:cdna:C6orf58:protein_coding:1	0	0	0	1	1	0	1	0	0	0	0
ENSG00000154114.12:cdna:TBCEL:protein_coding:1	6	4	4	2	13	5	5	2	4	6	4
ENSG00000142731.10:cdna:PLK4:protein_coding:1	12	4	3	8	7	10	10	0	15	11	3
ENSG00000149532.15:cdna:CPSF7:protein_coding:-1	22	14	15	20	27	32	21	10	44	27	17
ENSG00000164823.9:cdna:OSGIN2:protein_coding:1	1	2	1	4	3	4	4	3	3	2	3
ENSG00000126545.13:cdna:CSN1S1:protein_coding:1	0	0	0	0	0	1	0	0	0	0	0
ENSG00000221858.2:cdna:OR2A12:protein_coding:1	0	0	0	0	0	0	1	0	0	0	0
ENSG00000221989.2:cdna:OR2A2:protein_coding:1	0	0	0	0	0	0	0	0	0	0	0
ENSG00000205238.9:cdna:SPDYE2:protein_coding:1	0	0	0	1	0	1	0	0	0	0	1
ENSG00000273045.5:cdna:C2orf15:protein_coding:1	1	0	1	0	1	0	0	0	0	1	0
ENSG00000171219.8:cdna:CDC42BPG:protein_coding:-1	6	4	2	1	6	7	4	2	6	2	4
ENSG00000137699.16:cdna:TRIM29:protein_coding:-1	15	16	9	20	43	33	39	8	49	20	11
ENSG00000144214.9:cdna:LYG1:protein_coding:-1	1	0	0	0	0	0	0	0	0	0	0
ENSG00000008311.14:cdna:AASS:protein_coding:-1	4	1	0	2	2	1	1	0	1	1	2
ENSG00000173889.15:cdna:PHC3:protein_coding:-1	37	28	11	34	52	62	41	14	57	30	34
ENSG00000231989.4:cdna:PPP1R2P3:protein_coding:1	2	1	2	2	4	3	5	0	4	2	3
ENSG00000176125.4:cdna:UFSP1:protein_coding:-1	0	0	0	0	1	0	0	0	0	0	0
ENSG00000125449.6:cdna:ARMC7:protein_coding:1	1	0	0	1	4	3	3	0	3	2	1
ENSG00000163507.13:cdna:KIAA1524:protein_coding:-1	6	2	1	3	6	7	8	1	8	3	2
ENSG00000133321.10:cdna:RARRES3:protein_coding:1	0	0	0	0	0	0	0	0	0	0	0
ENSG00000113492.13:cdna:AGXT2:protein_coding:-1	0	0	0	1	0	0	2	0	0	0	0
ENSG00000111786.8:cdna:SRSF9:protein_coding:-1	11	8	8	22	19	16	16	7	28	11	14
ENSG00000133065.10:cdna:SLC41A1:protein_coding:-1	20	19	14	27	19	34	23	3	32	23	14
ENSG00000111780.8:cdna:AL021546.1:protein_coding:1	8	4	1	7	5	7	8	2	13	7	1
ENSG00000151131.10:cdna:C12orf45:protein_coding:1	181	102	78	87	126	121	202	53	254	165	195
ENSG00000170855.3:cdna:TRIAP1:protein_coding:-1	4	0	1	2	4	0	0	1	4	3	2
ENSG00000121022.13:cdna:COPS5:protein_coding:-1	4	4	1	1	0	5	6	2	10	2	6
ENSG00000136010.13:cdna:ALDH1L2:protein_coding:-1	1	1	1	3	3	0	4	0	3	4	2
ENSG00000170214.3:cdna:ADRA1B:protein_coding:1	0	0	0	0	0	0	0	0	0	0	0
ENSG00000275113.1:cdna:GAGE2E:protein_coding:1	0	1	0	0	0	0	0	0	0	0	0
ENSG00000236737.1:cdna:GAGE12B:protein_coding:1	0	0	0	0	0	0	0	0	0	0	0
ENSG00000160949.16:cdna:TONSL:protein_coding:-1	2	4	1	4	3	7	2	2	7	7	6
ENSG00000172375.12:cdna:C2CD2L:protein_coding:1	7	2	3	1	3	2	4	3	15	3	4
ENSG00000261787.1:cdna:TCF24:protein_coding:-1	0	0	0	0	0	1	1	1	0	0	1
ENSG00000271079.1:cdna:CTAGE15:protein_coding:1	0	0	0	1	0	0	0	0	0	1	0
ENSG00000163053.10:cdna:SLC16A14:protein_coding:-1	3	1	0	1	0	2	0	0	0	0	0
ENSG00000135097.6:cdna:MSI1:protein_coding:-1	0	1	0	1	0	0	0	0	0	1	1
ENSG00000000460.16:cdna:C1orf112:protein_coding:1	6	3	2	3	7	4	5	3	13	1	10
ENSG00000173114.12:cdna:LRRN3:protein_coding:1	1	0	0	0	1	0	1	0	1	1	0
ENSG00000113248.5:cdna:PCDHB15:protein_coding:1	1	1	0	0	0	0	0	0	1	1	0
ENSG00000110851.11:cdna:PRDM4:protein_coding:-1	7	4	7	13	7	20	3	6	11	9	3
ENSG00000141200.7:cdna:KIF2B:protein_coding:1	0	0	0	0	0	1	0	0	0	0	0
ENSG00000112679.14:cdna:DUSP22:protein_coding:1	1	1	1	2	3	2	4	0	2	2	0
ENSG00000164332.7:cdna:UBLCP1:protein_coding:1	10	5	2	7	11	11	12	5	13	1	8
ENSG00000155016.17:cdna:CYP2U1:protein_coding:1	1	3	1	0	1	2	2	1	4	0	1
ENSG00000143353.11:cdna:LYPLAL1:protein_coding:1	1	1	1	1	2	2	1	0	2	1	2
ENSG00000110436.11:cdna:SLC1A2:protein_coding:-1	2	1	3	0	4	4	4	1	4	5	7
ENSG00000111249.13:cdna:CUX2:protein_coding:1	0	0	0	1	0	0	1	0	1	0	0
ENSG00000196600.12:cdna:SLC22A25:protein_coding:-1	0	0	0	0	0	0	0	0	0	0	1
ENSG00000055208.18:cdna:TAB2:protein_coding:1	43	27	11	24	52	50	39	19	32	37	19
ENSG00000128590.4:cdna:DNAJB9:protein_coding:1	1	0	0	0	1	5	1	0	4	1	1
ENSG00000206536.1:cdna:OR5K3:protein_coding:1	0	0	0	0	0	0	0	0	0	0	0
ENSG00000174842.16:cdna:GLMN:protein_coding:-1	2	0	2	0	2	1	0	0	4	0	0
ENSG00000112852.6:cdna:PCDHB2:protein_coding:1	2	0	1	0	2	0	2	0	3	0	1
ENSG00000108557.18:cdna:RAI1:protein_coding:1	6	8	2	17	24	19	17	4	32	13	2
ENSG00000231192.1:cdna:OR5H1:protein_coding:1	0	0	0	0	0	0	0	0	0	0	0
ENSG00000149923.13:cdna:PPP4C:protein_coding:1	3	8	4	9	5	13	4	1	13	10	6
ENSG00000164185.5:cdna:ZNF474:protein_coding:1	1	0	0	0	0	0	1	0	1	0	0
ENSG00000170921.15:cdna:TANC2:protein_coding:1	56	51	25	56	84	93	76	17	97	61	40
ENSG00000172687.13:cdna:ZNF738:protein_coding:1	7	1	2	9	5	8	5	1	11	7	4
ENSG00000198393.7:cdna:ZNF26:protein_coding:1	16	9	7	11	22	16	30	5	25	24	20
ENSG00000113083.13:cdna:LOX:protein_coding:-1	13	5	0	9	15	15	11	1	19	15	7
ENSG00000204388.6:cdna:HSPA1B:protein_coding:1	18	11	6	8	27	20	23	6	41	12	7
ENSG00000164850.14:cdna:GPER1:protein_coding:1	1	0	0	0	0	0	1	1	1	0	0
ENSG00000183034.12:cdna:OTOP2:protein_coding:1	0	0	0	0	0	2	2	0	1	0	0
ENSG00000028839.9:cdna:TBPL1:protein_coding:1	5	2	1	2	1	2	4	0	7	3	4
ENSG00000092295.11:cdna:TGM1:protein_coding:-1	1	1	0	0	0	2	1	0	0	0	0
ENSG00000156172.5:cdna:C8orf37:protein_coding:-1	5	0	2	1	2	2	4	0	6	4	1
ENSG00000168071.21:cdna:CCDC88B:protein_coding:1	0	0	1	0	1	0	5	0	0	0	1
ENSG00000204963.5:cdna:PCDHA7:protein_coding:1	0	0	0	0	0	0	0	0	0	0	1
ENSG00000135749.18:cdna:PCNX2:protein_coding:-1	5	3	5	11	5	6	14	4	10	7	11
ENSG00000204970.9:cdna:PCDHA1:protein_coding:1	0	1	0	0	0	0	0	0	0	0	0
ENSG00000136531.15:cdna:SCN2A:protein_coding:1	2	1	0	1	2	3	3	1	1	1	4
ENSG00000104946.12:cdna:TBC1D17:protein_coding:1	1	3	1	3	3	6	4	0	10	3	1
ENSG00000102172.15:cdna:SMS:protein_coding:1	38	22	9	31	36	52	43	26	70	47	26
ENSG00000104951.15:cdna:IL4I1:protein_coding:-1	1	0	1	0	1	5	4	1	7	1	2
ENSG00000196411.9:cdna:EPHB4:protein_coding:-1	25	14	11	20	33	37	28	11	60	17	12
ENSG00000123297.17:cdna:TSFM:protein_coding:1	2	0	1	1	3	2	5	1	6	3	1
ENSG00000127022.14:cdna:CANX:protein_coding:1	157	68	70	106	173	182	123	46	200	124	87
ENSG00000156603.15:cdna:MED19:protein_coding:-1	2	2	1	3	5	7	4	2	7	1	5
ENSG00000011114.14:cdna:BTBD7:protein_coding:-1	29	11	5	26	26	26	31	9	48	25	12
ENSG00000164506.14:cdna:STXBP5:protein_coding:1	4	3	3	7	6	7	8	1	12	8	9
ENSG00000205327.3:cdna:OR6C68:protein_coding:1	0	0	0	0	0	0	0	0	0	0	1
ENSG00000179615.1:cdna:OR2AP1:protein_coding:1	0	0	0	0	0	0	0	0	0	0	0
ENSG00000184954.4:cdna:OR6C70:protein_coding:-1	0	0	0	0	0	0	0	0	0	0	0
ENSG00000198019.12:cdna:FCGR1B:protein_coding:1	0	0	1	0	2	0	0	0	1	2	1
ENSG00000136379.11:cdna:ABHD17C:protein_coding:1	6	5	0	6	6	5	7	2	5	4	7
ENSG00000167646.13:cdna:DNAAF3:protein_coding:-1	3	0	0	0	1	1	2	0	2	0	0
ENSG00000120820.12:cdna:GLT8D2:protein_coding:-1	1	0	0	2	0	0	0	0	1	0	0
ENSG00000270601.4:cdna:PRAMEF5:protein_coding:1	0	0	0	0	0	0	0	0	0	0	0
ENSG00000078618.21:cdna:NRDC:protein_coding:-1	12	11	4	11	24	18	18	5	28	14	5
ENSG00000012174.11:cdna:MBTPS2:protein_coding:1	5	5	0	5	9	3	4	2	6	6	3
ENSG00000182704.7:cdna:TSKU:protein_coding:1	17	17	12	25	31	35	46	12	50	20	20
ENSG00000122986.13:cdna:HVCN1:protein_coding:-1	0	0	0	0	0	0	0	0	3	1	3
ENSG00000145375.7:cdna:SPATA5:protein_coding:1	15	7	5	13	12	13	9	3	12	15	9
ENSG00000196470.11:cdna:SIAH1:protein_coding:-1	1	2	4	4	2	3	2	3	2	3	5
ENSG00000120705.12:cdna:ETF1:protein_coding:-1	14	5	5	14	22	16	13	13	35	12	11
ENSG00000163435.15:cdna:ELF3:protein_coding:1	13	8	0	4	13	15	12	3	23	4	4
ENSG00000225180.7:cdna:AATK-AS1:protein_coding:1	0	0	0	0	0	0	0	0	0	0	0
ENSG00000160685.13:cdna:ZBTB7B:protein_coding:1	0	0	1	2	3	3	2	2	3	1	0
ENSG00000144747.15:cdna:TMF1:protein_coding:-1	12	3	2	4	9	8	8	4	12	11	7
ENSG00000279804.2:cdna:PRAMEF18:protein_coding:-1	0	0	1	1	0	1	1	0	1	1	0
ENSG00000279169.2:cdna:PRAMEF13:protein_coding:-1	0	0	0	0	0	0	1	0	1	1	1
ENSG00000204505.4:cdna:PRAMEF9:protein_coding:1	0	0	0	0	0	0	0	0	0	0	0
ENSG00000118492.16:cdna:ADGB:protein_coding:1	0	0	0	0	0	1	1	0	0	1	1
ENSG00000163378.13:cdna:EOGT:protein_coding:-1	13	7	2	5	6	10	4	2	13	4	7
ENSG00000170270.4:cdna:GON7:protein_coding:-1	0	0	0	0	0	1	0	1	3	2	0
ENSG00000196482.16:cdna:ESRRG:protein_coding:-1	4	3	0	2	4	10	6	3	6	8	13
ENSG00000169180.11:cdna:XPO6:protein_coding:-1	14	10	8	12	25	18	13	7	20	14	6
ENSG00000153485.5:cdna:TMEM251:protein_coding:1	2	0	0	0	0	2	0	0	1	1	1
ENSG00000167105.7:cdna:TMEM92:protein_coding:1	2	2	4	1	1	1	1	0	3	2	2
ENSG00000118242.15:cdna:MREG:protein_coding:-1	5	3	0	2	0	5	0	3	2	2	1
ENSG00000165943.4:cdna:MOAP1:protein_coding:-1	1	0	1	0	1	2	3	1	1	0	0
ENSG00000132321.16:cdna:IQCA1:protein_coding:-1	0	1	1	1	1	2	1	0	3	1	1
ENSG00000160307.9:cdna:S100B:protein_coding:-1	0	0	0	0	0	0	0	0	2	0	0
ENSG00000168765.16:cdna:GSTM4:protein_coding:1	0	0	0	2	1	2	1	0	2	0	2
ENSG00000172409.5:cdna:CLP1:protein_coding:1	1	1	0	3	2	2	1	1	4	1	0
ENSG00000145908.12:cdna:ZNF300:protein_coding:-1	0	2	0	0	2	0	0	0	1	1	1
ENSG00000100330.15:cdna:MTMR3:protein_coding:1	6	9	8	8	11	17	13	3	17	13	4
ENSG00000143156.13:cdna:NME7:protein_coding:-1	2	1	0	0	2	3	2	0	3	1	3
ENSG00000247077.6:cdna:PGAM5:protein_coding:1	13	11	14	13	21	14	20	2	43	17	6
ENSG00000132563.15:cdna:REEP2:protein_coding:1	0	0	0	0	0	0	0	0	0	0	0
ENSG00000182050.13:cdna:MGAT4C:protein_coding:-1	18	11	5	7	14	11	19	7	21	25	28
ENSG00000011028.13:cdna:MRC2:protein_coding:1	2	1	0	4	7	4	1	0	4	1	2
ENSG00000117475.13:cdna:BLZF1:protein_coding:1	2	1	1	3	3	2	2	2	5	2	1
ENSG00000176915.14:cdna:ANKLE2:protein_coding:-1	42	22	14	33	40	29	39	9	64	36	23
ENSG00000118508.4:cdna:RAB32:protein_coding:1	0	0	0	0	3	1	1	0	0	1	0
ENSG00000197343.10:cdna:ZNF655:protein_coding:1	9	3	2	2	10	7	8	1	10	8	5
ENSG00000198908.11:cdna:BHLHB9:protein_coding:1	1	2	2	4	3	3	3	1	3	1	3
ENSG00000086589.11:cdna:RBM22:protein_coding:-1	11	9	3	10	9	15	14	6	14	12	4
ENSG00000205572.9:cdna:SERF1B:protein_coding:1	5	3	0	1	5	2	1	0	2	2	5
ENSG00000116721.9:cdna:PRAMEF1:protein_coding:1	0	0	0	0	0	0	0	0	0	0	0
ENSG00000175595.14:cdna:ERCC4:protein_coding:1	3	3	1	2	3	4	2	2	4	4	4
ENSG00000153975.9:cdna:ZUFSP:protein_coding:-1	1	1	0	1	1	2	0	0	1	1	0
ENSG00000204954.9:cdna:C12orf73:protein_coding:-1	1	1	0	0	2	4	3	0	0	2	0
ENSG00000196778.2:cdna:OR52K1:protein_coding:1	0	0	0	0	0	0	0	0	0	0	0
ENSG00000116726.4:cdna:PRAMEF12:protein_coding:1	0	0	0	0	0	0	0	0	1	0	0
ENSG00000184445.11:cdna:KNTC1:protein_coding:1	17	10	5	13	12	12	13	3	22	15	12
ENSG00000147724.11:cdna:FAM135B:protein_coding:-1	1	0	1	1	1	0	0	0	2	2	2
ENSG00000156222.11:cdna:SLC28A1:protein_coding:1	0	0	0	1	0	0	0	0	0	0	0
ENSG00000173559.12:cdna:NABP1:protein_coding:1	20	13	5	4	17	15	19	9	37	18	12
ENSG00000184378.2:cdna:ACTRT3:protein_coding:-1	0	0	0	0	0	0	0	0	1	0	1
ENSG00000147533.16:cdna:GOLGA7:protein_coding:1	6	5	1	10	9	11	10	2	17	15	3
ENSG00000131016.16:cdna:AKAP12:protein_coding:1	114	62	43	111	124	160	114	47	217	77	60
ENSG00000113196.2:cdna:HAND1:protein_coding:-1	0	0	0	1	0	1	1	0	1	4	1
ENSG00000007392.16:cdna:LUC7L:protein_coding:-1	4	2	1	1	3	3	4	0	7	7	2
ENSG00000172551.10:cdna:MUCL1:protein_coding:1	0	1	0	0	0	0	0	0	0	0	0
ENSG00000162972.10:cdna:MAIP1:protein_coding:1	0	0	1	1	1	1	0	0	4	2	0
ENSG00000162849.15:cdna:KIF26B:protein_coding:1	2	0	1	2	2	1	2	2	5	0	1
ENSG00000175497.16:cdna:DPP10:protein_coding:1	0	0	1	0	1	0	0	0	0	0	0
ENSG00000161634.11:cdna:DCD:protein_coding:-1	0	0	0	0	0	0	0	0	0	0	0
ENSG00000185662.9:cdna:SMIM23:protein_coding:1	0	0	0	1	0	0	1	0	0	0	0
ENSG00000269028.3:cdna:MTRNR2L12:protein_coding:-1	3968	3730	3307	3914	4029	4071	3878	3509	4026	3816	3728
ENSG00000182985.17:cdna:CADM1:protein_coding:-1	2	0	1	1	4	3	6	0	2	3	6
ENSG00000136827.11:cdna:TOR1A:protein_coding:-1	13	4	1	7	6	14	12	3	13	5	3
ENSG00000100207.18:cdna:TCF20:protein_coding:-1	27	15	13	24	42	24	38	15	42	21	14
ENSG00000243772.7:cdna:KIR2DL3:protein_coding:1	0	0	0	0	0	0	0	0	0	0	0
ENSG00000166902.4:cdna:MRPL16:protein_coding:-1	1	2	0	5	4	1	0	2	9	4	1
ENSG00000018869.16:cdna:ZNF582:protein_coding:-1	0	0	0	1	1	1	0	0	1	1	1
ENSG00000135127.11:cdna:BICDL1:protein_coding:1	1	2	1	0	1	0	2	0	1	0	1
ENSG00000184408.9:cdna:KCND2:protein_coding:1	1	0	0	1	0	1	1	0	1	1	0
ENSG00000163710.7:cdna:PCOLCE2:protein_coding:-1	0	0	1	0	0	1	1	0	2	0	0
ENSG00000160318.6:cdna:CLDND2:protein_coding:-1	0	0	0	0	1	0	0	0	0	0	0
ENSG00000141294.9:cdna:LRRC46:protein_coding:1	2	1	0	0	1	1	0	0	0	1	0
ENSG00000143147.14:cdna:GPR161:protein_coding:-1	10	5	3	7	10	21	13	7	16	4	9
ENSG00000166736.11:cdna:HTR3A:protein_coding:1	0	0	0	0	1	0	0	0	0	0	0
ENSG00000283988.1:cdna:AC233724.19:protein_coding:-1	0	0	0	0	0	0	0	0	0	0	0
ENSG00000166900.15:cdna:STX3:protein_coding:1	4	4	2	8	9	8	7	3	14	10	5
ENSG00000146013.10:cdna:GFRA3:protein_coding:-1	1	0	0	0	1	0	1	0	1	0	0
ENSG00000103381.11:cdna:CPPED1:protein_coding:-1	10	5	1	5	9	8	7	2	13	6	9
ENSG00000158301.18:cdna:GPRASP2:protein_coding:1	0	0	0	0	0	2	1	0	0	2	1
ENSG00000160305.17:cdna:DIP2A:protein_coding:1	6	3	2	5	11	7	7	0	7	6	5
ENSG00000007080.10:cdna:CCDC124:protein_coding:1	3	10	5	12	19	15	7	3	37	5	2
ENSG00000086827.8:cdna:ZW10:protein_coding:-1	3	5	3	5	4	6	6	2	13	3	4
ENSG00000128534.7:cdna:LSM8:protein_coding:1	10	2	4	8	6	10	9	4	16	8	9
ENSG00000139737.21:cdna:SLAIN1:protein_coding:1	1	0	0	0	3	0	1	0	2	0	0
ENSG00000164048.13:cdna:ZNF589:protein_coding:1	4	1	0	2	5	2	4	3	1	1	1
ENSG00000153879.8:cdna:CEBPG:protein_coding:1	1	2	2	4	2	3	3	2	2	1	0
ENSG00000184140.5:cdna:OR4F6:protein_coding:1	0	0	0	0	0	0	0	0	0	0	0
ENSG00000103034.14:cdna:NDRG4:protein_coding:1	3	2	1	2	2	3	3	1	4	0	1
ENSG00000075568.16:cdna:TMEM131:protein_coding:-1	15	9	5	15	18	20	18	3	26	12	13
ENSG00000186326.3:cdna:RGS9BP:protein_coding:1	0	0	0	0	2	1	0	0	0	0	2
ENSG00000284283.1:cdna:AC106774.7:protein_coding:1	0	0	0	0	0	0	0	0	0	0	0
ENSG00000180353.10:cdna:HCLS1:protein_coding:-1	1	1	1	1	0	1	0	0	1	0	1
ENSG00000186479.4:cdna:RGS7BP:protein_coding:1	1	0	0	0	1	1	0	1	1	2	0
ENSG00000166147.13:cdna:FBN1:protein_coding:-1	6	2	2	3	8	8	7	3	8	10	6
ENSG00000284552.1:cdna:AC106774.10:protein_coding:1	0	0	0	0	0	0	0	0	0	0	0
ENSG00000159337.6:cdna:PLA2G4D:protein_coding:-1	0	1	0	0	0	1	0	0	0	0	2
ENSG00000120254.15:cdna:MTHFD1L:protein_coding:1	7	7	3	11	7	15	15	6	13	6	7
ENSG00000185873.7:cdna:TMPRSS11B:protein_coding:-1	1	0	0	2	1	1	1	0	3	1	2
ENSG00000102038.15:cdna:SMARCA1:protein_coding:-1	2	4	0	4	7	4	5	1	7	7	1
ENSG00000015568.12:cdna:RGPD5:protein_coding:1	8	5	1	4	4	11	6	2	7	4	4
ENSG00000105186.15:cdna:ANKRD27:protein_coding:-1	4	4	2	6	4	6	9	4	7	6	6
ENSG00000172336.4:cdna:POP7:protein_coding:1	1	2	3	4	7	6	4	0	15	4	2
ENSG00000173821.19:cdna:RNF213:protein_coding:1	52	44	13	47	77	63	53	20	108	65	43
ENSG00000164978.17:cdna:NUDT2:protein_coding:1	0	0	0	0	1	2	4	2	3	0	0
ENSG00000112306.7:cdna:RPS12:protein_coding:1	43	16	23	37	51	76	57	23	116	48	35
ENSG00000149295.13:cdna:DRD2:protein_coding:-1	0	0	0	1	0	1	2	0	1	3	0
ENSG00000104894.11:cdna:CD37:protein_coding:1	0	0	0	0	0	0	0	0	0	1	0
ENSG00000173818.16:cdna:ENDOV:protein_coding:1	0	2	2	0	2	0	0	0	2	0	1
ENSG00000139178.10:cdna:C1RL:protein_coding:-1	3	2	1	2	14	4	1	5	12	5	0
ENSG00000166710.17:cdna:B2M:protein_coding:1	35	12	9	20	39	39	33	15	59	32	23
ENSG00000183346.6:cdna:C10orf107:protein_coding:1	0	0	0	0	0	1	1	0	0	0	1
ENSG00000162735.18:cdna:PEX19:protein_coding:-1	7	7	2	9	15	6	10	4	15	12	5
ENSG00000196262.13:cdna:PPIA:protein_coding:1	229	131	87	184	261	284	177	159	441	176	130
ENSG00000214517.9:cdna:PPME1:protein_coding:1	16	4	3	14	21	28	20	8	39	12	7
ENSG00000115267.5:cdna:IFIH1:protein_coding:-1	1	1	0	1	1	5	4	0	1	0	1
ENSG00000167881.14:cdna:SRP68:protein_coding:-1	12	7	2	11	14	17	16	7	23	18	10
ENSG00000115998.7:cdna:C2orf42:protein_coding:-1	0	0	0	1	0	3	4	0	4	1	0
ENSG00000100206.9:cdna:DMC1:protein_coding:-1	1	1	0	0	1	1	1	0	2	1	1
ENSG00000146409.10:cdna:SLC18B1:protein_coding:-1	2	0	0	2	2	2	1	0	4	0	1
ENSG00000279767.1:cdna:AL513523.10:protein_coding:-1	0	0	0	0	0	0	0	0	0	0	0
ENSG00000067704.9:cdna:IARS2:protein_coding:1	7	3	2	2	8	10	6	4	14	10	5
ENSG00000138796.16:cdna:HADH:protein_coding:1	3	4	3	5	4	4	4	6	5	5	2
ENSG00000076248.10:cdna:UNG:protein_coding:1	3	3	2	7	3	7	6	3	19	7	5
ENSG00000186334.9:cdna:SLC36A3:protein_coding:-1	3	0	0	0	1	1	0	0	0	2	0
ENSG00000251322.7:cdna:SHANK3:protein_coding:1	0	1	0	4	1	1	2	0	2	3	1
ENSG00000173338.12:cdna:KCNK7:protein_coding:-1	0	0	0	0	0	1	0	0	0	0	0
ENSG00000183715.13:cdna:OPCML:protein_coding:-1	1	2	0	0	0	2	0	0	2	0	1
ENSG00000164418.19:cdna:GRIK2:protein_coding:1	8	7	3	4	2	5	5	0	3	2	5
ENSG00000151715.7:cdna:TMEM45B:protein_coding:1	0	1	0	1	1	2	1	1	2	1	0
ENSG00000137573.13:cdna:SULF1:protein_coding:1	0	0	0	3	0	3	2	0	2	1	1
ENSG00000163581.13:cdna:SLC2A2:protein_coding:-1	0	1	1	0	0	0	0	0	1	1	1
ENSG00000074527.11:cdna:NTN4:protein_coding:-1	3	1	0	5	5	12	9	2	8	6	4
ENSG00000110887.7:cdna:DAO:protein_coding:1	0	1	0	0	0	0	0	1	0	0	0
ENSG00000012048.20:cdna:BRCA1:protein_coding:-1	10	3	2	11	9	11	17	2	22	17	6
ENSG00000013297.10:cdna:CLDN11:protein_coding:1	1	3	1	2	7	3	3	2	5	2	3
ENSG00000236027.2:cdna:PATE3:protein_coding:1	0	0	0	1	0	0	0	0	0	0	0
ENSG00000257767.2:cdna:AC002996.1:protein_coding:1	0	0	0	0	0	0	2	0	0	0	0
ENSG00000154134.14:cdna:ROBO3:protein_coding:1	2	1	1	1	1	0	3	1	2	1	2
ENSG00000166707.10:cdna:ZCCHC18:protein_coding:1	0	0	0	0	1	0	0	0	0	0	2
ENSG00000155729.12:cdna:KCTD18:protein_coding:-1	1	0	0	1	1	2	2	0	2	2	0
ENSG00000169139.11:cdna:UBE2V2:protein_coding:1	5	2	4	7	5	12	9	3	6	4	3
ENSG00000120149.8:cdna:MSX2:protein_coding:1	11	6	7	7	26	15	14	6	24	13	10
ENSG00000064652.10:cdna:SNX24:protein_coding:1	0	5	1	1	3	3	0	0	0	1	1
ENSG00000259823.5:cdna:LYPD8:protein_coding:-1	0	0	0	0	0	0	0	0	0	0	0
ENSG00000128591.15:cdna:FLNC:protein_coding:1	3	4	0	0	1	1	4	0	5	2	0
ENSG00000189181.4:cdna:OR14I1:protein_coding:-1	0	0	1	0	0	0	0	0	1	0	0
ENSG00000214415.3:cdna:GNAT3:protein_coding:-1	0	0	0	0	0	0	0	0	1	0	0
ENSG00000253846.2:cdna:PCDHGA10:protein_coding:1	2	2	0	1	4	5	2	0	6	2	2
ENSG00000173826.14:cdna:KCNH6:protein_coding:1	0	0	0	0	0	0	0	0	0	0	0
ENSG00000228198.2:cdna:OR2M3:protein_coding:1	0	0	0	0	0	1	0	0	0	0	0
ENSG00000185056.9:cdna:C5orf47:protein_coding:1	1	0	0	1	0	0	1	0	1	1	1
ENSG00000141480.17:cdna:ARRB2:protein_coding:1	5	1	1	4	6	1	4	0	6	1	3
ENSG00000196772.3:cdna:OR14A16:protein_coding:-1	0	0	0	0	0	0	0	0	0	0	0
ENSG00000243896.3:cdna:OR2A7:protein_coding:-1	0	0	0	0	0	2	0	0	0	0	0
ENSG00000143799.12:cdna:PARP1:protein_coding:-1	24	16	8	23	28	29	36	12	50	22	12
ENSG00000180263.13:cdna:FGD6:protein_coding:-1	27	19	12	27	28	42	27	11	33	32	20
ENSG00000111199.10:cdna:TRPV4:protein_coding:-1	0	0	0	0	2	0	0	0	1	1	0
ENSG00000204842.14:cdna:ATXN2:protein_coding:-1	18	24	8	32	37	45	44	19	50	31	20
ENSG00000100271.16:cdna:TTLL1:protein_coding:-1	2	0	1	1	1	0	0	0	1	1	0
ENSG00000055211.12:cdna:GINM1:protein_coding:1	1	0	0	2	1	5	1	0	2	1	0
ENSG00000110871.14:cdna:COQ5:protein_coding:-1	0	4	2	0	0	4	3	0	5	5	2
ENSG00000184232.8:cdna:OAF:protein_coding:1	2	3	1	1	5	6	6	1	7	4	2
ENSG00000137561.4:cdna:TTPA:protein_coding:-1	2	0	3	0	0	1	0	0	1	1	0
ENSG00000069764.9:cdna:PLA2G10:protein_coding:-1	0	1	0	0	0	0	1	0	0	0	0
ENSG00000001036.13:cdna:FUCA2:protein_coding:-1	12	11	4	6	17	15	9	5	17	11	11
ENSG00000034693.14:cdna:PEX3:protein_coding:1	4	1	0	3	1	5	4	2	2	4	6
ENSG00000048392.11:cdna:RRM2B:protein_coding:-1	0	1	1	2	2	1	1	0	1	1	3
ENSG00000182446.13:cdna:NPLOC4:protein_coding:-1	27	32	19	53	44	65	53	15	81	50	46
ENSG00000171806.11:cdna:METTL18:protein_coding:-1	1	0	0	1	0	2	0	1	0	0	0
ENSG00000161905.12:cdna:ALOX15:protein_coding:-1	1	2	1	3	2	0	0	0	1	2	3
ENSG00000185504.16:cdna:FAAP100:protein_coding:-1	2	1	1	2	3	6	1	2	10	2	0
ENSG00000108423.14:cdna:TUBD1:protein_coding:-1	2	2	0	1	7	2	5	6	6	1	2
ENSG00000233436.7:cdna:BTBD18:protein_coding:-1	0	0	0	0	1	0	0	0	0	0	0
ENSG00000176571.11:cdna:CNBD1:protein_coding:1	0	0	0	0	0	0	0	0	0	0	0
ENSG00000143751.9:cdna:SDE2:protein_coding:-1	11	9	7	6	12	10	9	3	14	9	6
ENSG00000211450.9:cdna:SELENOH:protein_coding:1	4	3	3	2	2	3	4	0	9	1	4
ENSG00000108389.9:cdna:MTMR4:protein_coding:-1	11	3	2	7	9	14	8	7	16	5	1
ENSG00000067533.5:cdna:RRP15:protein_coding:1	18	2	4	10	11	12	8	4	14	6	15
ENSG00000049768.14:cdna:FOXP3:protein_coding:-1	1	1	0	0	2	1	0	0	0	0	1
ENSG00000124177.14:cdna:CHD6:protein_coding:-1	10	4	4	17	20	18	12	2	31	14	9
ENSG00000102174.8:cdna:PHEX:protein_coding:1	1	0	0	1	2	1	0	1	2	2	0
ENSG00000125633.10:cdna:CCDC93:protein_coding:-1	16	12	5	14	14	11	10	2	25	17	12
ENSG00000196655.11:cdna:TRAPPC4:protein_coding:1	0	1	1	3	0	1	1	1	2	1	2
ENSG00000010818.9:cdna:HIVEP2:protein_coding:-1	45	25	20	38	59	72	48	22	85	56	34
ENSG00000197081.12:cdna:IGF2R:protein_coding:1	45	26	24	55	69	59	68	8	92	59	33
ENSG00000196159.11:cdna:FAT4:protein_coding:1	8	6	3	9	15	15	5	4	12	6	8
ENSG00000162814.10:cdna:SPATA17:protein_coding:1	2	2	0	1	3	1	5	0	6	2	4
ENSG00000164684.13:cdna:ZNF704:protein_coding:-1	15	2	3	8	14	17	9	2	9	11	5
ENSG00000113643.8:cdna:RARS:protein_coding:1	14	4	3	2	14	7	14	5	10	8	3
ENSG00000113734.17:cdna:BNIP1:protein_coding:1	4	0	1	0	0	2	1	0	4	2	1
ENSG00000149269.9:cdna:PAK1:protein_coding:-1	22	12	7	17	26	27	26	8	23	25	16
ENSG00000166930.6:cdna:MS4A5:protein_coding:1	0	0	0	0	0	0	1	0	0	0	0
ENSG00000162738.5:cdna:VANGL2:protein_coding:1	5	7	4	7	11	19	12	2	14	15	6
ENSG00000183185.9:cdna:GABRR3:protein_coding:-1	0	0	0	0	0	0	0	0	0	0	0
ENSG00000156467.9:cdna:UQCRB:protein_coding:-1	16	4	9	5	11	16	6	3	18	4	10
ENSG00000166398.12:cdna:KIAA0355:protein_coding:1	10	2	4	4	6	6	6	4	11	9	3
ENSG00000196705.8:cdna:ZNF431:protein_coding:1	11	10	3	10	10	7	20	6	21	21	10
ENSG00000197013.9:cdna:ZNF429:protein_coding:1	0	0	0	3	1	0	2	0	2	2	1
ENSG00000188706.12:cdna:ZDHHC9:protein_coding:-1	18	9	7	10	19	18	11	6	26	16	8
ENSG00000188211.8:cdna:NCR3LG1:protein_coding:1	1	0	1	3	4	3	3	0	1	2	1
ENSG00000151304.5:cdna:SRFBP1:protein_coding:1	1	2	1	2	2	2	1	0	3	3	1
ENSG00000161956.12:cdna:SENP3:protein_coding:1	13	6	0	6	9	15	6	3	14	8	2
ENSG00000180964.16:cdna:TCEAL8:protein_coding:-1	4	1	1	5	2	4	4	0	4	4	5
ENSG00000159840.15:cdna:ZYX:protein_coding:1	23	22	13	40	71	50	41	7	69	30	22
ENSG00000166926.8:cdna:MS4A6E:protein_coding:1	0	0	0	1	0	0	0	0	0	0	0
ENSG00000107874.10:cdna:CUEDC2:protein_coding:-1	0	0	0	2	0	2	0	0	1	3	1
ENSG00000167210.16:cdna:LOXHD1:protein_coding:-1	0	0	0	1	1	0	0	0	2	1	2
ENSG00000011260.13:cdna:UTP18:protein_coding:1	2	3	1	3	7	7	3	4	9	5	4
ENSG00000141504.11:cdna:SAT2:protein_coding:-1	1	0	1	0	0	1	1	0	1	1	0
ENSG00000277462.1:cdna:ZNF670:protein_coding:-1	1	0	0	1	1	0	0	0	0	2	0
ENSG00000105650.21:cdna:PDE4C:protein_coding:-1	1	2	2	2	5	2	3	1	4	2	2
ENSG00000213024.11:cdna:NUP62:protein_coding:-1	27	27	11	42	43	57	45	19	82	36	26
ENSG00000214787.9:cdna:MS4A4E:protein_coding:-1	0	0	0	0	0	0	0	0	0	0	0
ENSG00000133958.13:cdna:UNC79:protein_coding:1	0	0	0	1	0	0	1	0	0	0	1
ENSG00000161960.14:cdna:EIF4A1:protein_coding:1	88	57	33	99	113	114	101	38	177	89	59
ENSG00000205560.12:cdna:CPT1B:protein_coding:-1	3	0	0	2	0	0	0	0	2	2	2
ENSG00000249158.6:cdna:PCDHA11:protein_coding:1	0	1	1	0	0	0	0	0	0	1	0
ENSG00000081842.17:cdna:PCDHA6:protein_coding:1	2	0	0	1	1	0	0	0	4	1	1
ENSG00000204967.10:cdna:PCDHA4:protein_coding:1	26	17	11	10	21	18	36	7	25	25	33
ENSG00000138801.8:cdna:PAPSS1:protein_coding:-1	6	2	3	8	7	14	7	2	17	7	1
ENSG00000204969.6:cdna:PCDHA2:protein_coding:1	0	1	0	0	1	0	1	0	2	1	0
ENSG00000089159.16:cdna:PXN:protein_coding:-1	118	86	48	150	181	199	173	46	264	119	96
ENSG00000254550.1:cdna:OMP:protein_coding:1	0	0	0	0	0	0	0	0	0	0	0
ENSG00000108375.12:cdna:RNF43:protein_coding:-1	2	0	2	3	1	5	4	0	7	5	2
ENSG00000054793.13:cdna:ATP9A:protein_coding:-1	6	6	3	8	20	22	9	1	10	13	6
ENSG00000135226.17:cdna:UGT2B28:protein_coding:1	0	0	0	0	0	0	0	0	0	0	0
ENSG00000005379.15:cdna:TSPOAP1:protein_coding:-1	0	0	0	0	1	0	2	1	0	2	0
ENSG00000185122.10:cdna:HSF1:protein_coding:1	4	7	4	3	13	18	7	5	17	6	1
ENSG00000101255.10:cdna:TRIB3:protein_coding:1	2	0	0	0	2	0	0	1	0	1	3
ENSG00000135437.9:cdna:RDH5:protein_coding:1	0	0	0	0	1	0	0	0	0	1	0
ENSG00000123427.16:cdna:EEF1AKMT3:protein_coding:1	2	0	0	3	0	2	2	0	3	2	2
ENSG00000170439.6:cdna:METTL7B:protein_coding:1	0	0	0	0	0	0	0	0	0	0	0
ENSG00000095970.16:cdna:TREM2:protein_coding:-1	0	0	0	0	0	0	0	0	0	0	0
ENSG00000041988.15:cdna:THAP3:protein_coding:1	0	0	0	1	0	1	0	0	0	0	0
ENSG00000100068.11:cdna:LRP5L:protein_coding:-1	3	2	1	4	4	3	2	0	2	1	1
ENSG00000166860.2:cdna:ZBTB39:protein_coding:-1	10	4	3	15	7	9	11	3	15	12	6
ENSG00000180398.11:cdna:MCFD2:protein_coding:-1	26	17	13	11	26	26	35	10	58	25	18
ENSG00000112667.12:cdna:DNPH1:protein_coding:-1	0	4	0	5	1	0	2	1	1	1	1
ENSG00000117461.14:cdna:PIK3R3:protein_coding:-1	5	6	3	3	8	5	2	1	8	4	7
ENSG00000177971.8:cdna:IMP3:protein_coding:-1	5	4	4	3	3	1	1	1	5	1	0
ENSG00000167634.12:cdna:NLRP7:protein_coding:-1	0	0	0	0	0	0	1	1	1	0	0
ENSG00000091482.5:cdna:SMPX:protein_coding:-1	0	0	1	0	0	0	0	0	0	0	0
ENSG00000153721.18:cdna:CNKSR3:protein_coding:-1	24	12	14	19	19	15	29	15	38	34	24
ENSG00000255245.4:cdna:FXYD6-FXYD2:protein_coding:-1	0	0	0	0	0	0	0	0	0	0	0
ENSG00000144339.11:cdna:TMEFF2:protein_coding:-1	0	0	0	0	2	0	0	0	3	2	2
ENSG00000141756.18:cdna:FKBP10:protein_coding:1	10	6	6	9	14	8	9	3	16	7	4
ENSG00000188324.3:cdna:OR6C6:protein_coding:-1	0	0	0	0	0	0	0	0	0	0	1
ENSG00000167014.10:cdna:TERB2:protein_coding:1	0	0	0	0	0	0	0	1	0	1	2
ENSG00000035141.7:cdna:FAM136A:protein_coding:-1	3	3	1	1	4	10	5	1	11	5	7
ENSG00000118518.15:cdna:RNF146:protein_coding:1	3	5	1	1	2	4	4	0	5	3	1
ENSG00000153820.12:cdna:SPHKAP:protein_coding:-1	1	0	2	1	1	1	0	0	1	1	1
ENSG00000134812.7:cdna:GIF:protein_coding:-1	0	0	0	0	0	0	0	0	0	0	0
ENSG00000154309.8:cdna:DISP1:protein_coding:1	0	0	0	0	0	0	1	0	3	2	2
ENSG00000170961.6:cdna:HAS2:protein_coding:-1	9	9	1	5	6	7	7	2	9	4	5
ENSG00000168079.16:cdna:SCARA5:protein_coding:-1	0	0	0	0	0	0	0	0	1	1	0
ENSG00000108821.13:cdna:COL1A1:protein_coding:-1	5	3	6	10	13	17	13	3	17	5	7
ENSG00000133069.15:cdna:TMCC2:protein_coding:1	0	0	0	2	1	1	1	1	2	0	2
ENSG00000080224.17:cdna:EPHA6:protein_coding:1	0	0	0	1	1	1	0	0	3	0	1
ENSG00000214872.8:cdna:SMTNL1:protein_coding:1	0	0	0	1	0	0	0	0	0	0	0
ENSG00000042781.12:cdna:USH2A:protein_coding:-1	3	1	0	2	2	1	2	1	4	0	5
ENSG00000065717.14:cdna:TLE2:protein_coding:-1	0	0	0	0	1	0	0	0	0	1	0
ENSG00000203877.8:cdna:RIPPLY2:protein_coding:1	0	0	0	0	0	0	0	0	0	0	0
ENSG00000179091.4:cdna:CYC1:protein_coding:1	9	10	3	7	16	17	10	7	26	2	4
ENSG00000158669.11:cdna:GPAT4:protein_coding:1	14	13	5	15	9	20	14	5	26	12	14
ENSG00000118307.18:cdna:CASC1:protein_coding:-1	0	0	0	0	1	0	0	0	1	0	0
ENSG00000155906.16:cdna:RMND1:protein_coding:-1	1	2	0	2	1	6	4	2	3	0	0
ENSG00000126822.16:cdna:PLEKHG3:protein_coding:1	10	5	3	10	14	14	20	7	15	8	12
ENSG00000198961.9:cdna:PJA2:protein_coding:-1	6	5	3	4	3	7	2	3	8	6	3
ENSG00000120952.4:cdna:PRAMEF2:protein_coding:1	0	0	0	0	1	0	0	0	0	0	1
ENSG00000172137.18:cdna:CALB2:protein_coding:1	0	0	0	0	0	0	0	0	0	0	0
ENSG00000165476.13:cdna:REEP3:protein_coding:1	14	6	0	10	9	12	10	5	17	8	8
ENSG00000139266.5:cdna:MARCH9:protein_coding:1	0	1	0	0	0	1	1	1	2	1	0
ENSG00000137492.7:cdna:THAP12:protein_coding:-1	8	5	3	7	11	12	9	5	7	8	5
ENSG00000156587.15:cdna:UBE2L6:protein_coding:-1	1	1	0	4	6	5	4	3	4	4	2
ENSG00000184076.13:cdna:UQCR10:protein_coding:1	10	9	4	8	15	16	5	5	33	11	6
ENSG00000143178.12:cdna:TBX19:protein_coding:1	1	1	0	0	1	0	1	0	2	0	1
ENSG00000112186.11:cdna:CAP2:protein_coding:1	2	2	1	2	2	3	4	3	6	1	1
ENSG00000184486.9:cdna:POU3F2:protein_coding:1	0	0	0	0	0	1	1	0	2	2	2
ENSG00000179240.9:cdna:AP002360.1:protein_coding:1	2	2	2	1	2	4	4	0	2	7	3
ENSG00000147614.3:cdna:ATP6V0D2:protein_coding:1	4	1	2	0	4	0	4	0	8	5	2
ENSG00000232268.5:cdna:OR52I1:protein_coding:1	0	0	0	0	0	0	0	0	1	0	0
ENSG00000070182.19:cdna:SPTB:protein_coding:-1	1	1	1	3	0	1	0	0	0	1	1
ENSG00000235750.9:cdna:KIAA0040:protein_coding:-1	13	9	2	15	9	12	12	5	18	9	8
ENSG00000163377.15:cdna:FAM19A4:protein_coding:-1	3	0	0	1	0	1	4	0	1	2	0
ENSG00000147613.7:cdna:PSKH2:protein_coding:-1	0	0	0	0	0	0	0	0	0	0	0
ENSG00000232423.6:cdna:PRAMEF6:protein_coding:-1	0	0	0	0	0	0	0	0	0	0	0
ENSG00000124302.12:cdna:CHST8:protein_coding:1	0	0	0	0	0	0	1	0	0	0	0
ENSG00000243073.3:cdna:PRAMEF4:protein_coding:-1	0	0	0	0	0	0	1	0	0	0	0
ENSG00000173207.12:cdna:CKS1B:protein_coding:1	21	8	5	15	20	27	10	10	33	5	8
ENSG00000204510.5:cdna:PRAMEF7:protein_coding:1	0	0	0	0	0	0	0	0	0	0	0
ENSG00000184571.13:cdna:PIWIL3:protein_coding:-1	0	2	0	3	2	2	5	1	2	1	3
ENSG00000009844.15:cdna:VTA1:protein_coding:1	22	10	7	13	19	18	11	17	30	12	8
ENSG00000136451.8:cdna:VEZF1:protein_coding:-1	33	12	2	24	32	35	34	10	49	15	13
ENSG00000187545.5:cdna:PRAMEF10:protein_coding:-1	0	0	0	0	0	0	0	0	1	0	0
ENSG00000183091.19:cdna:NEB:protein_coding:-1	1	3	0	1	1	1	1	1	1	2	1
ENSG00000112234.8:cdna:FBXL4:protein_coding:-1	4	1	5	2	1	6	6	4	5	4	1
ENSG00000110717.12:cdna:NDUFS8:protein_coding:1	7	14	8	24	19	29	20	3	40	14	15
ENSG00000143811.18:cdna:PYCR2:protein_coding:-1	4	5	3	6	8	5	5	2	10	8	2
ENSG00000105852.10:cdna:PON3:protein_coding:-1	0	0	0	0	0	0	0	0	0	0	0
ENSG00000074706.13:cdna:IPCEF1:protein_coding:-1	1	0	3	0	5	0	2	0	3	4	4
ENSG00000167333.12:cdna:TRIM68:protein_coding:-1	3	4	4	4	3	11	4	1	15	3	3
ENSG00000103995.13:cdna:CEP152:protein_coding:-1	3	4	0	3	7	2	9	1	5	2	4
ENSG00000274764.5:cdna:PRAMEF27:protein_coding:-1	0	0	0	0	0	0	0	0	0	0	0
ENSG00000099308.10:cdna:MAST3:protein_coding:1	6	4	2	5	5	10	4	4	8	6	4
ENSG00000152822.13:cdna:GRM1:protein_coding:1	1	0	0	0	1	0	2	0	0	1	1
ENSG00000213988.10:cdna:ZNF90:protein_coding:1	4	1	1	1	5	4	2	0	4	2	3
ENSG00000141622.13:cdna:RNF165:protein_coding:1	8	3	3	8	12	21	11	2	15	9	5
ENSG00000255835.1:cdna:AL117348.2:protein_coding:-1	0	1	0	0	2	0	3	0	2	1	1
ENSG00000225781.1:cdna:OR6V1:protein_coding:1	0	0	0	0	0	0	1	0	0	0	0
ENSG00000243709.1:cdna:LEFTY1:protein_coding:-1	0	0	0	0	0	0	1	0	0	0	0
ENSG00000101945.16:cdna:SUV39H1:protein_coding:1	5	9	0	6	9	9	11	1	10	4	2
ENSG00000179632.9:cdna:MAF1:protein_coding:1	4	4	5	14	15	13	14	4	19	10	11
ENSG00000116147.16:cdna:TNR:protein_coding:-1	10	3	3	2	5	4	5	1	6	8	7
ENSG00000197428.2:cdna:OR51D1:protein_coding:1	0	0	0	0	0	0	0	0	0	0	0
ENSG00000096996.15:cdna:IL12RB1:protein_coding:-1	1	1	0	2	1	1	2	0	7	4	3
ENSG00000118526.6:cdna:TCF21:protein_coding:1	4	8	3	4	10	6	7	3	9	11	12
ENSG00000180785.8:cdna:OR51E1:protein_coding:1	0	0	0	0	0	0	0	0	0	2	1
ENSG00000277058.2:cdna:HNRNPCL3:protein_coding:1	0	0	0	0	0	0	0	0	0	0	0
ENSG00000071243.15:cdna:ING3:protein_coding:1	14	10	4	7	9	5	7	3	16	5	10
ENSG00000118308.15:cdna:LRMP:protein_coding:1	0	2	1	0	1	1	0	0	1	1	0
ENSG00000256229.7:cdna:ZNF486:protein_coding:1	4	0	3	3	2	5	3	3	6	2	1
ENSG00000012504.13:cdna:NR1H4:protein_coding:1	0	0	0	0	2	4	1	0	0	0	2
ENSG00000229571.7:cdna:PRAMEF25:protein_coding:1	0	0	0	0	0	0	0	0	0	0	0
ENSG00000179526.16:cdna:SHARPIN:protein_coding:-1	6	2	1	5	7	8	6	1	6	6	3
ENSG00000006704.10:cdna:GTF2IRD1:protein_coding:1	4	4	1	3	9	16	11	5	14	7	5
ENSG00000146267.11:cdna:FAXC:protein_coding:-1	5	2	4	4	4	6	5	4	11	7	4
ENSG00000167183.2:cdna:PRR15L:protein_coding:-1	0	1	0	0	0	0	0	0	0	0	0
ENSG00000112319.17:cdna:EYA4:protein_coding:1	0	0	0	0	2	0	1	1	2	0	2
ENSG00000172167.7:cdna:MTBP:protein_coding:1	4	1	0	1	0	0	3	1	7	1	5
ENSG00000108465.14:cdna:CDK5RAP3:protein_coding:1	3	1	3	4	3	4	5	0	6	3	6
ENSG00000179698.13:cdna:WDR97:protein_coding:1	3	1	1	0	1	0	1	2	7	2	3
ENSG00000112659.13:cdna:CUL9:protein_coding:1	3	6	2	2	1	4	2	0	9	3	0
ENSG00000266086.1:cdna:AC015813.2:protein_coding:-1	3	1	0	2	0	1	3	0	0	1	1
ENSG00000188582.8:cdna:PAQR9:protein_coding:-1	1	0	0	0	0	0	0	0	0	2	0
ENSG00000136450.12:cdna:SRSF1:protein_coding:-1	82	29	37	59	61	55	51	25	95	60	53
ENSG00000115271.10:cdna:GCA:protein_coding:1	1	0	1	1	2	3	3	0	12	0	1
ENSG00000149577.15:cdna:SIDT2:protein_coding:1	2	2	1	1	3	1	2	3	3	0	4
ENSG00000146476.10:cdna:ARMT1:protein_coding:1	5	6	2	2	5	6	6	3	10	2	3
ENSG00000172164.13:cdna:SNTB1:protein_coding:-1	0	0	1	1	0	1	3	0	0	1	0
ENSG00000100605.16:cdna:ITPK1:protein_coding:-1	7	6	6	15	29	19	18	6	21	19	14
ENSG00000172172.7:cdna:MRPL13:protein_coding:-1	1	2	2	1	1	3	2	2	4	0	0
ENSG00000197520.10:cdna:FAM177B:protein_coding:1	0	0	0	1	0	0	1	0	0	0	0
ENSG00000100325.14:cdna:ASCC2:protein_coding:-1	6	7	6	18	18	17	20	7	37	12	12
ENSG00000163714.17:cdna:U2SURP:protein_coding:1	27	14	8	17	27	23	22	14	23	17	14
ENSG00000176108.9:cdna:CHMP6:protein_coding:1	0	2	0	1	4	4	1	0	4	2	3
ENSG00000159763.3:cdna:PIP:protein_coding:1	0	0	0	0	0	0	0	0	0	0	0
ENSG00000164330.16:cdna:EBF1:protein_coding:-1	0	1	0	2	5	1	2	0	1	1	2
ENSG00000184611.11:cdna:KCNH7:protein_coding:-1	0	1	0	0	1	2	0	0	4	0	0
ENSG00000236398.2:cdna:TAS2R39:protein_coding:1	0	0	0	2	1	0	2	0	0	1	1
ENSG00000155506.16:cdna:LARP1:protein_coding:1	90	37	32	67	103	114	93	30	120	73	42
ENSG00000197157.10:cdna:SND1:protein_coding:1	23	22	14	30	52	64	55	12	82	49	29
ENSG00000221937.4:cdna:TAS2R40:protein_coding:1	0	0	0	0	0	0	0	0	0	0	0
ENSG00000120262.9:cdna:CCDC170:protein_coding:1	0	0	1	0	1	1	0	0	1	0	0
ENSG00000164113.10:cdna:ADAD1:protein_coding:1	0	0	0	0	0	0	1	0	0	0	0
ENSG00000065615.13:cdna:CYB5R4:protein_coding:1	14	10	7	6	9	11	22	9	31	15	18
ENSG00000109181.11:cdna:UGT2B10:protein_coding:1	0	0	0	0	0	0	0	0	0	0	0
ENSG00000128594.7:cdna:LRRC4:protein_coding:-1	1	0	0	1	2	0	3	0	1	1	0
ENSG00000141026.5:cdna:MED9:protein_coding:1	1	1	0	2	2	0	0	0	4	1	0
ENSG00000160613.12:cdna:PCSK7:protein_coding:-1	2	2	2	3	10	5	5	3	11	5	5
ENSG00000205571.13:cdna:SMN2:protein_coding:1	19	10	6	14	9	15	15	4	13	7	2
ENSG00000164893.8:cdna:SLC7A13:protein_coding:-1	1	0	0	1	1	0	0	1	2	0	0
ENSG00000177084.16:cdna:POLE:protein_coding:-1	16	17	14	18	26	35	26	5	54	19	16
ENSG00000108551.4:cdna:RASD1:protein_coding:-1	0	0	1	0	1	0	0	0	0	0	0
ENSG00000087995.15:cdna:METTL2A:protein_coding:1	3	1	1	2	7	8	7	2	5	7	1
ENSG00000126216.13:cdna:TUBGCP3:protein_coding:-1	6	5	4	11	15	14	11	1	19	18	8
ENSG00000132912.12:cdna:DCTN4:protein_coding:-1	13	8	7	14	12	29	11	6	17	10	10
ENSG00000174697.4:cdna:LEP:protein_coding:1	2	0	0	0	0	3	2	0	0	1	1
ENSG00000151136.14:cdna:BTBD11:protein_coding:1	3	4	1	4	6	5	7	3	6	4	7
ENSG00000110721.11:cdna:CHKA:protein_coding:-1	3	1	1	2	3	5	1	0	5	4	1
ENSG00000178623.11:cdna:GPR35:protein_coding:1	1	0	1	1	0	1	0	0	3	1	2
ENSG00000143185.3:cdna:XCL2:protein_coding:-1	0	0	0	0	0	0	1	0	0	1	0
ENSG00000108439.9:cdna:PNPO:protein_coding:1	5	5	6	2	10	19	10	2	22	8	7
ENSG00000205838.13:cdna:TTC23L:protein_coding:1	0	0	0	0	0	0	0	0	1	0	0
ENSG00000142330.19:cdna:CAPN10:protein_coding:1	1	0	1	1	3	1	1	0	2	3	3
ENSG00000149591.16:cdna:TAGLN:protein_coding:1	0	0	1	1	1	2	0	0	0	1	1
ENSG00000184470.20:cdna:TXNRD2:protein_coding:-1	3	1	3	3	3	0	7	3	10	1	2
ENSG00000038274.16:cdna:MAT2B:protein_coding:1	5	6	2	5	7	10	6	2	9	4	5
ENSG00000143184.4:cdna:XCL1:protein_coding:1	1	0	0	0	0	0	0	0	0	0	1
ENSG00000078328.19:cdna:RBFOX1:protein_coding:1	1	1	0	1	0	1	1	0	0	0	0
ENSG00000185915.5:cdna:KLHL34:protein_coding:-1	1	0	0	0	0	0	0	0	0	0	0
ENSG00000110719.9:cdna:TCIRG1:protein_coding:1	3	2	1	1	5	7	4	1	10	7	1
ENSG00000188991.3:cdna:SLC15A5:protein_coding:-1	0	0	1	0	0	0	0	1	5	0	0
ENSG00000149970.14:cdna:CNKSR2:protein_coding:1	4	1	0	3	3	6	6	1	6	5	5
ENSG00000122126.15:cdna:OCRL:protein_coding:1	9	3	4	7	6	18	6	2	7	14	8
ENSG00000002330.13:cdna:BAD:protein_coding:-1	3	2	0	0	3	3	7	0	5	1	4
ENSG00000112893.9:cdna:MAN2A1:protein_coding:1	9	5	1	1	9	12	11	1	16	6	8
ENSG00000173264.14:cdna:GPR137:protein_coding:1	5	2	2	4	2	12	3	2	14	4	6
ENSG00000116005.11:cdna:PCYOX1:protein_coding:1	8	6	3	5	13	18	6	0	13	7	4
ENSG00000120733.13:cdna:KDM3B:protein_coding:1	23	11	6	12	17	22	12	6	17	18	7
ENSG00000171757.15:cdna:LRRC34:protein_coding:-1	0	0	0	0	0	0	0	0	0	0	0
ENSG00000143768.12:cdna:LEFTY2:protein_coding:-1	0	0	0	0	1	1	0	0	0	0	0
ENSG00000157211.11:cdna:CDCP2:protein_coding:-1	0	0	1	0	0	0	0	0	0	0	1
ENSG00000157216.15:cdna:SSBP3:protein_coding:-1	7	2	2	9	10	8	6	1	4	4	5
ENSG00000167332.7:cdna:OR51E2:protein_coding:-1	21	18	10	14	78	46	24	15	9	22	17
ENSG00000091128.12:cdna:LAMB4:protein_coding:-1	0	1	1	1	0	0	3	0	3	1	1
ENSG00000135220.10:cdna:UGT2A3:protein_coding:-1	0	0	0	0	0	0	0	0	0	0	0
ENSG00000135324.5:cdna:MRAP2:protein_coding:1	0	2	1	0	1	2	1	1	1	1	0
ENSG00000109066.13:cdna:TMEM104:protein_coding:1	8	11	3	15	14	17	8	6	22	10	9
ENSG00000260734.4:cdna:AC010547.4:protein_coding:-1	0	0	0	0	0	0	0	0	0	0	0
ENSG00000174279.4:cdna:EVX2:protein_coding:-1	0	0	0	2	1	0	2	0	1	3	0
ENSG00000185722.16:cdna:ANKFY1:protein_coding:-1	8	8	4	16	17	17	16	5	32	25	11
ENSG00000143196.4:cdna:DPT:protein_coding:-1	0	0	0	0	0	0	0	0	0	0	1
ENSG00000162946.21:cdna:DISC1:protein_coding:1	3	6	1	4	3	4	3	0	11	6	5
ENSG00000106034.17:cdna:CPED1:protein_coding:1	3	2	0	2	1	2	1	2	3	4	2
ENSG00000203760.8:cdna:CENPW:protein_coding:1	0	1	0	3	1	2	2	1	3	4	1
ENSG00000162851.7:cdna:TFB2M:protein_coding:-1	0	1	1	0	2	6	4	2	3	1	0
ENSG00000160688.18:cdna:FLAD1:protein_coding:1	4	3	2	8	5	5	9	2	12	8	2
ENSG00000146872.17:cdna:TLK2:protein_coding:1	11	6	4	5	12	18	10	8	19	10	9
ENSG00000127084.17:cdna:FGD3:protein_coding:1	0	0	0	0	0	2	1	1	0	3	0
ENSG00000183798.4:cdna:EMILIN3:protein_coding:-1	0	0	0	0	0	0	0	0	0	0	0
ENSG00000168505.6:cdna:GBX2:protein_coding:-1	0	0	0	0	0	0	0	0	0	0	0
ENSG00000198892.6:cdna:SHISA4:protein_coding:1	1	0	1	1	1	1	1	0	1	1	0
ENSG00000146839.18:cdna:ZAN:protein_coding:1	1	0	0	0	0	0	0	1	0	0	0
ENSG00000132793.11:cdna:LPIN3:protein_coding:1	6	3	0	2	3	5	9	3	7	5	6
ENSG00000182177.13:cdna:ASB18:protein_coding:-1	0	0	0	0	0	0	0	0	1	0	0
ENSG00000204568.11:cdna:MRPS18B:protein_coding:1	0	1	1	3	9	8	3	1	1	5	1
ENSG00000196652.11:cdna:ZKSCAN5:protein_coding:1	6	0	1	4	6	2	3	3	11	2	2
ENSG00000132423.11:cdna:COQ3:protein_coding:-1	0	0	0	0	1	0	3	0	0	1	1
ENSG00000130822.15:cdna:PNCK:protein_coding:-1	0	0	0	0	1	0	0	0	1	0	2
ENSG00000158636.16:cdna:EMSY:protein_coding:1	26	15	8	15	35	28	21	10	40	30	19
ENSG00000204569.9:cdna:PPP1R10:protein_coding:-1	36	20	10	26	41	43	24	12	44	37	16
ENSG00000093167.17:cdna:LRRFIP2:protein_coding:-1	6	3	3	1	4	11	5	1	8	1	6
ENSG00000116221.15:cdna:MRPL37:protein_coding:1	21	12	9	18	17	24	19	10	26	18	17
ENSG00000167740.9:cdna:CYB5D2:protein_coding:1	6	7	3	11	8	18	4	1	31	5	12
ENSG00000073067.13:cdna:CYP2W1:protein_coding:1	0	0	0	0	0	1	2	0	0	0	0
ENSG00000168003.16:cdna:SLC3A2:protein_coding:1	30	14	14	33	54	56	29	18	74	31	17
ENSG00000178826.10:cdna:TMEM139:protein_coding:1	3	1	0	3	3	0	3	1	2	0	0
ENSG00000163431.12:cdna:LMOD1:protein_coding:-1	0	0	0	0	0	2	1	0	0	1	0
ENSG00000132424.14:cdna:PNISR:protein_coding:-1	11	5	6	2	5	7	4	4	8	3	5
ENSG00000180376.16:cdna:CCDC66:protein_coding:1	1	0	0	1	2	2	1	0	1	0	1
ENSG00000167037.18:cdna:SGSM1:protein_coding:1	1	0	2	0	0	0	2	0	0	1	1
ENSG00000215883.10:cdna:CYB5RL:protein_coding:-1	2	5	0	2	5	6	2	0	5	1	3
ENSG00000128714.5:cdna:HOXD13:protein_coding:1	1	0	0	1	3	2	2	0	2	0	0
ENSG00000176623.11:cdna:RMDN1:protein_coding:-1	3	3	2	3	3	3	8	1	6	3	1
ENSG00000090530.9:cdna:P3H2:protein_coding:-1	5	5	4	2	3	1	4	3	4	0	3
ENSG00000171388.11:cdna:APLN:protein_coding:-1	2	0	0	2	1	3	2	0	2	3	1
ENSG00000197448.13:cdna:GSTK1:protein_coding:1	9	6	1	4	7	9	6	6	11	11	6
ENSG00000186260.16:cdna:MKL2:protein_coding:1	16	5	5	14	22	18	8	4	20	11	8
ENSG00000170178.6:cdna:HOXD12:protein_coding:1	0	0	0	0	0	0	0	0	0	0	0
ENSG00000149131.15:cdna:SERPING1:protein_coding:1	0	0	0	0	1	0	0	1	0	0	0
ENSG00000184986.10:cdna:TMEM121:protein_coding:1	0	0	0	0	0	0	0	0	0	0	0
ENSG00000130158.13:cdna:DOCK6:protein_coding:-1	3	3	1	5	4	10	6	2	10	5	2
ENSG00000110274.15:cdna:CEP164:protein_coding:1	2	1	0	5	4	4	4	0	6	2	7
ENSG00000099250.17:cdna:NRP1:protein_coding:-1	16	10	15	20	30	32	27	13	49	31	25
ENSG00000122121.10:cdna:XPNPEP2:protein_coding:1	1	0	0	0	0	0	1	0	0	0	0
ENSG00000151893.14:cdna:CACUL1:protein_coding:-1	10	13	10	6	10	15	12	3	15	10	8
ENSG00000106344.8:cdna:RBM28:protein_coding:-1	34	21	16	18	35	35	44	20	66	36	29
ENSG00000133027.17:cdna:PEMT:protein_coding:-1	0	2	1	3	1	3	3	0	6	2	0
ENSG00000124479.8:cdna:NDP:protein_coding:-1	1	0	2	0	0	2	3	2	1	4	0
ENSG00000143207.19:cdna:RFWD2:protein_coding:-1	8	3	3	6	4	6	2	0	3	10	2
ENSG00000141696.12:cdna:P3H4:protein_coding:-1	2	2	2	7	5	3	1	1	7	3	1
ENSG00000128713.13:cdna:HOXD11:protein_coding:1	2	0	0	3	1	4	5	1	5	1	1
ENSG00000144063.3:cdna:MALL:protein_coding:-1	26	23	15	27	33	44	38	21	81	34	19
ENSG00000128710.5:cdna:HOXD10:protein_coding:1	2	0	0	1	4	1	4	0	2	2	3
ENSG00000163946.13:cdna:FAM208A:protein_coding:-1	13	8	5	4	16	16	21	3	15	11	5
ENSG00000130173.13:cdna:ANGPTL8:protein_coding:1	0	0	0	0	0	0	0	0	0	0	0
ENSG00000196391.10:cdna:ZNF774:protein_coding:1	7	6	2	13	5	10	19	1	19	11	15
ENSG00000205336.11:cdna:ADGRG1:protein_coding:1	11	12	6	23	18	20	27	7	40	13	19
ENSG00000100319.12:cdna:ZMAT5:protein_coding:-1	1	0	0	0	1	0	0	0	1	1	0
ENSG00000165584.15:cdna:SSX3:protein_coding:-1	1	0	0	1	1	1	4	0	3	3	1
ENSG00000197858.10:cdna:GPAA1:protein_coding:1	5	4	3	11	14	16	5	1	25	5	5
ENSG00000136636.12:cdna:KCTD3:protein_coding:1	7	2	2	5	8	4	8	0	8	4	5
ENSG00000136383.6:cdna:ALPK3:protein_coding:1	0	1	0	0	3	0	1	0	3	3	0
ENSG00000204361.8:cdna:NXPE2:protein_coding:1	0	1	0	0	0	0	0	0	1	0	0
ENSG00000158528.11:cdna:PPP1R9A:protein_coding:1	3	1	3	5	4	4	2	1	7	1	4
ENSG00000284306.1:cdna:AC018793.3:protein_coding:-1	0	0	0	0	0	0	0	0	0	0	0
ENSG00000284465.1:cdna:AC233724.21:protein_coding:-1	0	0	0	0	0	0	0	0	0	0	0
ENSG00000197124.11:cdna:ZNF682:protein_coding:-1	0	1	1	1	1	3	0	2	0	2	0
ENSG00000219545.11:cdna:UMAD1:protein_coding:1	1	0	1	1	1	3	1	0	7	1	1
ENSG00000131475.6:cdna:VPS25:protein_coding:1	5	8	2	8	18	14	11	8	19	6	6
ENSG00000125746.16:cdna:EML2:protein_coding:-1	2	0	0	0	1	3	1	0	2	2	1
ENSG00000172113.8:cdna:NME6:protein_coding:-1	2	0	0	1	1	3	2	0	1	3	3
ENSG00000262919.7:cdna:FAM58A:protein_coding:-1	1	1	0	1	0	0	2	1	1	1	2
ENSG00000166682.10:cdna:TMPRSS5:protein_coding:-1	0	0	0	0	1	0	0	0	2	0	0
ENSG00000166889.13:cdna:PATL1:protein_coding:-1	80	32	21	55	58	76	52	28	75	54	33
ENSG00000274386.5:cdna:TMEM269:protein_coding:1	4	1	0	1	0	2	1	1	2	4	1
ENSG00000163833.7:cdna:FBXO40:protein_coding:1	0	1	0	4	1	2	2	2	2	1	4
ENSG00000165061.14:cdna:ZMAT4:protein_coding:-1	0	1	0	0	1	0	1	0	0	0	0
ENSG00000164008.14:cdna:C1orf50:protein_coding:1	0	1	0	0	1	0	4	0	3	0	1
ENSG00000164010.13:cdna:ERMAP:protein_coding:1	1	1	0	1	4	1	2	0	4	0	1
ENSG00000258465.6:cdna:AL139011.2:protein_coding:-1	0	1	0	1	3	3	1	1	4	1	0
ENSG00000162910.18:cdna:MRPL55:protein_coding:-1	2	0	1	2	3	5	6	0	2	1	0
ENSG00000161249.20:cdna:DMKN:protein_coding:-1	10	7	2	11	27	23	21	9	35	5	8
ENSG00000140987.19:cdna:ZSCAN32:protein_coding:-1	1	2	0	0	2	2	1	0	0	4	1
ENSG00000074966.10:cdna:TXK:protein_coding:-1	1	1	0	0	0	1	0	0	1	0	0
ENSG00000180481.10:cdna:GLIPR1L2:protein_coding:1	6	5	4	1	5	3	6	0	10	5	4
ENSG00000196449.3:cdna:YRDC:protein_coding:-1	3	2	0	3	2	4	5	2	3	2	0
ENSG00000130164.13:cdna:LDLR:protein_coding:1	26	26	12	32	39	44	30	6	66	18	24
ENSG00000073861.2:cdna:TBX21:protein_coding:1	0	0	0	2	0	0	2	2	0	1	3
ENSG00000161888.11:cdna:SPC24:protein_coding:-1	9	6	3	5	11	13	19	1	23	13	9
ENSG00000167515.10:cdna:TRAPPC2L:protein_coding:1	4	1	0	1	1	1	1	0	4	0	2
ENSG00000139364.10:cdna:TMEM132B:protein_coding:1	3	0	0	1	3	1	1	0	1	5	1
ENSG00000132744.7:cdna:ACY3:protein_coding:-1	0	0	0	0	0	0	0	0	0	0	0
ENSG00000134802.17:cdna:SLC43A3:protein_coding:-1	71	47	22	51	75	107	95	38	104	69	45
ENSG00000182621.17:cdna:PLCB1:protein_coding:1	3	2	2	3	2	1	4	0	2	2	1
ENSG00000148303.16:cdna:RPL7A:protein_coding:1	60	38	21	53	84	92	62	21	116	66	45
ENSG00000172000.7:cdna:ZNF556:protein_coding:1	9	2	2	6	7	3	8	4	10	5	5
ENSG00000141030.12:cdna:COPS3:protein_coding:-1	4	3	1	2	6	13	6	7	8	3	7
ENSG00000185838.13:cdna:GNB1L:protein_coding:-1	1	5	0	1	1	3	3	1	2	5	5
ENSG00000187726.8:cdna:DNAJB13:protein_coding:1	0	0	0	1	1	0	1	0	0	1	1
ENSG00000139644.12:cdna:TMBIM6:protein_coding:1	68	50	39	51	84	75	69	38	128	54	33
ENSG00000215012.8:cdna:C22orf29:protein_coding:-1	5	1	1	3	8	4	5	3	9	4	1
ENSG00000164683.16:cdna:HEY1:protein_coding:-1	0	0	0	0	1	0	0	0	2	1	1
ENSG00000105383.14:cdna:CD33:protein_coding:1	1	1	0	0	0	1	1	0	1	1	0
ENSG00000185900.9:cdna:POMK:protein_coding:1	8	10	6	3	9	5	6	1	6	3	4
ENSG00000101126.15:cdna:ADNP:protein_coding:-1	34	16	12	29	40	46	33	15	48	35	17
ENSG00000150779.11:cdna:TIMM8B:protein_coding:-1	0	0	0	1	2	2	2	0	2	0	1
ENSG00000214279.13:cdna:SCART1:protein_coding:1	4	0	4	1	3	2	3	0	0	4	1
ENSG00000149136.8:cdna:SSRP1:protein_coding:-1	57	40	24	38	74	56	62	21	96	44	37
ENSG00000091138.12:cdna:SLC26A3:protein_coding:-1	0	0	0	1	1	0	0	0	1	0	0
ENSG00000108510.9:cdna:MED13:protein_coding:-1	66	22	23	35	45	65	51	15	70	59	36
ENSG00000215018.9:cdna:COL28A1:protein_coding:-1	4	1	1	2	0	0	4	1	2	6	3
ENSG00000159176.13:cdna:CSRP1:protein_coding:-1	5	5	4	5	15	21	12	7	25	10	9
ENSG00000204278.12:cdna:TMEM235:protein_coding:1	0	0	0	2	0	1	1	0	0	1	0
ENSG00000110042.7:cdna:DTX4:protein_coding:1	3	10	8	12	10	13	9	1	19	10	6
ENSG00000198598.6:cdna:MMP17:protein_coding:1	0	0	0	0	1	0	0	0	2	1	1
ENSG00000131203.12:cdna:IDO1:protein_coding:1	0	0	0	0	0	0	0	0	0	0	0
ENSG00000125753.13:cdna:VASP:protein_coding:1	18	6	4	12	14	16	15	4	32	9	11
ENSG00000183317.16:cdna:EPHA10:protein_coding:-1	0	2	0	0	1	0	2	0	3	2	2
ENSG00000108424.9:cdna:KPNB1:protein_coding:1	110	41	36	62	102	113	71	41	155	83	46
ENSG00000141232.4:cdna:TOB1:protein_coding:-1	9	6	4	10	6	11	11	8	17	5	9
ENSG00000167779.7:cdna:IGFBP6:protein_coding:1	2	1	3	6	8	1	3	0	1	3	2
ENSG00000181273.2:cdna:OR5AK2:protein_coding:1	0	0	0	1	0	0	0	0	0	0	0
ENSG00000178645.12:cdna:C10orf53:protein_coding:1	4	1	0	0	1	1	1	0	1	1	1
ENSG00000162621.6:cdna:LRRC53:protein_coding:-1	1	0	0	0	0	0	0	0	0	0	1
ENSG00000167851.13:cdna:CD300A:protein_coding:1	0	0	0	0	0	0	1	0	0	0	0
ENSG00000250506.7:cdna:CDK3:protein_coding:1	1	0	0	1	1	1	0	0	1	1	2
ENSG00000158525.15:cdna:CPA5:protein_coding:1	0	0	0	0	0	0	1	0	0	0	0
ENSG00000198729.4:cdna:PPP1R14C:protein_coding:1	6	1	1	2	4	5	3	1	2	3	3
ENSG00000149926.13:cdna:FAM57B:protein_coding:-1	0	0	0	0	0	0	0	0	0	1	0
ENSG00000149792.8:cdna:MRPL49:protein_coding:1	21	7	13	15	26	35	17	8	47	23	7
ENSG00000175575.12:cdna:PAAF1:protein_coding:1	7	1	2	2	7	4	8	0	12	8	6
ENSG00000167685.14:cdna:ZNF444:protein_coding:1	2	2	2	3	2	4	2	0	7	4	5
ENSG00000197786.3:cdna:OR5B17:protein_coding:-1	0	0	0	0	0	0	0	0	0	0	0
ENSG00000115239.21:cdna:ASB3:protein_coding:-1	16	6	10	9	5	10	9	5	20	11	15
ENSG00000137720.7:cdna:C11orf1:protein_coding:1	7	1	0	4	4	2	5	1	3	0	2
ENSG00000087116.14:cdna:ADAMTS2:protein_coding:-1	0	0	0	0	3	1	0	0	0	0	0
ENSG00000270898.5:cdna:GPR75-ASB3:protein_coding:-1	0	1	0	1	2	3	0	1	0	1	0
ENSG00000119737.5:cdna:GPR75:protein_coding:-1	0	0	2	1	1	0	1	0	0	3	1
ENSG00000173401.9:cdna:GLIPR1L1:protein_coding:1	0	0	0	0	0	0	0	0	0	0	0
ENSG00000185842.15:cdna:DNAH14:protein_coding:1	3	3	0	1	4	4	3	1	3	5	1
ENSG00000170175.10:cdna:CHRNB1:protein_coding:1	0	1	0	0	1	0	2	0	3	0	2
ENSG00000054277.13:cdna:OPN3:protein_coding:-1	4	1	2	1	5	4	0	0	6	2	1
ENSG00000177932.6:cdna:ZNF354C:protein_coding:1	1	0	0	2	1	2	3	1	2	0	2
ENSG00000221864.4:cdna:KRTAP12-2:protein_coding:-1	0	0	0	0	0	0	0	0	0	1	1
ENSG00000115263.14:cdna:GCG:protein_coding:-1	0	0	0	0	0	0	1	0	0	1	1
ENSG00000170312.15:cdna:CDK1:protein_coding:1	3	1	1	0	4	4	1	1	5	2	3
ENSG00000172772.3:cdna:OR10W1:protein_coding:-1	1	0	0	0	0	0	0	0	0	1	0
ENSG00000181323.7:cdna:SPEM1:protein_coding:1	0	0	0	0	0	0	0	0	0	0	0
ENSG00000221994.10:cdna:ZNF630:protein_coding:-1	0	1	0	2	1	0	1	1	0	1	0
ENSG00000198142.4:cdna:SOWAHC:protein_coding:1	3	1	4	8	10	8	12	2	10	2	4
ENSG00000212933.1:cdna:KRTAP12-4:protein_coding:-1	0	0	0	0	0	0	0	0	0	0	0
ENSG00000257008.6:cdna:GPR142:protein_coding:1	0	0	0	0	0	0	0	0	0	0	0
ENSG00000214194.8:cdna:LINC00998:protein_coding:-1	0	1	3	5	0	3	1	0	3	3	1
ENSG00000169248.12:cdna:CXCL11:protein_coding:-1	0	0	0	0	0	0	1	0	0	0	0
ENSG00000167513.8:cdna:CDT1:protein_coding:1	2	2	1	6	6	6	8	3	18	4	9
ENSG00000124813.20:cdna:RUNX2:protein_coding:1	20	8	4	7	16	15	15	7	24	16	11
ENSG00000163788.13:cdna:SNRK:protein_coding:1	6	3	2	4	14	8	6	3	12	7	6
ENSG00000168077.13:cdna:SCARA3:protein_coding:1	3	7	1	4	8	7	6	3	8	5	5
ENSG00000142327.12:cdna:RNPEPL1:protein_coding:1	0	4	3	5	5	7	4	0	7	6	1
ENSG00000174276.6:cdna:ZNHIT2:protein_coding:-1	0	1	0	1	0	2	0	0	3	0	0
ENSG00000115760.13:cdna:BIRC6:protein_coding:1	56	30	15	32	65	60	47	15	79	54	32
ENSG00000213588.5:cdna:ZBTB9:protein_coding:1	2	1	1	1	0	1	2	0	2	0	1
ENSG00000187997.11:cdna:C17orf99:protein_coding:1	0	0	0	0	0	0	0	0	0	0	0
ENSG00000204345.1:cdna:CD300LD:protein_coding:-1	1	0	2	0	1	3	2	0	1	1	1
ENSG00000173011.11:cdna:TADA2B:protein_coding:1	2	2	0	2	1	1	4	1	4	4	0
ENSG00000257743.8:cdna:MGAM2:protein_coding:1	1	0	0	1	0	0	0	0	0	2	1
ENSG00000102043.15:cdna:MTMR8:protein_coding:-1	0	0	0	0	0	0	0	0	0	0	0
ENSG00000196437.10:cdna:ZNF569:protein_coding:-1	1	0	0	1	2	0	1	0	1	2	1
ENSG00000180448.10:cdna:ARHGAP45:protein_coding:1	1	1	1	1	1	2	1	0	5	4	1
ENSG00000197283.14:cdna:SYNGAP1:protein_coding:1	2	2	0	1	3	4	2	0	6	3	2
ENSG00000120279.6:cdna:MYCT1:protein_coding:1	0	1	0	1	1	1	0	0	1	1	1
ENSG00000130725.7:cdna:UBE2M:protein_coding:-1	17	8	4	10	18	11	11	5	33	15	11
ENSG00000144504.15:cdna:ANKMY1:protein_coding:-1	2	1	0	1	2	7	2	0	4	4	2
ENSG00000100599.15:cdna:RIN3:protein_coding:1	7	9	0	11	8	3	6	2	15	9	9
ENSG00000213614.9:cdna:HEXA:protein_coding:-1	7	4	2	11	8	11	10	6	19	3	2
ENSG00000156564.8:cdna:LRFN2:protein_coding:-1	0	0	0	0	0	0	0	0	0	2	0
ENSG00000198881.9:cdna:ASB12:protein_coding:-1	0	0	0	0	0	0	0	0	0	0	0
ENSG00000120051.14:cdna:CFAP58:protein_coding:1	0	0	0	2	1	0	0	0	0	0	0
ENSG00000136694.8:cdna:IL36A:protein_coding:1	0	0	0	0	0	0	0	0	0	0	0
ENSG00000104413.15:cdna:ESRP1:protein_coding:1	18	9	9	11	10	29	12	9	21	21	12
ENSG00000164692.17:cdna:COL1A2:protein_coding:1	1	0	0	2	2	2	2	0	6	0	0
ENSG00000111229.15:cdna:ARPC3:protein_coding:-1	16	9	7	11	25	13	14	4	16	9	10
ENSG00000213741.9:cdna:RPS29:protein_coding:-1	30	10	12	20	14	30	23	18	59	14	22
ENSG00000166432.14:cdna:ZMAT1:protein_coding:-1	1	0	1	1	0	1	2	1	3	1	1
ENSG00000104814.12:cdna:MAP4K1:protein_coding:-1	2	0	2	0	2	0	2	0	4	1	0
ENSG00000093134.14:cdna:VNN3:protein_coding:-1	0	0	0	0	0	1	0	0	0	0	0
ENSG00000213923.11:cdna:CSNK1E:protein_coding:-1	35	35	10	29	50	63	68	22	70	40	26
ENSG00000157388.15:cdna:CACNA1D:protein_coding:1	1	0	0	0	2	1	0	0	5	1	0
ENSG00000139890.9:cdna:REM2:protein_coding:1	0	0	0	0	0	1	1	0	0	0	0
ENSG00000162551.13:cdna:ALPL:protein_coding:1	0	1	0	0	1	1	1	0	0	0	0
ENSG00000170540.14:cdna:ARL6IP1:protein_coding:-1	20	5	3	11	17	27	12	5	31	9	11
ENSG00000110711.9:cdna:AIP:protein_coding:1	1	0	1	2	2	5	2	2	7	2	2
ENSG00000180694.13:cdna:TMEM64:protein_coding:-1	0	0	1	4	11	3	3	0	5	3	2
ENSG00000254834.3:cdna:OR5M10:protein_coding:-1	0	0	0	0	0	0	0	0	1	0	0
ENSG00000182054.9:cdna:IDH2:protein_coding:-1	7	8	6	6	15	9	12	3	20	16	6
ENSG00000186777.11:cdna:ZNF732:protein_coding:-1	1	0	0	0	1	0	0	0	0	2	1
ENSG00000124237.5:cdna:C20orf85:protein_coding:1	0	0	0	0	0	0	0	0	0	0	1
ENSG00000125657.4:cdna:TNFSF9:protein_coding:1	1	1	0	0	0	0	0	0	0	2	3
ENSG00000176083.17:cdna:ZNF683:protein_coding:-1	0	0	1	0	0	0	1	0	2	0	1
ENSG00000138669.9:cdna:PRKG2:protein_coding:-1	1	1	1	0	1	3	1	1	3	0	1
ENSG00000152219.4:cdna:ARL14EP:protein_coding:1	3	1	2	2	4	3	3	2	2	2	4
ENSG00000203896.9:cdna:LIME1:protein_coding:1	0	0	0	0	0	0	4	0	1	0	1
ENSG00000172487.3:cdna:OR8J1:protein_coding:1	0	0	0	0	1	0	0	0	2	0	1
ENSG00000153790.11:cdna:C7orf31:protein_coding:-1	1	0	0	0	0	0	0	0	0	1	0
ENSG00000121644.18:cdna:DESI2:protein_coding:1	7	1	4	4	6	7	7	2	5	7	2
ENSG00000165934.12:cdna:CPSF2:protein_coding:1	28	14	13	18	28	33	23	16	39	28	21
ENSG00000182541.17:cdna:LIMK2:protein_coding:1	3	7	2	6	11	13	12	8	10	9	4
ENSG00000130307.11:cdna:USHBP1:protein_coding:-1	1	0	1	1	1	3	2	0	2	4	1
ENSG00000135597.18:cdna:REPS1:protein_coding:-1	13	8	3	8	12	18	11	5	14	11	7
ENSG00000185215.8:cdna:TNFAIP2:protein_coding:1	22	12	7	15	16	24	27	8	59	25	26
ENSG00000118690.12:cdna:ARMC2:protein_coding:1	0	0	0	1	3	1	1	0	0	1	0
ENSG00000100418.7:cdna:DESI1:protein_coding:-1	9	6	3	13	14	12	13	5	9	16	8
ENSG00000183648.9:cdna:NDUFB1:protein_coding:-1	4	3	1	2	2	1	4	3	9	2	1
ENSG00000162227.7:cdna:TAF6L:protein_coding:1	0	0	0	3	2	3	2	0	2	2	3
ENSG00000166224.16:cdna:SGPL1:protein_coding:1	19	10	6	18	15	24	15	5	26	11	13
ENSG00000283071.1:cdna:AL161669.4:protein_coding:1	0	0	0	0	0	0	0	0	0	0	0
ENSG00000204348.9:cdna:DXO:protein_coding:-1	1	0	0	2	2	1	0	1	1	1	2
ENSG00000169330.8:cdna:KIAA1024:protein_coding:1	0	0	0	0	1	0	1	0	0	1	0
ENSG00000149289.10:cdna:ZC3H12C:protein_coding:1	35	19	5	27	32	41	25	14	37	28	24
ENSG00000169062.14:cdna:UPF3A:protein_coding:1	1	0	0	2	6	1	1	1	7	1	2
ENSG00000162729.13:cdna:IGSF8:protein_coding:-1	2	7	3	8	3	9	5	1	19	6	12
ENSG00000100031.18:cdna:GGT1:protein_coding:1	0	0	0	2	0	0	0	0	1	0	0
ENSG00000100532.11:cdna:CGRRF1:protein_coding:1	0	1	0	0	0	0	0	0	0	0	2
ENSG00000185236.11:cdna:RAB11B:protein_coding:1	9	11	0	16	21	16	19	2	31	10	16
ENSG00000136504.11:cdna:KAT7:protein_coding:1	30	13	11	20	37	35	31	9	39	30	29
ENSG00000128833.12:cdna:MYO5C:protein_coding:-1	8	1	1	3	5	8	3	7	7	6	3
ENSG00000037637.10:cdna:FBXO42:protein_coding:-1	8	2	5	5	6	4	7	2	14	7	11
ENSG00000172725.13:cdna:CORO1B:protein_coding:-1	7	5	2	5	4	9	10	1	12	2	0
ENSG00000108759.3:cdna:KRT32:protein_coding:-1	1	0	0	0	0	0	1	0	0	2	0
ENSG00000134291.11:cdna:TMEM106C:protein_coding:1	11	4	4	10	12	10	4	7	15	8	8
ENSG00000147117.7:cdna:ZNF157:protein_coding:1	1	0	1	2	1	0	3	0	3	1	1
ENSG00000176619.12:cdna:LMNB2:protein_coding:-1	19	16	8	36	40	45	32	14	67	34	17
ENSG00000203730.2:cdna:TEDDM1:protein_coding:-1	2	1	0	0	2	3	3	1	3	4	4
ENSG00000205903.6:cdna:ZNF316:protein_coding:1	1	2	0	0	4	4	6	1	7	2	3
ENSG00000114450.9:cdna:GNB4:protein_coding:-1	5	4	1	5	7	3	2	0	11	3	8
ENSG00000157368.10:cdna:IL34:protein_coding:1	0	0	0	0	0	0	0	0	0	1	0
ENSG00000115170.13:cdna:ACVR1:protein_coding:-1	4	1	2	0	2	7	1	1	4	5	2
ENSG00000163629.12:cdna:PTPN13:protein_coding:1	15	10	9	10	15	18	17	8	23	12	5
ENSG00000153060.7:cdna:TEKT5:protein_coding:-1	0	0	0	0	0	0	0	0	0	0	0
ENSG00000103184.11:cdna:SEC14L5:protein_coding:1	1	2	1	1	0	2	1	1	2	1	2
ENSG00000185897.6:cdna:FFAR3:protein_coding:1	1	0	0	0	0	0	0	0	0	0	0
ENSG00000120949.14:cdna:TNFRSF8:protein_coding:1	1	1	0	0	0	1	0	0	0	0	0
ENSG00000180815.14:cdna:MAP3K15:protein_coding:-1	0	0	0	0	0	0	0	0	0	0	0
ENSG00000084463.7:cdna:WBP11:protein_coding:-1	29	21	7	29	32	38	19	9	44	20	21
ENSG00000085231.13:cdna:AK6:protein_coding:-1	7	3	2	2	5	8	6	3	12	6	3
ENSG00000158055.15:cdna:GRHL3:protein_coding:1	3	3	2	6	4	2	6	0	9	5	1
ENSG00000144229.11:cdna:THSD7B:protein_coding:1	0	0	1	1	2	1	1	0	1	0	0
ENSG00000188095.4:cdna:MESP2:protein_coding:1	1	0	0	0	0	0	0	0	0	0	0
ENSG00000151150.21:cdna:ANK3:protein_coding:-1	19	10	4	10	17	21	13	8	24	17	15
ENSG00000118898.15:cdna:PPL:protein_coding:-1	7	8	4	12	8	20	15	6	20	10	7
ENSG00000126251.6:cdna:GPR42:protein_coding:1	0	0	0	0	0	0	0	0	1	0	0
ENSG00000113805.8:cdna:CNTN3:protein_coding:-1	0	1	0	0	1	0	1	0	0	1	0
ENSG00000120526.10:cdna:NUDCD1:protein_coding:-1	6	4	1	6	6	5	7	1	12	7	4
ENSG00000114127.10:cdna:XRN1:protein_coding:-1	15	6	3	6	5	14	10	5	15	8	13
ENSG00000273841.4:cdna:TAF9:protein_coding:-1	14	4	4	4	8	14	10	4	16	5	5
ENSG00000187783.11:cdna:TMEM72:protein_coding:1	0	0	0	1	0	0	0	0	1	0	0
ENSG00000167280.16:cdna:ENGASE:protein_coding:1	0	2	0	1	2	1	1	1	3	1	1
ENSG00000124615.17:cdna:MOCS1:protein_coding:-1	0	0	0	1	0	0	0	0	0	0	0
ENSG00000180386.7:cdna:KRTAP9-7:protein_coding:1	0	0	0	0	0	0	0	0	0	1	0
ENSG00000174099.10:cdna:MSRB3:protein_coding:1	1	0	1	2	4	5	2	0	3	1	3
ENSG00000147677.10:cdna:EIF3H:protein_coding:-1	29	6	10	15	28	27	23	6	39	24	20
ENSG00000107551.20:cdna:RASSF4:protein_coding:1	0	0	0	3	0	0	0	0	2	1	0
ENSG00000198218.10:cdna:QRICH1:protein_coding:-1	23	13	8	22	27	29	25	6	27	18	10
ENSG00000136271.10:cdna:DDX56:protein_coding:-1	13	10	7	17	15	17	13	3	32	15	9
ENSG00000215788.9:cdna:TNFRSF25:protein_coding:-1	0	1	0	0	2	1	2	0	2	2	3
ENSG00000167460.14:cdna:TPM4:protein_coding:1	120	54	42	93	100	159	106	39	183	71	73
ENSG00000177354.11:cdna:C10orf71:protein_coding:1	0	0	1	0	0	0	1	1	0	0	0
ENSG00000010327.10:cdna:STAB1:protein_coding:1	0	0	1	0	2	0	1	2	1	0	3
ENSG00000110237.3:cdna:ARHGEF17:protein_coding:1	2	1	3	9	6	13	6	3	9	3	0
ENSG00000162368.13:cdna:CMPK1:protein_coding:1	16	5	4	11	12	11	16	2	15	7	6
ENSG00000198821.10:cdna:CD247:protein_coding:-1	0	0	0	0	0	0	0	0	0	2	0
ENSG00000100365.14:cdna:NCF4:protein_coding:1	0	0	1	0	0	0	0	0	0	0	0
ENSG00000112378.11:cdna:PERP:protein_coding:-1	42	32	18	53	73	81	73	26	150	60	51
ENSG00000152942.18:cdna:RAD17:protein_coding:1	2	2	3	2	3	4	2	0	6	2	1
ENSG00000165606.8:cdna:DRGX:protein_coding:-1	0	0	0	0	0	0	0	0	0	0	0
ENSG00000154153.13:cdna:RETREG1:protein_coding:-1	0	0	0	1	2	1	3	0	1	2	3
ENSG00000166825.13:cdna:ANPEP:protein_coding:-1	1	0	0	1	2	1	3	0	4	1	1
ENSG00000140009.18:cdna:ESR2:protein_coding:-1	2	1	1	1	0	2	1	2	0	0	2
ENSG00000111450.13:cdna:STX2:protein_coding:-1	4	4	2	3	2	3	2	2	6	6	3
ENSG00000001460.17:cdna:STPG1:protein_coding:-1	4	0	1	2	2	4	2	2	6	2	0
ENSG00000153446.15:cdna:C16orf89:protein_coding:-1	2	0	1	2	2	1	0	1	0	0	0
ENSG00000212658.1:cdna:KRTAP29-1:protein_coding:-1	0	0	0	0	0	0	0	0	0	0	0
ENSG00000156232.7:cdna:WHAMM:protein_coding:1	7	1	3	5	3	2	16	2	15	6	6
ENSG00000154803.12:cdna:FLCN:protein_coding:-1	1	3	1	5	1	3	7	0	5	6	2
ENSG00000212657.1:cdna:KRTAP16-1:protein_coding:-1	2	1	1	1	1	0	2	0	0	1	1
ENSG00000137760.14:cdna:ALKBH8:protein_coding:-1	7	3	1	2	6	9	4	1	6	5	4
ENSG00000047410.13:cdna:TPR:protein_coding:-1	63	30	15	30	46	67	52	16	60	48	34
ENSG00000186860.4:cdna:KRTAP17-1:protein_coding:-1	0	0	0	0	0	0	0	0	0	0	0
ENSG00000225830.12:cdna:ERCC6:protein_coding:-1	14	2	1	2	3	9	6	0	11	3	5
ENSG00000165507.8:cdna:C10orf10:protein_coding:-1	3	1	2	0	1	0	0	0	5	1	4
ENSG00000165995.18:cdna:CACNB2:protein_coding:1	0	0	0	0	2	0	0	0	1	1	0
ENSG00000129071.9:cdna:MBD4:protein_coding:-1	4	3	1	1	1	2	0	1	5	1	2
ENSG00000185669.5:cdna:SNAI3:protein_coding:-1	0	0	0	0	0	0	0	0	0	0	0
ENSG00000155816.19:cdna:FMN2:protein_coding:1	2	3	1	0	1	1	5	0	2	1	1
ENSG00000142089.15:cdna:IFITM3:protein_coding:-1	11	23	15	35	42	64	39	17	83	31	24
ENSG00000198883.11:cdna:PNMA5:protein_coding:-1	0	0	0	0	3	2	1	0	1	0	0
ENSG00000118894.14:cdna:EEF2KMT:protein_coding:-1	0	4	0	1	1	2	7	1	6	3	3
ENSG00000006059.3:cdna:KRT33A:protein_coding:-1	0	0	0	0	0	0	0	0	0	0	0
ENSG00000179598.5:cdna:PLD6:protein_coding:-1	1	4	0	2	2	0	5	0	4	3	0
ENSG00000135624.15:cdna:CCT7:protein_coding:1	32	22	16	23	37	29	34	25	57	25	22
ENSG00000001461.16:cdna:NIPAL3:protein_coding:1	8	6	3	8	16	9	7	2	20	10	5
ENSG00000257093.6:cdna:KIAA1147:protein_coding:-1	9	3	3	6	8	6	4	0	11	3	4
ENSG00000184428.12:cdna:TOP1MT:protein_coding:-1	5	2	2	1	3	1	10	0	2	5	0
ENSG00000131738.10:cdna:KRT33B:protein_coding:-1	0	0	0	0	0	0	1	0	0	0	0
ENSG00000184923.12:cdna:NUTM2A:protein_coding:1	0	0	0	1	1	0	0	0	0	0	0
ENSG00000167281.18:cdna:RBFOX3:protein_coding:-1	0	0	0	0	0	0	1	0	0	0	2
ENSG00000065618.18:cdna:COL17A1:protein_coding:-1	33	23	21	42	54	62	51	8	76	59	20
ENSG00000133030.20:cdna:MPRIP:protein_coding:1	80	48	41	79	94	117	104	26	152	85	46
ENSG00000144468.16:cdna:RHBDD1:protein_coding:1	4	5	0	7	8	8	5	2	13	5	5
ENSG00000174718.11:cdna:KIAA1551:protein_coding:1	7	2	0	4	5	3	0	4	10	8	4
ENSG00000006530.15:cdna:AGK:protein_coding:1	8	4	2	6	10	3	8	4	9	6	3
ENSG00000211452.10:cdna:DIO1:protein_coding:1	0	0	0	0	0	0	0	0	0	0	0
ENSG00000110675.12:cdna:ELMOD1:protein_coding:1	0	1	0	0	0	0	2	1	1	2	1
ENSG00000131737.5:cdna:KRT34:protein_coding:-1	3	0	0	1	2	1	1	0	1	0	1
ENSG00000025293.16:cdna:PHF20:protein_coding:1	14	3	3	10	12	17	15	2	25	9	6
ENSG00000164244.20:cdna:PRRC1:protein_coding:1	33	20	18	30	29	51	49	14	43	34	26
ENSG00000109323.8:cdna:MANBA:protein_coding:-1	1	1	3	3	4	3	3	1	13	1	2
ENSG00000168268.10:cdna:NT5DC2:protein_coding:-1	15	21	16	32	43	66	33	15	74	33	21
ENSG00000105865.10:cdna:DUS4L:protein_coding:1	3	2	1	2	0	1	1	0	3	4	1
ENSG00000127928.12:cdna:GNGT1:protein_coding:1	1	2	1	2	1	1	1	1	2	0	0
ENSG00000067955.13:cdna:CBFB:protein_coding:1	10	7	1	10	8	12	5	5	16	7	5
ENSG00000088448.14:cdna:ANKRD10:protein_coding:-1	13	5	3	6	6	7	9	5	14	13	5
ENSG00000165259.13:cdna:HDX:protein_coding:-1	2	2	2	0	1	2	5	2	2	4	3
ENSG00000100596.6:cdna:SPTLC2:protein_coding:-1	20	4	3	18	11	20	16	9	33	17	14
ENSG00000118363.11:cdna:SPCS2:protein_coding:1	14	9	8	13	15	20	8	5	17	7	4
ENSG00000145423.4:cdna:SFRP2:protein_coding:-1	0	0	0	1	2	0	0	0	1	0	0
ENSG00000017260.19:cdna:ATP2C1:protein_coding:1	23	6	9	22	18	18	14	7	19	19	11
ENSG00000105825.11:cdna:TFPI2:protein_coding:-1	3	4	5	6	8	15	5	2	15	4	4
ENSG00000170290.3:cdna:SLN:protein_coding:-1	0	0	0	0	0	0	0	0	1	0	0
ENSG00000146963.17:cdna:LUC7L2:protein_coding:1	17	4	2	15	16	18	11	5	24	9	4
ENSG00000235711.4:cdna:ANKRD34C:protein_coding:1	0	0	0	0	1	1	1	0	2	2	1
ENSG00000116690.12:cdna:PRG4:protein_coding:1	2	0	1	1	0	1	0	0	0	0	0
ENSG00000180644.7:cdna:PRF1:protein_coding:-1	0	1	0	0	0	0	0	0	0	0	1
ENSG00000163472.18:cdna:TMEM79:protein_coding:1	1	0	0	1	1	1	1	0	1	0	2
ENSG00000109501.13:cdna:WFS1:protein_coding:1	3	2	3	1	6	7	4	1	4	3	1
ENSG00000277443.2:cdna:MARCKS:protein_coding:1	81	71	44	98	65	84	81	39	134	85	81
ENSG00000182272.11:cdna:B4GALNT4:protein_coding:1	2	1	3	2	3	3	3	2	6	2	2
ENSG00000177807.8:cdna:KCNJ10:protein_coding:-1	1	0	0	1	1	1	0	0	2	2	1
ENSG00000143106.12:cdna:PSMA5:protein_coding:-1	1	0	1	9	3	6	11	0	9	2	3
ENSG00000110660.14:cdna:SLC35F2:protein_coding:-1	10	6	5	7	8	14	13	6	25	6	7
ENSG00000114646.9:cdna:CSPG5:protein_coding:-1	0	0	0	1	0	0	0	1	1	0	0
ENSG00000198715.11:cdna:GLMP:protein_coding:-1	2	5	2	8	4	3	4	2	9	6	3
ENSG00000100815.12:cdna:TRIP11:protein_coding:-1	10	0	6	3	10	10	8	2	9	6	1
ENSG00000143315.6:cdna:PIGM:protein_coding:-1	3	1	0	2	4	4	6	1	3	0	2
ENSG00000111052.7:cdna:LIN7A:protein_coding:-1	0	1	0	1	2	0	0	2	2	0	0
ENSG00000105856.13:cdna:HBP1:protein_coding:1	8	1	5	4	4	10	8	3	15	9	3
ENSG00000138653.9:cdna:NDST4:protein_coding:-1	0	0	0	1	1	0	1	0	0	0	2
ENSG00000136874.10:cdna:STX17:protein_coding:1	3	1	1	4	2	0	5	2	5	2	5
ENSG00000091947.9:cdna:TMEM101:protein_coding:-1	3	1	1	2	4	4	4	3	6	3	1
ENSG00000146576.12:cdna:C7orf26:protein_coding:1	2	4	1	6	9	10	8	0	7	2	11
ENSG00000076108.11:cdna:BAZ2A:protein_coding:-1	19	20	11	27	41	53	38	18	52	27	20
ENSG00000164347.17:cdna:GFM2:protein_coding:-1	8	5	3	3	5	6	8	3	5	3	3
ENSG00000179331.2:cdna:RAB39A:protein_coding:1	0	0	0	0	0	1	5	0	0	0	0
ENSG00000135108.14:cdna:FBXO21:protein_coding:-1	6	3	2	7	15	14	18	3	15	13	6
ENSG00000028137.18:cdna:TNFRSF1B:protein_coding:1	2	1	0	1	1	2	2	0	1	0	3
ENSG00000164898.12:cdna:FMC1:protein_coding:1	0	2	0	0	0	0	0	3	5	0	2
ENSG00000132341.11:cdna:RAN:protein_coding:1	77	33	18	53	75	93	80	37	118	58	40
ENSG00000168447.10:cdna:SCNN1B:protein_coding:1	0	0	1	0	0	0	0	0	0	0	0
ENSG00000255378.1:cdna:PRR23D2:protein_coding:-1	0	0	0	0	0	0	0	0	0	0	0
ENSG00000269955.2:cdna:C7orf55-LUC7L2:protein_coding:1	2	1	0	1	4	2	2	3	8	1	2
ENSG00000111058.7:cdna:ACSS3:protein_coding:1	0	2	0	0	2	1	3	0	1	3	0
ENSG00000163938.16:cdna:GNL3:protein_coding:1	17	8	3	5	6	4	3	6	9	9	6
ENSG00000144136.10:cdna:SLC20A1:protein_coding:1	76	31	32	71	88	97	80	19	123	65	48
ENSG00000149357.9:cdna:LAMTOR1:protein_coding:-1	8	5	6	9	10	24	14	2	18	9	8
ENSG00000186572.2:cdna:DEFB107A:protein_coding:-1	0	0	0	0	0	0	0	0	0	0	0
ENSG00000083223.17:cdna:ZCCHC6:protein_coding:-1	14	11	2	4	16	13	10	0	6	11	8
ENSG00000133878.8:cdna:DUSP26:protein_coding:-1	0	0	0	1	0	0	1	0	0	0	0
ENSG00000129451.11:cdna:KLK10:protein_coding:-1	2	0	0	0	1	4	1	1	2	0	0
ENSG00000112494.9:cdna:UNC93A:protein_coding:1	1	0	0	0	0	0	0	0	0	0	0
ENSG00000186562.7:cdna:DEFB105A:protein_coding:-1	0	0	0	0	0	0	0	0	0	0	0
ENSG00000084628.9:cdna:NKAIN1:protein_coding:-1	2	0	1	2	1	1	2	0	0	1	0
ENSG00000186579.2:cdna:DEFB106A:protein_coding:1	0	0	0	0	0	0	0	0	0	0	0
ENSG00000234776.4:cdna:C11orf94:protein_coding:-1	0	0	0	0	0	0	0	0	0	0	0
ENSG00000185344.13:cdna:ATP6V0A2:protein_coding:1	7	6	2	7	13	15	15	4	17	8	6
ENSG00000163877.10:cdna:SNIP1:protein_coding:-1	7	3	3	7	7	6	5	2	6	5	6
ENSG00000197410.12:cdna:DCHS2:protein_coding:-1	1	0	1	1	2	1	0	0	3	2	0
ENSG00000075239.13:cdna:ACAT1:protein_coding:1	4	3	0	1	3	1	0	3	3	2	1
ENSG00000176782.2:cdna:DEFB104A:protein_coding:1	0	0	0	0	0	0	0	0	0	0	0
ENSG00000065183.15:cdna:WDR3:protein_coding:1	18	4	4	8	11	9	9	4	8	8	8
ENSG00000151276.23:cdna:MAGI1:protein_coding:-1	6	5	1	2	3	4	3	1	3	2	4
ENSG00000016864.18:cdna:GLT8D1:protein_coding:-1	1	0	0	3	1	3	2	0	5	1	1
ENSG00000162006.9:cdna:MSLNL:protein_coding:-1	1	0	0	0	1	0	1	0	0	0	0
ENSG00000124535.15:cdna:WRNIP1:protein_coding:1	6	4	1	5	2	4	2	1	7	5	4
ENSG00000184005.10:cdna:ST6GALNAC3:protein_coding:1	1	0	0	1	2	1	2	0	2	0	3
ENSG00000183688.4:cdna:RFLNB:protein_coding:-1	8	6	1	3	6	8	9	7	10	3	4
ENSG00000256100.1:cdna:AP000721.1:protein_coding:1	9	10	2	13	7	13	12	1	26	6	6
ENSG00000133315.10:cdna:MACROD1:protein_coding:-1	0	0	0	1	2	1	0	0	0	1	0
ENSG00000141179.13:cdna:PCTP:protein_coding:1	3	2	2	5	3	5	4	1	9	2	1
ENSG00000112699.10:cdna:GMDS:protein_coding:-1	2	1	0	0	2	0	0	0	1	3	1
ENSG00000147166.10:cdna:ITGB1BP2:protein_coding:1	0	1	0	1	0	1	0	0	0	0	0
ENSG00000146842.16:cdna:TMEM209:protein_coding:-1	8	7	7	15	11	15	13	7	22	14	7
ENSG00000122194.18:cdna:PLG:protein_coding:1	0	0	0	0	1	2	0	0	1	1	2
ENSG00000166260.10:cdna:COX11:protein_coding:-1	3	2	1	2	7	9	3	2	10	4	2
ENSG00000168159.11:cdna:RNF187:protein_coding:1	3	3	1	5	8	8	7	3	10	9	4
ENSG00000122786.19:cdna:CALD1:protein_coding:1	23	11	9	14	20	21	25	14	27	20	9
ENSG00000106263.17:cdna:EIF3B:protein_coding:1	30	20	16	26	47	41	38	23	63	38	26
ENSG00000134516.15:cdna:DOCK2:protein_coding:1	4	2	3	5	10	6	6	2	10	9	5
ENSG00000106266.10:cdna:SNX8:protein_coding:-1	4	2	0	3	6	6	6	2	9	7	3
ENSG00000163577.7:cdna:EIF5A2:protein_coding:-1	5	3	0	3	5	3	7	1	6	0	3
ENSG00000123104.11:cdna:ITPR2:protein_coding:-1	13	6	2	6	9	10	12	2	16	7	6
ENSG00000129625.12:cdna:REEP5:protein_coding:-1	9	6	1	4	9	8	6	0	8	11	0
ENSG00000134825.15:cdna:TMEM258:protein_coding:-1	8	6	3	6	22	18	13	3	22	8	4
ENSG00000134982.16:cdna:APC:protein_coding:1	8	6	5	3	13	13	19	2	20	3	4
ENSG00000134940.13:cdna:ACRV1:protein_coding:-1	0	0	0	1	1	0	0	0	0	1	0
ENSG00000260027.4:cdna:HOXB7:protein_coding:-1	5	3	0	6	7	6	2	2	6	3	4
ENSG00000146809.12:cdna:ASB15:protein_coding:1	0	0	0	0	0	1	1	1	0	0	0
ENSG00000152582.13:cdna:SPEF2:protein_coding:1	2	0	0	4	3	2	3	0	2	0	2
ENSG00000111271.14:cdna:ACAD10:protein_coding:1	1	3	1	1	4	0	1	3	3	1	1
ENSG00000147459.17:cdna:DOCK5:protein_coding:1	45	34	24	34	54	55	54	12	80	40	31
ENSG00000230257.2:cdna:NFE4:protein_coding:1	0	1	0	0	0	0	1	0	0	1	0
ENSG00000161040.16:cdna:FBXL13:protein_coding:-1	0	0	0	0	1	0	1	0	1	0	0
ENSG00000062725.9:cdna:APPBP2:protein_coding:-1	9	3	6	3	7	9	7	1	6	7	2
ENSG00000170689.9:cdna:HOXB9:protein_coding:-1	8	7	3	6	7	6	8	2	10	5	4
ENSG00000054598.6:cdna:FOXC1:protein_coding:1	6	5	0	5	3	9	1	3	6	6	7
ENSG00000145907.14:cdna:G3BP1:protein_coding:1	70	24	26	37	65	68	54	20	62	59	34
ENSG00000177614.10:cdna:PGBD5:protein_coding:-1	2	2	2	3	7	4	1	0	13	3	5
ENSG00000118495.18:cdna:PLAGL1:protein_coding:-1	16	6	3	12	14	19	19	9	17	12	9
ENSG00000106459.14:cdna:NRF1:protein_coding:1	3	2	2	2	6	4	6	1	14	4	3
ENSG00000072518.20:cdna:MARK2:protein_coding:1	21	11	7	26	17	28	28	16	38	29	20
ENSG00000151500.14:cdna:THYN1:protein_coding:-1	0	3	0	1	3	5	2	1	5	5	3
ENSG00000168118.11:cdna:RAB4A:protein_coding:1	2	0	2	1	1	0	1	0	2	1	0
ENSG00000124193.14:cdna:SRSF6:protein_coding:1	45	26	23	40	51	58	45	14	68	32	33
ENSG00000125457.13:cdna:MIF4GD:protein_coding:-1	0	1	0	1	0	2	1	1	4	4	2
ENSG00000132561.13:cdna:MATN2:protein_coding:1	0	0	0	1	0	0	0	0	4	0	0
ENSG00000187051.8:cdna:RPS19BP1:protein_coding:-1	1	2	0	0	1	2	4	0	2	0	2
ENSG00000040275.16:cdna:SPDL1:protein_coding:1	13	5	3	10	16	11	13	2	15	7	13
ENSG00000068831.18:cdna:RASGRP2:protein_coding:-1	0	0	0	0	0	0	3	0	0	0	0
ENSG00000175229.6:cdna:GAL3ST3:protein_coding:-1	0	0	0	0	0	0	1	0	0	0	1
ENSG00000100290.2:cdna:BIK:protein_coding:1	9	11	1	8	11	14	5	11	32	7	3
ENSG00000165490.12:cdna:DDIAS:protein_coding:1	2	3	6	5	7	6	5	3	6	6	4
ENSG00000135253.13:cdna:KCP:protein_coding:-1	0	0	0	0	0	0	0	0	2	0	0
ENSG00000175946.8:cdna:KLHL38:protein_coding:-1	0	0	0	0	1	0	0	0	0	0	0
ENSG00000253731.2:cdna:PCDHGA6:protein_coding:1	3	2	0	1	8	4	2	2	4	6	4
ENSG00000162727.3:cdna:OR2M5:protein_coding:1	0	0	0	0	0	0	0	0	0	0	0
ENSG00000120094.6:cdna:HOXB1:protein_coding:-1	0	0	0	0	0	0	0	0	1	0	0
ENSG00000136044.11:cdna:APPL2:protein_coding:-1	5	1	1	6	4	4	5	1	5	7	2
ENSG00000160862.12:cdna:AZGP1:protein_coding:-1	0	0	0	0	1	0	1	1	1	0	1
ENSG00000147403.16:cdna:RPL10:protein_coding:1	92	102	62	114	167	224	158	58	285	108	83
ENSG00000176402.5:cdna:GJC3:protein_coding:-1	0	1	0	0	0	0	0	0	0	0	0
ENSG00000175699.14:cdna:LINC00521:protein_coding:1	1	0	0	0	0	1	1	1	1	1	0
ENSG00000244693.1:cdna:CTAGE8:protein_coding:-1	1	0	0	0	1	0	0	0	0	0	0
ENSG00000160408.14:cdna:ST6GALNAC6:protein_coding:-1	0	0	1	3	3	1	1	0	3	0	1
ENSG00000019169.10:cdna:MARCO:protein_coding:1	0	0	0	0	0	0	0	0	0	1	0
ENSG00000158517.13:cdna:NCF1:protein_coding:1	0	0	0	1	1	2	2	1	1	2	1
ENSG00000104325.6:cdna:DECR1:protein_coding:1	3	0	2	4	1	5	3	2	1	3	5
ENSG00000110107.8:cdna:PRPF19:protein_coding:-1	20	17	10	27	40	37	34	11	42	27	15
ENSG00000070961.15:cdna:ATP2B1:protein_coding:-1	17	5	7	10	14	14	11	3	31	11	10
ENSG00000213563.6:cdna:C8orf82:protein_coding:-1	0	0	0	3	0	0	1	0	0	0	1
ENSG00000139263.11:cdna:LRIG3:protein_coding:-1	6	3	0	3	7	4	1	0	8	2	3
ENSG00000166886.12:cdna:NAB2:protein_coding:1	1	2	2	4	3	4	1	1	5	6	3
ENSG00000267368.1:cdna:UPK3BL1:protein_coding:-1	10	9	5	10	9	23	12	6	26	16	8
ENSG00000075035.9:cdna:WSCD2:protein_coding:1	1	2	0	0	0	0	0	0	1	0	5
ENSG00000139323.13:cdna:POC1B:protein_coding:-1	1	5	0	0	6	2	2	1	8	0	1
ENSG00000126249.7:cdna:PDCD2L:protein_coding:1	1	1	1	1	0	1	2	0	3	4	0
ENSG00000151366.12:cdna:NDUFC2:protein_coding:-1	13	6	3	4	4	9	12	6	10	9	7
ENSG00000224383.7:cdna:PRR29:protein_coding:1	0	1	0	0	0	0	1	0	0	0	1
ENSG00000100298.15:cdna:APOBEC3H:protein_coding:1	0	0	0	0	0	0	1	0	0	0	1
ENSG00000113212.6:cdna:PCDHB7:protein_coding:1	0	0	0	0	0	0	0	0	1	0	0
ENSG00000120322.3:cdna:PCDHB8:protein_coding:1	1	1	0	1	1	4	0	0	4	2	1
ENSG00000164023.14:cdna:SGMS2:protein_coding:1	14	3	2	8	5	13	7	2	11	10	7
ENSG00000196950.13:cdna:SLC39A10:protein_coding:1	16	8	6	9	15	9	10	4	17	9	10
ENSG00000196578.4:cdna:OR5AC2:protein_coding:1	0	0	0	0	0	0	0	0	0	0	0
ENSG00000156738.17:cdna:MS4A1:protein_coding:1	0	0	0	1	0	0	0	0	1	2	1
ENSG00000179674.3:cdna:ARL14:protein_coding:1	3	1	3	4	1	3	1	1	6	1	0
ENSG00000239389.7:cdna:PCDHA13:protein_coding:1	0	0	0	0	0	0	0	0	0	0	0
ENSG00000100288.19:cdna:CHKB:protein_coding:-1	0	0	0	1	2	4	2	0	3	1	2
ENSG00000106144.19:cdna:CASP2:protein_coding:1	39	31	20	38	47	58	41	11	72	37	22
ENSG00000211445.11:cdna:GPX3:protein_coding:1	0	2	0	0	1	0	0	0	0	2	0
ENSG00000167286.9:cdna:CD3D:protein_coding:-1	0	0	0	0	0	1	0	0	0	0	0
ENSG00000110324.10:cdna:IL10RA:protein_coding:1	0	0	0	0	0	0	0	0	0	0	0
ENSG00000161513.11:cdna:FDXR:protein_coding:-1	0	4	1	0	0	0	2	1	4	0	1
ENSG00000247315.3:cdna:ZCCHC3:protein_coding:1	1	4	0	2	4	6	6	2	7	1	3
ENSG00000165805.9:cdna:C12orf50:protein_coding:-1	0	0	0	0	0	0	0	0	0	1	0
ENSG00000114491.13:cdna:UMPS:protein_coding:1	10	3	1	4	4	6	11	2	16	8	4
ENSG00000143153.12:cdna:ATP1B1:protein_coding:1	12	9	7	9	16	17	13	4	21	20	14
ENSG00000135315.11:cdna:CEP162:protein_coding:-1	0	0	0	1	0	1	2	1	3	0	1
ENSG00000186318.16:cdna:BACE1:protein_coding:-1	6	3	3	6	8	4	2	1	5	7	4
ENSG00000111696.11:cdna:NT5DC3:protein_coding:-1	8	13	4	7	7	12	10	5	17	11	11
ENSG00000170634.12:cdna:ACYP2:protein_coding:1	5	1	2	3	2	2	3	1	3	1	1
ENSG00000178021.10:cdna:TSPYL6:protein_coding:-1	1	0	1	2	5	5	2	0	2	4	0
ENSG00000164114.18:cdna:MAP9:protein_coding:-1	0	2	0	2	2	4	3	1	3	0	0
ENSG00000174917.8:cdna:C19orf70:protein_coding:-1	2	3	1	1	4	7	6	1	8	4	1
ENSG00000125618.16:cdna:PAX8:protein_coding:-1	6	11	5	10	11	14	7	2	21	7	9
ENSG00000146263.11:cdna:MMS22L:protein_coding:-1	7	7	7	10	10	13	13	3	17	9	8
ENSG00000179088.14:cdna:C12orf42:protein_coding:-1	0	0	0	0	1	0	0	0	0	0	0
ENSG00000010072.15:cdna:SPRTN:protein_coding:1	1	1	1	3	2	2	2	1	8	1	2
ENSG00000182010.10:cdna:RTKN2:protein_coding:-1	10	1	2	3	5	4	9	3	2	6	7
ENSG00000110693.17:cdna:SOX6:protein_coding:-1	1	1	1	1	0	3	3	3	0	1	5
ENSG00000175691.8:cdna:ZNF77:protein_coding:-1	1	0	1	2	2	0	2	0	1	0	1
ENSG00000154518.9:cdna:ATP5G3:protein_coding:-1	11	11	2	10	14	21	8	4	22	4	16
ENSG00000048471.13:cdna:SNX29:protein_coding:1	1	1	0	5	3	2	3	0	3	4	4
ENSG00000166884.2:cdna:OR4D6:protein_coding:1	0	0	0	0	0	0	0	0	1	0	0
ENSG00000255595.2:cdna:AC005885.1:protein_coding:1	0	0	0	0	1	0	0	0	1	0	2
ENSG00000165102.14:cdna:HGSNAT:protein_coding:1	25	12	7	11	20	16	13	5	20	13	11
ENSG00000178033.5:cdna:FAM26E:protein_coding:1	3	2	1	2	3	7	1	0	0	1	3
ENSG00000180176.14:cdna:TH:protein_coding:-1	0	0	1	1	0	1	0	0	1	0	0
ENSG00000150782.11:cdna:IL18:protein_coding:-1	3	2	0	4	1	4	7	0	6	2	1
ENSG00000165502.6:cdna:RPL36AL:protein_coding:-1	15	5	6	11	15	13	13	3	15	11	6
ENSG00000204590.12:cdna:GNL1:protein_coding:-1	5	2	1	2	5	6	4	2	14	3	5
ENSG00000177169.9:cdna:ULK1:protein_coding:1	4	2	2	7	5	2	8	3	8	9	5
ENSG00000168135.4:cdna:KCNJ4:protein_coding:-1	0	0	0	0	0	1	0	0	0	0	0
ENSG00000160299.16:cdna:PCNT:protein_coding:1	6	3	1	18	16	17	9	1	26	17	10
ENSG00000109991.8:cdna:P2RX3:protein_coding:1	0	0	0	0	0	1	0	0	1	0	0
ENSG00000197580.11:cdna:BCO2:protein_coding:1	2	0	1	2	1	1	4	0	7	2	2
ENSG00000116906.11:cdna:GNPAT:protein_coding:1	8	2	2	7	5	6	6	2	11	7	3
ENSG00000097046.12:cdna:CDC7:protein_coding:1	7	5	1	1	4	5	4	2	6	5	2
ENSG00000282815.1:cdna:TEX13C:protein_coding:1	0	1	1	0	1	0	1	0	0	0	0
ENSG00000021645.18:cdna:NRXN3:protein_coding:1	6	5	6	6	7	9	11	4	13	6	9
ENSG00000010361.13:cdna:FUZ:protein_coding:-1	1	0	0	1	1	4	2	1	3	1	5
ENSG00000075089.9:cdna:ACTR6:protein_coding:1	0	0	0	0	1	2	3	0	2	1	0
ENSG00000133316.15:cdna:WDR74:protein_coding:-1	93	102	86	188	217	375	275	334	411	327	254
ENSG00000133742.13:cdna:CA1:protein_coding:-1	1	1	0	2	0	0	0	0	0	0	2
ENSG00000156162.16:cdna:DPY19L4:protein_coding:1	10	3	6	1	4	7	6	2	6	1	5
ENSG00000137124.7:cdna:ALDH1B1:protein_coding:1	12	5	2	8	12	19	11	6	17	10	8
ENSG00000167600.13:cdna:CYP2S1:protein_coding:1	1	0	0	2	1	1	2	0	3	1	0
ENSG00000172769.2:cdna:OR5B3:protein_coding:-1	0	0	0	0	2	0	0	0	0	0	0
ENSG00000143942.4:cdna:CHAC2:protein_coding:1	1	1	0	0	1	0	3	1	4	2	1
ENSG00000142409.5:cdna:ZNF787:protein_coding:-1	2	1	1	3	1	4	2	1	2	5	3
ENSG00000048707.13:cdna:VPS13D:protein_coding:1	18	10	3	10	16	19	10	2	30	12	10
ENSG00000110934.10:cdna:BIN2:protein_coding:-1	0	0	0	0	1	0	0	0	0	0	0
ENSG00000188227.12:cdna:ZNF793:protein_coding:1	12	5	9	5	4	5	14	1	13	11	8
ENSG00000133612.18:cdna:AGAP3:protein_coding:1	5	3	0	7	7	18	6	2	18	4	4
ENSG00000104626.14:cdna:ERI1:protein_coding:1	6	2	1	4	1	3	3	1	9	2	5
ENSG00000164761.8:cdna:TNFRSF11B:protein_coding:-1	7	1	1	0	5	4	2	1	7	6	1
ENSG00000167100.14:cdna:SAMD14:protein_coding:-1	0	0	0	0	0	1	1	0	3	2	1
ENSG00000184515.10:cdna:BEX5:protein_coding:-1	1	0	0	0	0	0	0	0	0	0	1
ENSG00000170412.16:cdna:GPRC5C:protein_coding:1	0	0	0	0	0	1	1	0	0	2	1
ENSG00000198182.12:cdna:ZNF607:protein_coding:-1	3	0	1	1	4	1	2	0	1	1	2
ENSG00000204071.10:cdna:TCEAL6:protein_coding:-1	0	1	0	0	0	0	0	0	0	0	0
ENSG00000205439.10:cdna:KRTAP12-3:protein_coding:1	0	0	0	0	0	0	0	0	0	0	0
ENSG00000138674.16:cdna:SEC31A:protein_coding:-1	30	23	16	32	43	62	45	18	52	42	25
ENSG00000188155.11:cdna:KRTAP10-6:protein_coding:-1	0	0	0	0	0	1	0	0	0	0	0
ENSG00000119048.7:cdna:UBE2B:protein_coding:1	17	2	2	12	8	9	7	2	22	3	9
ENSG00000187175.5:cdna:KRTAP12-1:protein_coding:-1	0	0	0	0	0	0	0	0	0	0	0
ENSG00000143382.14:cdna:ADAMTSL4:protein_coding:1	0	1	0	0	0	0	1	0	1	0	1
ENSG00000205445.3:cdna:KRTAP10-2:protein_coding:-1	0	0	0	0	0	0	0	0	0	0	0
ENSG00000011198.7:cdna:ABHD5:protein_coding:1	0	0	1	0	2	1	2	2	9	0	2
ENSG00000172377.1:cdna:OR9I1:protein_coding:-1	1	1	0	0	0	1	0	0	0	0	0
ENSG00000106392.10:cdna:C1GALT1:protein_coding:1	6	2	1	1	6	4	2	1	6	2	2
ENSG00000213186.7:cdna:TRIM59:protein_coding:-1	5	0	2	3	6	7	5	2	6	3	5
ENSG00000070814.17:cdna:TCOF1:protein_coding:1	16	17	4	23	39	24	25	4	48	30	14
ENSG00000143158.10:cdna:MPC2:protein_coding:-1	3	1	1	2	2	4	3	1	5	4	0
ENSG00000106244.12:cdna:PDAP1:protein_coding:-1	11	8	3	4	22	24	18	5	32	15	8
ENSG00000138670.17:cdna:RASGEF1B:protein_coding:-1	4	0	1	3	3	4	3	1	0	6	5
ENSG00000283473.2:cdna:FAM240A:protein_coding:1	1	0	0	0	0	0	4	0	0	0	0
ENSG00000159173.18:cdna:TNNI1:protein_coding:-1	1	2	0	5	0	1	3	1	9	3	3
ENSG00000182718.16:cdna:ANXA2:protein_coding:-1	355	205	118	221	323	378	285	141	490	252	190
ENSG00000184047.16:cdna:DIABLO:protein_coding:-1	8	4	3	4	5	7	4	3	20	7	5
ENSG00000234719.8:cdna:NPIPB2:protein_coding:-1	3	2	0	7	7	8	2	1	3	3	4
ENSG00000130876.11:cdna:SLC7A10:protein_coding:-1	0	0	0	0	0	0	0	0	0	0	0
ENSG00000158113.12:cdna:LRRC43:protein_coding:1	0	0	0	0	0	0	0	0	0	0	1
ENSG00000163440.11:cdna:PDCL2:protein_coding:-1	0	0	0	1	0	0	0	0	0	0	0
ENSG00000127804.12:cdna:METTL16:protein_coding:-1	7	5	1	2	3	6	5	4	8	3	4
ENSG00000198554.11:cdna:WDHD1:protein_coding:-1	10	2	6	6	13	9	5	0	12	8	5
ENSG00000112299.7:cdna:VNN1:protein_coding:-1	0	1	1	2	3	3	5	0	3	4	4
ENSG00000134183.11:cdna:GNAT2:protein_coding:-1	0	0	1	0	0	0	0	0	0	0	0
ENSG00000136404.15:cdna:TM6SF1:protein_coding:1	1	0	0	0	1	0	0	0	0	0	1
ENSG00000135940.6:cdna:COX5B:protein_coding:1	3	4	1	4	9	10	4	2	24	12	2
ENSG00000122068.12:cdna:FYTTD1:protein_coding:1	2	4	2	8	7	7	10	3	11	10	5
ENSG00000178233.17:cdna:TMEM151B:protein_coding:1	0	0	0	0	0	1	2	0	0	1	0
ENSG00000184216.13:cdna:IRAK1:protein_coding:-1	20	12	9	20	23	28	28	7	34	20	12
ENSG00000166401.14:cdna:SERPINB8:protein_coding:1	44	23	14	26	32	47	36	11	54	19	19
ENSG00000132622.10:cdna:HSPA12B:protein_coding:1	0	0	0	0	0	0	0	0	1	0	0
ENSG00000179886.5:cdna:TIGD5:protein_coding:1	1	1	0	0	2	0	2	1	2	1	0
ENSG00000142444.6:cdna:TIMM29:protein_coding:1	1	0	0	0	2	0	1	0	3	0	0
ENSG00000086666.18:cdna:ZFAND6:protein_coding:1	3	1	2	2	4	4	1	1	3	4	2
ENSG00000136522.13:cdna:MRPL47:protein_coding:-1	1	1	1	1	2	4	2	0	0	0	3
ENSG00000178665.14:cdna:ZNF713:protein_coding:1	3	5	4	1	2	3	9	0	10	1	1
ENSG00000163166.14:cdna:IWS1:protein_coding:-1	8	3	1	8	11	7	9	4	21	8	3
ENSG00000147439.12:cdna:BIN3:protein_coding:-1	3	1	4	2	10	7	2	3	3	4	2
ENSG00000076242.14:cdna:MLH1:protein_coding:1	5	0	2	2	1	7	3	0	7	3	2
ENSG00000093217.9:cdna:XYLB:protein_coding:1	4	1	0	2	4	5	2	2	2	4	5
ENSG00000088325.15:cdna:TPX2:protein_coding:1	52	25	17	38	48	42	48	18	74	26	24
ENSG00000165915.13:cdna:SLC39A13:protein_coding:1	1	0	2	4	7	7	3	3	15	7	6
ENSG00000135519.6:cdna:KCNH3:protein_coding:1	0	0	0	0	1	0	0	0	0	0	1
ENSG00000104529.17:cdna:EEF1D:protein_coding:-1	20	13	8	20	38	26	30	4	41	19	10
ENSG00000173227.13:cdna:SYT12:protein_coding:1	1	0	0	0	0	1	0	0	0	0	0
ENSG00000131914.10:cdna:LIN28A:protein_coding:1	2	1	3	0	0	4	2	2	4	7	4
ENSG00000148834.12:cdna:GSTO1:protein_coding:1	0	1	2	4	5	3	3	1	1	0	1
ENSG00000249773.3:cdna:AC092647.5:protein_coding:1	1	0	0	1	1	1	1	0	1	1	0
ENSG00000175756.13:cdna:AURKAIP1:protein_coding:-1	0	2	1	6	7	4	7	0	12	2	3
ENSG00000165879.8:cdna:FRAT1:protein_coding:1	1	0	0	0	1	1	1	0	1	0	0
ENSG00000151490.13:cdna:PTPRO:protein_coding:1	1	0	0	0	1	1	0	0	0	0	1
ENSG00000184271.16:cdna:POU6F1:protein_coding:-1	0	0	0	1	1	2	2	1	1	2	0
ENSG00000145087.12:cdna:STXBP5L:protein_coding:1	1	0	1	0	2	0	0	0	1	0	0
ENSG00000164889.13:cdna:SLC4A2:protein_coding:1	11	12	5	19	23	24	29	7	52	17	20
ENSG00000203737.3:cdna:GPR52:protein_coding:1	2	0	1	1	0	0	0	0	1	1	1
ENSG00000120860.10:cdna:WASHC3:protein_coding:-1	1	0	0	3	1	0	2	0	1	0	1
ENSG00000153558.13:cdna:FBXL2:protein_coding:1	1	1	3	2	2	1	5	1	5	2	0
ENSG00000076650.6:cdna:GPATCH1:protein_coding:1	5	3	0	3	2	0	1	1	1	1	2
ENSG00000086717.18:cdna:PPEF1:protein_coding:1	0	0	0	0	0	0	0	0	0	0	0
ENSG00000100239.15:cdna:PPP6R2:protein_coding:1	5	1	2	4	9	11	5	2	10	5	3
ENSG00000197324.8:cdna:LRP10:protein_coding:1	13	7	11	22	16	16	30	7	37	18	10
ENSG00000152061.23:cdna:RABGAP1L:protein_coding:1	11	8	6	18	21	24	16	6	25	18	7
ENSG00000126733.20:cdna:DACH2:protein_coding:1	0	0	1	0	0	0	0	0	1	0	1
ENSG00000148704.12:cdna:VAX1:protein_coding:-1	2	2	0	1	4	7	2	0	8	4	5
ENSG00000140090.17:cdna:SLC24A4:protein_coding:1	5	2	3	2	3	4	8	2	14	12	5
ENSG00000170458.13:cdna:CD14:protein_coding:-1	0	0	0	0	0	0	0	0	0	0	0
ENSG00000136518.16:cdna:ACTL6A:protein_coding:1	2	2	0	4	8	8	4	0	10	5	4
ENSG00000018625.14:cdna:ATP1A2:protein_coding:1	2	0	0	0	1	2	1	0	1	2	0
ENSG00000187624.8:cdna:C17orf97:protein_coding:1	2	0	1	1	1	3	2	1	2	2	0
ENSG00000101282.8:cdna:RSPO4:protein_coding:-1	0	1	0	0	1	1	0	1	2	1	3
ENSG00000177556.11:cdna:ATOX1:protein_coding:-1	5	0	1	2	4	6	6	3	14	7	5
ENSG00000135773.12:cdna:CAPN9:protein_coding:1	0	0	0	0	0	0	0	1	0	0	0
ENSG00000135775.13:cdna:COG2:protein_coding:1	4	1	1	2	5	3	2	1	5	2	3
ENSG00000094755.16:cdna:GABRP:protein_coding:1	23	11	9	17	29	16	33	3	41	15	16
ENSG00000079974.17:cdna:RABL2B:protein_coding:-1	10	6	1	3	7	8	6	1	18	6	7
ENSG00000166086.12:cdna:JAM3:protein_coding:1	0	0	0	0	0	0	0	0	0	1	1
ENSG00000189046.10:cdna:ALKBH2:protein_coding:-1	2	1	1	0	1	2	2	0	3	1	2
ENSG00000143740.14:cdna:SNAP47:protein_coding:1	2	0	1	4	3	3	1	0	9	1	2
ENSG00000275572.1:cdna:GRIFIN:protein_coding:-1	0	0	0	0	0	0	0	0	0	0	0
ENSG00000111790.13:cdna:FGFR1OP2:protein_coding:1	2	2	0	2	2	2	1	0	5	3	6
ENSG00000166111.9:cdna:SVOP:protein_coding:-1	2	0	2	3	1	1	6	0	4	6	3
ENSG00000121068.13:cdna:TBX2:protein_coding:1	0	0	0	0	0	0	0	0	1	0	0
ENSG00000108591.9:cdna:DRG2:protein_coding:1	2	0	0	5	3	5	2	1	3	1	0
ENSG00000170322.14:cdna:NFRKB:protein_coding:-1	12	7	4	17	26	15	16	5	28	15	8
ENSG00000079112.9:cdna:CDH17:protein_coding:-1	1	1	1	1	1	3	3	1	1	1	2
ENSG00000155090.14:cdna:KLF10:protein_coding:-1	42	43	32	48	82	77	46	18	71	46	30
ENSG00000197798.8:cdna:FAM118B:protein_coding:1	0	0	0	1	4	2	3	0	2	0	1
ENSG00000116132.11:cdna:PRRX1:protein_coding:1	0	0	1	1	5	4	2	0	2	0	3
ENSG00000166046.10:cdna:TCP11L2:protein_coding:1	0	1	0	0	3	2	3	0	1	1	2
ENSG00000165078.12:cdna:CPA6:protein_coding:-1	0	0	0	0	2	1	5	0	4	1	1
ENSG00000173261.8:cdna:PLAC8L1:protein_coding:-1	1	0	0	0	0	0	0	0	0	0	0
ENSG00000152936.10:cdna:LMNTD1:protein_coding:-1	2	1	0	2	1	1	2	1	3	1	1
ENSG00000104722.13:cdna:NEFM:protein_coding:1	3	1	2	1	4	1	2	1	7	1	4
ENSG00000151067.21:cdna:CACNA1C:protein_coding:1	0	1	0	3	1	1	2	0	3	1	1
ENSG00000145864.12:cdna:GABRB2:protein_coding:-1	1	0	0	1	2	1	5	0	2	3	1
ENSG00000143771.11:cdna:CNIH4:protein_coding:1	4	2	1	2	7	4	7	5	10	4	6
ENSG00000164073.9:cdna:MFSD8:protein_coding:-1	2	0	1	0	0	1	1	0	8	5	1
ENSG00000196661.3:cdna:OR8B3:protein_coding:-1	0	0	0	0	0	0	0	0	0	1	0
ENSG00000143772.9:cdna:ITPKB:protein_coding:-1	4	3	0	5	4	2	3	3	3	7	3
ENSG00000130713.15:cdna:EXOSC2:protein_coding:1	8	2	2	10	11	12	9	2	22	16	5
ENSG00000108828.15:cdna:VAT1:protein_coding:-1	43	25	15	51	47	66	38	16	80	38	37
ENSG00000188558.5:cdna:OR2G6:protein_coding:1	1	0	0	0	0	0	0	0	0	0	0
ENSG00000204315.3:cdna:FKBPL:protein_coding:-1	0	0	0	0	2	0	0	0	1	0	0
ENSG00000276600.4:cdna:RAB7B:protein_coding:-1	0	0	1	0	0	1	0	0	1	0	0
ENSG00000081803.15:cdna:CADPS2:protein_coding:-1	0	1	0	1	1	1	0	0	0	2	0
ENSG00000235631.1:cdna:RNF148:protein_coding:-1	0	0	1	0	0	0	1	0	0	0	0
ENSG00000242419.5:cdna:PCDHGC4:protein_coding:1	1	2	1	1	3	3	4	2	2	1	1
ENSG00000198104.2:cdna:OR2T6:protein_coding:1	0	0	0	0	0	0	0	0	0	0	0
ENSG00000177186.3:cdna:OR2M7:protein_coding:-1	0	0	0	0	0	0	0	0	0	0	0
ENSG00000117091.9:cdna:CD48:protein_coding:-1	0	0	0	0	0	0	0	0	0	0	0
ENSG00000267881.1:cdna:AC243967.1:protein_coding:1	0	0	0	0	0	0	0	0	0	0	0
ENSG00000106992.17:cdna:AK1:protein_coding:-1	3	8	1	5	8	8	6	1	11	3	5
ENSG00000180053.7:cdna:NKX2-6:protein_coding:-1	0	0	0	0	0	0	0	0	0	0	0
ENSG00000130707.17:cdna:ASS1:protein_coding:1	5	2	1	0	5	4	6	3	5	3	3
ENSG00000118369.12:cdna:USP35:protein_coding:1	2	0	2	2	4	1	4	1	1	0	1
ENSG00000173456.4:cdna:RNF26:protein_coding:1	5	9	6	12	14	16	22	4	34	19	3
ENSG00000162877.12:cdna:PM20D1:protein_coding:-1	0	0	0	0	0	0	0	0	0	0	0
ENSG00000145819.15:cdna:ARHGAP26:protein_coding:1	8	2	3	7	9	11	13	6	12	10	3
ENSG00000172367.15:cdna:PDZD3:protein_coding:1	0	0	0	0	0	1	0	0	0	1	0
ENSG00000166961.14:cdna:MS4A15:protein_coding:1	1	0	1	1	0	0	0	0	0	0	0
ENSG00000274274.1:cdna:GAGE13:protein_coding:1	0	0	0	0	0	0	0	0	0	0	0
ENSG00000172273.12:cdna:HINFP:protein_coding:1	4	5	1	3	3	4	14	1	9	4	3
ENSG00000117280.12:cdna:RAB29:protein_coding:-1	2	1	0	3	2	1	2	0	8	1	2
ENSG00000205076.4:cdna:LGALS7:protein_coding:-1	0	0	0	0	0	0	0	0	0	0	0
ENSG00000282301.1:cdna:CYP3A7-CYP3A51P:protein_coding:-1	1	0	0	0	1	0	0	0	0	0	0
ENSG00000049769.12:cdna:PPP1R3F:protein_coding:1	0	1	0	1	1	2	0	0	0	2	1
ENSG00000196872.11:cdna:KIAA1211L:protein_coding:-1	0	0	1	1	1	0	1	0	1	1	2
ENSG00000108387.14:cdna:SEPT4:protein_coding:-1	0	0	0	1	0	0	2	1	0	0	0
ENSG00000152595.16:cdna:MEPE:protein_coding:1	0	0	0	0	0	0	0	0	0	0	0
ENSG00000203710.10:cdna:CR1:protein_coding:1	0	3	2	1	1	0	3	3	4	3	1
ENSG00000100266.18:cdna:PACSIN2:protein_coding:-1	16	4	5	7	18	15	18	6	27	12	8
ENSG00000204386.10:cdna:NEU1:protein_coding:-1	1	0	0	1	3	0	1	3	8	2	1
ENSG00000166211.7:cdna:SPIC:protein_coding:1	0	0	0	0	0	1	0	0	1	0	0
ENSG00000198870.7:cdna:STKLD1:protein_coding:1	1	0	0	1	0	1	0	0	1	1	0
ENSG00000074201.8:cdna:CLNS1A:protein_coding:-1	7	2	7	13	9	20	7	7	31	10	6
ENSG00000143514.16:cdna:TP53BP2:protein_coding:-1	24	14	7	12	20	29	15	5	25	22	11
ENSG00000161010.14:cdna:MRNIP:protein_coding:-1	3	4	6	1	7	3	6	2	5	7	2
ENSG00000101997.12:cdna:CCDC22:protein_coding:1	0	2	0	3	2	3	1	0	2	2	1
ENSG00000101346.13:cdna:POFUT1:protein_coding:1	15	8	9	14	14	8	20	7	22	8	9
ENSG00000071203.9:cdna:MS4A12:protein_coding:1	0	0	0	2	0	0	1	0	1	0	1
ENSG00000158711.13:cdna:ELK4:protein_coding:-1	21	15	13	23	29	31	28	19	28	17	14
ENSG00000224877.3:cdna:NDUFAF8:protein_coding:1	2	1	0	0	1	1	2	1	4	1	0
ENSG00000108825.17:cdna:PTGES3L-AARSD1:protein_coding:-1	2	3	5	5	3	6	2	1	6	2	2
ENSG00000167522.14:cdna:ANKRD11:protein_coding:-1	12	15	6	11	19	15	22	5	29	13	10
ENSG00000182141.10:cdna:ZNF708:protein_coding:-1	4	3	1	1	5	3	4	1	4	6	3
ENSG00000189233.11:cdna:NUGGC:protein_coding:-1	1	0	0	1	2	1	5	2	4	2	2
ENSG00000221855.1:cdna:TAS2R41:protein_coding:1	0	0	0	0	0	0	0	0	0	0	0
ENSG00000198046.11:cdna:ZNF667:protein_coding:-1	2	1	0	3	1	1	5	1	10	4	2
ENSG00000146540.14:cdna:C7orf50:protein_coding:-1	5	4	2	5	8	9	6	7	7	4	3
ENSG00000161021.11:cdna:MAML1:protein_coding:1	11	11	5	19	14	30	21	4	33	18	10
ENSG00000148291.9:cdna:SURF2:protein_coding:1	1	0	0	4	1	2	2	1	1	0	2
ENSG00000120805.13:cdna:ARL1:protein_coding:-1	3	3	0	0	1	1	4	0	6	3	2
ENSG00000110921.13:cdna:MVK:protein_coding:1	0	1	0	3	0	4	2	0	2	2	0
ENSG00000153827.13:cdna:TRIP12:protein_coding:-1	23	20	10	25	23	47	30	8	39	31	12
ENSG00000101079.20:cdna:NDRG3:protein_coding:-1	11	10	5	7	19	13	12	5	11	8	6
ENSG00000261587.2:cdna:TMEM249:protein_coding:-1	0	0	0	1	0	1	0	0	0	0	0
ENSG00000196458.10:cdna:ZNF605:protein_coding:-1	6	3	2	4	1	2	6	3	5	5	2
ENSG00000110344.9:cdna:UBE4A:protein_coding:1	20	17	8	12	10	27	23	12	33	28	13
ENSG00000188171.15:cdna:ZNF626:protein_coding:-1	2	2	0	1	3	3	6	0	3	4	5
ENSG00000106683.14:cdna:LIMK1:protein_coding:1	16	9	4	18	23	24	16	4	34	17	9
ENSG00000171631.14:cdna:P2RY6:protein_coding:1	0	0	1	0	1	1	0	0	3	0	1
ENSG00000126214.21:cdna:KLC1:protein_coding:1	26	15	13	24	34	31	26	4	45	18	17
ENSG00000196505.10:cdna:GDAP2:protein_coding:-1	16	6	2	10	9	19	14	3	21	8	12
ENSG00000174417.2:cdna:TRHR:protein_coding:1	0	0	0	0	1	0	0	0	0	0	0
ENSG00000101438.3:cdna:SLC32A1:protein_coding:1	0	0	1	1	0	0	0	0	0	0	1
ENSG00000166126.10:cdna:AMN:protein_coding:1	0	0	0	0	0	0	0	0	1	0	0
ENSG00000072818.11:cdna:ACAP1:protein_coding:1	0	0	0	0	0	0	0	0	0	1	0
ENSG00000133874.1:cdna:RNF122:protein_coding:-1	2	0	0	0	2	0	1	1	2	1	0
ENSG00000172824.14:cdna:CES4A:protein_coding:1	0	0	0	1	2	0	0	0	2	0	0
ENSG00000104177.17:cdna:MYEF2:protein_coding:-1	5	3	2	6	3	4	1	3	6	5	6
ENSG00000170967.4:cdna:DDI1:protein_coding:1	0	0	0	1	0	0	0	0	0	0	0
ENSG00000105371.8:cdna:ICAM4:protein_coding:1	1	0	0	0	0	1	1	1	1	0	1
ENSG00000117448.13:cdna:AKR1A1:protein_coding:1	2	3	1	0	2	5	5	2	4	3	3
ENSG00000177468.6:cdna:OLIG3:protein_coding:-1	1	1	0	0	0	0	1	0	3	0	1
ENSG00000116761.11:cdna:CTH:protein_coding:1	1	1	2	1	2	2	0	0	1	2	1
ENSG00000124802.11:cdna:EEF1E1:protein_coding:-1	2	1	3	4	4	2	1	0	5	7	2
ENSG00000006837.11:cdna:CDKL3:protein_coding:-1	2	4	1	0	0	4	0	1	0	1	0
ENSG00000177023.2:cdna:DEFB104B:protein_coding:-1	0	0	0	0	0	0	0	0	0	0	0
ENSG00000180357.9:cdna:ZNF609:protein_coding:1	29	15	7	25	36	40	30	13	33	30	22
ENSG00000175535.6:cdna:PNLIP:protein_coding:1	0	0	0	1	0	0	0	0	0	0	1
ENSG00000169189.16:cdna:NSMCE1:protein_coding:-1	0	2	1	1	4	0	2	1	3	1	1
ENSG00000107338.9:cdna:SHB:protein_coding:-1	7	8	3	8	14	14	10	4	16	9	4
ENSG00000183628.12:cdna:DGCR6:protein_coding:1	12	12	8	15	17	9	6	5	2	3	3
ENSG00000183035.12:cdna:CYLC1:protein_coding:1	0	0	0	0	0	0	0	0	0	0	0
ENSG00000197818.11:cdna:SLC9A8:protein_coding:1	3	5	2	10	17	11	7	1	20	12	6
ENSG00000123685.8:cdna:BATF3:protein_coding:-1	0	0	0	0	0	0	0	0	0	0	0
ENSG00000121864.9:cdna:ZNF639:protein_coding:1	7	5	5	5	5	6	7	5	12	8	11
ENSG00000107331.16:cdna:ABCA2:protein_coding:-1	1	3	0	1	2	1	6	1	0	3	1
ENSG00000182983.14:cdna:ZNF662:protein_coding:1	3	0	3	1	2	0	4	0	4	0	1
ENSG00000172831.11:cdna:CES2:protein_coding:1	0	2	2	5	1	0	1	0	1	0	2
ENSG00000163605.14:cdna:PPP4R2:protein_coding:1	6	1	3	6	3	6	5	4	9	3	5
ENSG00000172828.12:cdna:CES3:protein_coding:1	3	3	1	0	6	2	1	1	9	6	4
ENSG00000103264.17:cdna:FBXO31:protein_coding:-1	3	3	0	1	3	1	2	0	5	3	4
ENSG00000078668.13:cdna:VDAC3:protein_coding:1	3	1	2	5	6	8	5	1	13	4	1
ENSG00000131152.4:cdna:AC010531.1:protein_coding:-1	0	0	0	0	0	0	1	0	0	0	0
ENSG00000187612.1:cdna:OR5W2:protein_coding:-1	0	0	0	0	0	0	0	0	1	1	0
ENSG00000126698.10:cdna:DNAJC8:protein_coding:-1	17	1	8	13	30	17	18	11	27	9	10
ENSG00000072062.13:cdna:PRKACA:protein_coding:-1	14	13	4	13	15	28	12	9	34	11	12
ENSG00000128039.10:cdna:SRD5A3:protein_coding:1	3	1	1	2	0	6	3	2	5	4	1
ENSG00000168758.10:cdna:SEMA4C:protein_coding:-1	4	4	1	2	3	4	7	2	5	3	2
ENSG00000142655.12:cdna:PEX14:protein_coding:1	1	1	1	3	5	2	3	3	9	2	2
ENSG00000167658.15:cdna:EEF2:protein_coding:-1	120	128	76	233	258	285	237	68	432	255	132
ENSG00000137171.14:cdna:KLC4:protein_coding:1	2	1	0	1	2	1	1	0	3	2	0
ENSG00000182087.12:cdna:TMEM259:protein_coding:-1	9	6	4	17	26	31	16	5	31	17	20
ENSG00000166037.10:cdna:CEP57:protein_coding:1	5	5	4	4	12	7	10	2	7	1	7
ENSG00000170633.16:cdna:RNF34:protein_coding:1	11	4	4	7	11	13	6	3	29	16	12
ENSG00000180424.6:cdna:DEFB123:protein_coding:1	0	0	0	0	0	0	0	0	0	0	0
ENSG00000171136.6:cdna:RLN3:protein_coding:1	0	0	0	0	0	0	0	0	2	0	0
ENSG00000131069.19:cdna:ACSS2:protein_coding:1	5	3	0	2	2	9	4	1	12	6	1
ENSG00000197119.12:cdna:SLC25A29:protein_coding:-1	1	4	2	10	5	3	6	3	11	4	3
ENSG00000198455.4:cdna:ZXDB:protein_coding:1	9	1	1	2	11	6	4	0	11	6	6
ENSG00000184497.12:cdna:TMEM255B:protein_coding:1	0	0	1	0	1	1	1	0	2	1	0
ENSG00000263620.1:cdna:AC129492.3:protein_coding:-1	0	0	0	0	2	1	0	0	4	0	0
ENSG00000215547.1:cdna:DEFB115:protein_coding:1	0	0	0	0	0	0	0	0	0	0	0
ENSG00000183560.9:cdna:IZUMO1R:protein_coding:1	0	0	0	0	0	0	0	0	0	0	0
ENSG00000227140.3:cdna:USP17L5:protein_coding:1	0	1	0	0	0	0	0	1	0	0	0
ENSG00000214402.6:cdna:LCNL1:protein_coding:1	0	1	0	0	2	0	0	0	1	1	0
ENSG00000250913.2:cdna:USP17L23:protein_coding:1	0	0	0	0	0	0	0	0	0	0	0
ENSG00000005102.12:cdna:MEOX1:protein_coding:-1	0	0	0	0	0	0	0	0	0	0	0
ENSG00000169228.13:cdna:RAB24:protein_coding:-1	0	3	0	1	1	4	0	1	2	3	1
ENSG00000170653.18:cdna:ATF7:protein_coding:-1	28	17	8	9	21	40	38	8	32	23	22
ENSG00000178397.12:cdna:FAM220A:protein_coding:-1	0	0	0	1	3	0	2	0	2	1	1
ENSG00000250745.2:cdna:USP17L20:protein_coding:1	0	0	0	0	0	0	0	0	1	0	0
ENSG00000163026.11:cdna:WDCP:protein_coding:-1	1	2	2	3	5	3	1	1	3	8	3
ENSG00000183735.9:cdna:TBK1:protein_coding:1	6	3	0	2	5	2	4	2	7	4	6
ENSG00000136931.9:cdna:NR5A1:protein_coding:-1	0	0	0	0	1	0	3	1	3	1	1
ENSG00000149657.19:cdna:LSM14B:protein_coding:1	2	3	0	4	10	10	6	3	11	7	2
ENSG00000175274.18:cdna:TP53I11:protein_coding:-1	3	1	1	2	0	1	3	1	3	2	2
ENSG00000120992.17:cdna:LYPLA1:protein_coding:-1	9	5	1	4	15	11	9	8	20	8	9
ENSG00000177733.6:cdna:HNRNPA0:protein_coding:-1	17	14	12	23	29	33	25	6	39	22	18
ENSG00000231396.2:cdna:USP17L10:protein_coding:1	0	0	0	0	0	0	0	0	0	0	0
ENSG00000104889.5:cdna:RNASEH2A:protein_coding:1	3	2	3	9	7	8	5	1	14	7	4
ENSG00000008256.15:cdna:CYTH3:protein_coding:-1	4	4	0	7	6	7	5	1	11	6	2
ENSG00000157570.11:cdna:TSPAN18:protein_coding:1	0	1	0	1	0	2	1	0	2	1	0
ENSG00000186566.12:cdna:GPATCH8:protein_coding:-1	38	23	14	37	31	38	31	12	62	27	20
ENSG00000171223.5:cdna:JUNB:protein_coding:1	21	12	10	17	23	28	32	8	47	13	20
ENSG00000100142.14:cdna:POLR2F:protein_coding:1	5	5	2	11	13	16	9	4	20	6	7
ENSG00000185055.10:cdna:EFCAB10:protein_coding:-1	0	0	0	1	0	0	2	0	2	3	0
ENSG00000100280.16:cdna:AP1B1:protein_coding:-1	9	16	8	24	28	29	24	6	58	23	14
ENSG00000234829.4:cdna:IFNA17:protein_coding:-1	1	1	0	0	0	0	0	0	0	1	0
ENSG00000156273.15:cdna:BACH1:protein_coding:1	25	11	13	22	25	34	29	11	27	28	20
ENSG00000186803.3:cdna:IFNA10:protein_coding:-1	0	0	0	0	0	0	0	0	0	0	0
ENSG00000225556.1:cdna:C2CD4D:protein_coding:-1	0	1	0	0	1	0	0	0	1	1	0
ENSG00000158286.12:cdna:RNF207:protein_coding:1	4	4	0	1	2	4	1	2	8	7	3
ENSG00000109805.9:cdna:NCAPG:protein_coding:1	8	5	1	5	7	14	5	6	14	2	6
ENSG00000140836.14:cdna:ZFHX3:protein_coding:-1	40	18	18	47	44	44	36	11	48	30	28
ENSG00000164331.9:cdna:ANKRA2:protein_coding:-1	2	1	1	0	3	4	2	0	3	1	0
ENSG00000166908.17:cdna:PIP4K2C:protein_coding:1	12	8	3	12	18	22	11	6	33	12	10
ENSG00000179600.3:cdna:GPHB5:protein_coding:-1	0	0	0	0	0	0	0	0	0	0	0
ENSG00000106526.10:cdna:ACTR3C:protein_coding:-1	2	3	0	3	3	5	2	1	5	2	0
ENSG00000188707.5:cdna:ZBED6CL:protein_coding:1	0	0	0	5	0	2	0	0	1	1	1
ENSG00000169826.7:cdna:CSGALNACT2:protein_coding:1	5	3	0	0	1	5	2	0	5	3	0
ENSG00000175311.6:cdna:ANKS4B:protein_coding:1	4	0	0	2	1	1	4	0	4	5	0
ENSG00000167549.18:cdna:CORO6:protein_coding:-1	0	0	1	0	1	1	0	0	2	2	0
ENSG00000163218.14:cdna:PGLYRP4:protein_coding:-1	0	0	0	0	0	0	0	0	1	0	1
ENSG00000150471.16:cdna:ADGRL3:protein_coding:1	6	1	1	5	6	4	4	0	5	14	11
ENSG00000132024.17:cdna:CC2D1A:protein_coding:1	2	0	2	6	8	5	6	2	13	3	4
ENSG00000063438.16:cdna:AHRR:protein_coding:1	1	0	0	2	2	2	0	0	3	2	1
ENSG00000167986.13:cdna:DDB1:protein_coding:-1	42	39	19	55	72	75	55	22	87	46	45
ENSG00000179715.12:cdna:PCED1B:protein_coding:1	1	1	0	0	2	1	0	0	1	0	2
ENSG00000127870.16:cdna:RNF6:protein_coding:-1	1	4	1	2	2	6	0	0	6	4	3
ENSG00000254004.6:cdna:ZNF260:protein_coding:-1	5	6	4	3	8	7	2	3	22	8	2
ENSG00000138075.11:cdna:ABCG5:protein_coding:-1	0	1	0	0	0	0	0	0	0	0	0
ENSG00000278129.1:cdna:ZNF8:protein_coding:1	8	12	6	10	15	12	22	4	18	10	9
ENSG00000112541.13:cdna:PDE10A:protein_coding:-1	2	0	2	1	3	6	4	0	5	5	2
ENSG00000142233.11:cdna:NTN5:protein_coding:-1	0	0	0	0	0	1	0	0	0	0	0
ENSG00000180210.14:cdna:F2:protein_coding:1	0	0	0	1	0	0	0	0	0	1	0
ENSG00000164325.7:cdna:TMEM174:protein_coding:1	0	0	0	0	0	0	0	0	0	1	0
ENSG00000256188.3:cdna:TAS2R30:protein_coding:-1	2	1	0	1	1	0	2	1	1	1	0
ENSG00000136153.19:cdna:LMO7:protein_coding:1	21	6	11	15	20	12	16	4	25	14	12
ENSG00000182534.13:cdna:MXRA7:protein_coding:-1	18	17	11	33	40	42	36	19	43	22	17
ENSG00000039987.6:cdna:BEST2:protein_coding:1	0	0	0	0	0	0	0	0	0	0	1
ENSG00000044012.3:cdna:GUCA2B:protein_coding:1	0	0	0	0	0	0	0	0	0	0	0
ENSG00000072121.15:cdna:ZFYVE26:protein_coding:-1	7	6	5	8	12	14	11	1	27	19	11
ENSG00000164620.8:cdna:RELL2:protein_coding:1	0	0	0	1	1	3	4	1	3	0	0
ENSG00000139193.3:cdna:CD27:protein_coding:1	1	0	0	0	1	1	0	0	0	0	0
ENSG00000197782.14:cdna:ZNF780A:protein_coding:-1	8	7	6	5	10	9	18	2	13	10	8
ENSG00000181072.11:cdna:CHRM2:protein_coding:1	1	1	0	1	0	0	1	0	1	2	2
ENSG00000110931.18:cdna:CAMKK2:protein_coding:-1	8	4	6	9	17	4	11	5	17	12	4
ENSG00000240682.9:cdna:ISY1:protein_coding:-1	4	2	1	2	0	3	2	0	4	1	1
ENSG00000241794.1:cdna:SPRR2A:protein_coding:-1	3	5	5	7	4	17	13	3	6	16	7
ENSG00000223417.8:cdna:TRIM49D1:protein_coding:-1	0	0	0	0	0	0	1	0	0	0	1
ENSG00000163216.6:cdna:SPRR2D:protein_coding:-1	8	6	6	14	8	31	18	3	17	19	10
ENSG00000249992.1:cdna:TMEM158:protein_coding:-1	0	0	0	0	0	1	0	0	0	1	0
ENSG00000156970.12:cdna:BUB1B:protein_coding:1	12	5	7	6	12	12	8	3	19	8	12
ENSG00000116254.17:cdna:CHD5:protein_coding:-1	1	0	0	1	0	1	1	0	1	0	0
ENSG00000163814.7:cdna:CDCP1:protein_coding:-1	37	31	14	43	37	47	36	29	69	35	27
ENSG00000186092.4:cdna:OR4F5:protein_coding:1	1	0	0	0	0	0	0	1	0	0	0
ENSG00000171606.17:cdna:ZNF274:protein_coding:1	6	1	0	3	4	3	6	0	6	1	2
ENSG00000267697.1:cdna:LUZP6:protein_coding:-1	1	0	0	0	0	1	0	0	0	0	0
ENSG00000196227.10:cdna:FAM217B:protein_coding:1	2	1	5	9	10	9	3	3	12	4	9
ENSG00000103061.12:cdna:SLC7A6OS:protein_coding:-1	2	0	0	2	2	3	1	0	7	0	1
ENSG00000143970.16:cdna:ASXL2:protein_coding:-1	28	15	15	25	13	22	25	10	29	16	20
ENSG00000163975.11:cdna:MELTF:protein_coding:-1	2	7	3	4	4	8	6	4	12	6	7
ENSG00000131094.3:cdna:C1QL1:protein_coding:-1	0	0	0	0	0	0	0	0	0	0	0
ENSG00000065000.15:cdna:AP3D1:protein_coding:-1	14	20	9	22	26	25	32	5	43	21	11
ENSG00000196584.2:cdna:XRCC2:protein_coding:-1	8	5	3	5	5	8	10	2	15	9	7
ENSG00000138119.16:cdna:MYOF:protein_coding:-1	47	20	14	29	45	37	45	12	70	45	37
ENSG00000154237.12:cdna:LRRK1:protein_coding:1	0	6	1	6	12	7	5	2	13	5	6
ENSG00000100918.12:cdna:REC8:protein_coding:1	1	0	0	0	1	0	1	0	3	1	1
ENSG00000131174.4:cdna:COX7B:protein_coding:1	18	8	5	10	19	19	11	8	19	9	12
ENSG00000178467.17:cdna:P4HTM:protein_coding:1	0	1	0	1	3	1	0	0	2	0	0
ENSG00000111875.7:cdna:ASF1A:protein_coding:1	2	0	1	1	1	2	3	3	1	0	0
ENSG00000168040.4:cdna:FADD:protein_coding:1	2	1	0	6	7	4	11	0	5	1	3
ENSG00000131446.16:cdna:MGAT1:protein_coding:-1	17	7	5	18	22	25	23	3	36	14	9
ENSG00000166946.13:cdna:CCNDBP1:protein_coding:1	1	1	0	3	2	2	2	0	4	1	3
ENSG00000149201.9:cdna:CCDC81:protein_coding:1	0	0	0	0	0	0	1	0	2	0	0
ENSG00000198948.11:cdna:MFAP3L:protein_coding:-1	2	1	1	1	2	0	4	0	1	0	0
ENSG00000124782.19:cdna:RREB1:protein_coding:1	12	12	4	16	24	19	21	7	26	16	10
ENSG00000203326.11:cdna:ZNF525:protein_coding:1	4	1	1	3	4	4	5	1	3	3	4
ENSG00000111879.18:cdna:FAM184A:protein_coding:-1	1	0	0	1	0	1	2	1	1	3	0
ENSG00000164961.15:cdna:WASHC5:protein_coding:-1	14	8	2	9	9	12	6	2	17	11	9
ENSG00000132704.15:cdna:FCRL2:protein_coding:-1	3	1	0	0	2	2	2	1	1	2	1
ENSG00000109475.16:cdna:RPL34:protein_coding:1	11	2	2	2	5	6	11	5	16	8	4
ENSG00000114520.10:cdna:SNX4:protein_coding:-1	4	0	1	0	5	3	2	1	4	1	1
ENSG00000071553.16:cdna:ATP6AP1:protein_coding:1	4	11	6	6	8	19	11	2	22	4	6
ENSG00000177144.7:cdna:NUDT4P1:protein_coding:1	0	1	1	2	3	3	0	0	1	3	2
ENSG00000155096.13:cdna:AZIN1:protein_coding:-1	37	23	9	21	34	35	45	11	28	25	24
ENSG00000162931.11:cdna:TRIM17:protein_coding:-1	1	0	0	0	1	1	1	0	2	2	1
ENSG00000149823.8:cdna:VPS51:protein_coding:1	1	2	2	9	12	23	9	3	20	14	7
ENSG00000155087.3:cdna:ODF1:protein_coding:1	1	0	1	0	0	0	0	0	0	0	0
ENSG00000075234.16:cdna:TTC38:protein_coding:1	3	1	0	1	3	1	5	1	4	1	1
ENSG00000013293.5:cdna:SLC7A14:protein_coding:-1	2	2	0	3	1	2	5	0	7	1	3
ENSG00000143858.11:cdna:SYT2:protein_coding:-1	2	0	2	1	7	4	1	0	0	2	2
ENSG00000183160.8:cdna:TMEM119:protein_coding:-1	0	0	0	1	1	2	1	0	3	4	4
ENSG00000128272.14:cdna:ATF4:protein_coding:1	58	18	22	55	58	72	58	16	79	50	30
ENSG00000197345.12:cdna:MRPL21:protein_coding:-1	1	2	2	5	2	10	7	2	6	6	0
ENSG00000147649.9:cdna:MTDH:protein_coding:1	11	5	1	6	15	7	10	4	20	9	6
ENSG00000170091.10:cdna:HMP19:protein_coding:1	0	0	1	1	0	0	1	0	1	0	0
ENSG00000180828.2:cdna:BHLHE22:protein_coding:1	0	0	0	0	0	1	0	0	0	1	0
ENSG00000196275.13:cdna:GTF2IRD2:protein_coding:-1	0	1	0	1	0	1	1	1	1	1	0
ENSG00000187701.3:cdna:OR2T27:protein_coding:-1	0	0	0	0	0	0	0	0	0	0	0
ENSG00000069206.15:cdna:ADAM7:protein_coding:1	0	2	0	1	3	0	0	0	1	0	0
ENSG00000253953.2:cdna:PCDHGB4:protein_coding:1	1	2	1	2	4	6	0	0	8	6	1
ENSG00000254221.2:cdna:PCDHGB1:protein_coding:1	4	1	2	1	6	6	2	0	4	4	6
ENSG00000213918.10:cdna:DNASE1:protein_coding:1	3	3	1	5	2	4	9	1	4	5	2
ENSG00000069482.6:cdna:GAL:protein_coding:1	0	1	0	0	2	2	3	0	3	0	0
ENSG00000235162.8:cdna:C12orf75:protein_coding:1	2	4	2	4	3	3	3	2	2	1	3
ENSG00000137709.9:cdna:POU2F3:protein_coding:1	2	0	0	1	0	0	1	0	1	0	0
ENSG00000273155.1:cdna:AC092587.1:protein_coding:1	0	1	0	2	1	0	6	0	5	3	1
ENSG00000214782.7:cdna:AP004243.1:protein_coding:1	1	0	0	0	0	0	0	0	0	0	0
ENSG00000088808.16:cdna:PPP1R13B:protein_coding:-1	4	2	0	1	6	4	1	2	9	1	3
ENSG00000106278.11:cdna:PTPRZ1:protein_coding:1	4	2	0	3	1	5	4	1	4	5	4
ENSG00000185298.12:cdna:CCDC137:protein_coding:1	1	1	2	2	4	1	2	0	9	2	3
ENSG00000204237.4:cdna:OXLD1:protein_coding:-1	0	0	0	0	1	0	1	0	0	0	1
ENSG00000090554.12:cdna:FLT3LG:protein_coding:1	2	1	1	6	1	5	3	1	9	4	3
ENSG00000189007.15:cdna:ADAT2:protein_coding:-1	4	1	0	2	6	4	6	1	11	0	6
ENSG00000105220.14:cdna:GPI:protein_coding:1	41	35	30	60	64	86	69	18	133	56	38
ENSG00000168081.8:cdna:PNOC:protein_coding:1	0	0	0	0	0	0	0	0	0	0	0
ENSG00000144821.9:cdna:MYH15:protein_coding:-1	1	0	1	1	2	0	2	0	1	1	1
ENSG00000156206.13:cdna:CFAP161:protein_coding:1	0	0	0	0	0	0	0	0	0	0	0
ENSG00000204979.7:cdna:MS4A13:protein_coding:1	0	0	0	0	0	0	0	0	0	0	0
ENSG00000176160.10:cdna:HSF5:protein_coding:-1	0	0	0	1	0	0	0	0	1	1	1
ENSG00000185332.6:cdna:TMEM105:protein_coding:-1	0	5	0	1	2	0	4	1	2	4	0
ENSG00000111245.14:cdna:MYL2:protein_coding:-1	0	0	0	0	0	0	0	0	0	0	0
ENSG00000204390.9:cdna:HSPA1L:protein_coding:-1	0	0	0	0	0	0	0	1	0	0	0
ENSG00000104960.15:cdna:PTOV1:protein_coding:1	4	6	2	3	15	9	5	2	16	10	7
ENSG00000182325.10:cdna:FBXL6:protein_coding:-1	0	1	0	1	5	1	2	0	5	1	3
ENSG00000082438.15:cdna:COBLL1:protein_coding:-1	9	1	6	8	5	12	14	1	11	5	5
ENSG00000112195.8:cdna:TREML2:protein_coding:-1	2	0	0	1	0	0	0	1	1	0	0
ENSG00000171067.10:cdna:C11orf24:protein_coding:-1	5	10	4	12	9	20	15	4	19	13	4
ENSG00000189157.13:cdna:FAM47E:protein_coding:1	4	3	0	1	3	2	3	0	2	4	6
ENSG00000110077.14:cdna:MS4A6A:protein_coding:-1	0	0	1	0	0	0	1	0	0	0	0
ENSG00000171433.11:cdna:GLOD5:protein_coding:1	0	0	0	0	0	0	0	0	0	0	0
ENSG00000263001.5:cdna:GTF2I:protein_coding:1	58	22	15	46	64	54	39	17	55	54	23
ENSG00000108826.15:cdna:MRPL27:protein_coding:-1	7	10	2	6	4	2	3	4	9	4	6
ENSG00000204478.9:cdna:PRAMEF20:protein_coding:1	0	1	0	0	1	0	0	0	0	0	0
ENSG00000156599.10:cdna:ZDHHC5:protein_coding:1	28	9	17	28	39	48	34	15	64	28	19
ENSG00000225899.7:cdna:FRG2B:protein_coding:-1	0	1	1	0	0	2	0	2	0	0	0
ENSG00000108592.16:cdna:FTSJ3:protein_coding:-1	12	5	6	8	14	17	19	2	22	15	6
ENSG00000198398.2:cdna:TMEM207:protein_coding:-1	0	0	0	0	0	0	0	0	0	1	0
ENSG00000117859.18:cdna:OSBPL9:protein_coding:1	18	8	3	7	19	14	8	7	23	13	8
ENSG00000138684.7:cdna:IL21:protein_coding:-1	0	0	0	0	0	0	0	0	0	0	0
ENSG00000273604.1:cdna:EPOP:protein_coding:-1	0	0	1	0	0	2	0	0	0	0	0
ENSG00000072803.17:cdna:FBXW11:protein_coding:-1	6	7	5	10	17	22	13	3	20	8	10
ENSG00000256235.1:cdna:SMIM3:protein_coding:1	1	1	0	1	5	2	0	0	2	0	1
ENSG00000163545.8:cdna:NUAK2:protein_coding:-1	2	9	4	14	17	12	7	2	16	8	9
ENSG00000176894.9:cdna:PXMP2:protein_coding:1	2	1	1	1	3	4	0	0	0	0	3
ENSG00000139372.14:cdna:TDG:protein_coding:1	8	4	0	5	2	7	7	2	13	6	11
ENSG00000213366.12:cdna:GSTM2:protein_coding:1	2	4	2	1	2	1	1	0	2	1	1
ENSG00000116918.13:cdna:TSNAX:protein_coding:1	1	2	0	6	3	1	3	1	5	3	2
ENSG00000141194.5:cdna:OR4D1:protein_coding:1	0	0	0	0	0	0	0	0	0	0	0
ENSG00000164050.12:cdna:PLXNB1:protein_coding:-1	1	5	1	6	10	11	6	3	11	9	3
ENSG00000123977.9:cdna:DAW1:protein_coding:1	1	0	0	0	0	0	2	0	5	2	1
ENSG00000176904.1:cdna:OR51H1:protein_coding:-1	0	0	0	0	0	0	0	0	0	0	0
ENSG00000176895.8:cdna:OR51A7:protein_coding:1	0	0	0	0	0	0	0	0	0	0	0
ENSG00000224940.8:cdna:PRRT4:protein_coding:-1	0	0	0	0	0	0	0	0	0	1	0
ENSG00000123124.13:cdna:WWP1:protein_coding:1	7	3	2	4	12	4	8	4	10	8	3
ENSG00000171987.1:cdna:C11orf40:protein_coding:-1	0	0	0	0	0	0	0	0	0	0	0
ENSG00000185880.12:cdna:TRIM69:protein_coding:1	0	0	0	0	0	0	0	0	0	0	1
ENSG00000100246.12:cdna:DNAL4:protein_coding:-1	1	1	0	0	1	0	2	0	1	1	2
ENSG00000085274.15:cdna:MYNN:protein_coding:1	2	1	3	10	5	8	11	1	5	2	2
ENSG00000127412.6:cdna:TRPV5:protein_coding:-1	1	0	0	0	0	1	0	0	0	1	0
ENSG00000181904.8:cdna:C5orf24:protein_coding:1	5	6	4	3	6	11	4	1	11	5	4
ENSG00000152689.17:cdna:RASGRP3:protein_coding:1	0	1	0	1	1	4	1	0	0	3	2
ENSG00000153944.10:cdna:MSI2:protein_coding:1	16	6	7	10	10	16	15	6	22	10	10
ENSG00000111832.12:cdna:RWDD1:protein_coding:1	10	4	3	4	10	6	2	2	11	6	3
ENSG00000025423.11:cdna:HSD17B6:protein_coding:1	1	0	0	0	0	0	0	0	0	0	0
ENSG00000117122.13:cdna:MFAP2:protein_coding:-1	6	10	7	12	13	20	17	2	39	11	9
ENSG00000189013.14:cdna:KIR2DL4:protein_coding:1	0	0	0	0	0	0	1	0	0	0	0
ENSG00000148344.10:cdna:PTGES:protein_coding:-1	12	3	4	8	14	13	14	3	21	11	10
ENSG00000033100.16:cdna:CHPF2:protein_coding:1	2	7	2	4	5	10	2	1	14	3	4
ENSG00000166716.9:cdna:ZNF592:protein_coding:1	14	8	5	10	21	24	19	5	34	16	13
ENSG00000108576.9:cdna:SLC6A4:protein_coding:-1	2	2	0	0	0	0	1	1	0	1	2
ENSG00000171316.11:cdna:CHD7:protein_coding:1	28	21	13	20	29	27	28	8	35	22	19
ENSG00000117676.13:cdna:RPS6KA1:protein_coding:1	4	8	2	10	9	24	12	8	20	12	4
ENSG00000155858.5:cdna:LSM11:protein_coding:1	3	2	0	6	4	4	3	3	1	4	1
ENSG00000147065.16:cdna:MSN:protein_coding:1	124	103	52	139	201	214	169	48	253	148	94
ENSG00000284373.1:cdna:AC106774.8:protein_coding:1	0	0	0	0	0	1	0	0	0	0	0
ENSG00000004779.9:cdna:NDUFAB1:protein_coding:-1	2	0	0	2	3	0	2	2	2	4	0
ENSG00000184983.9:cdna:NDUFA6:protein_coding:-1	11	10	4	7	18	25	6	2	27	9	10
ENSG00000169855.19:cdna:ROBO1:protein_coding:-1	12	5	1	11	17	29	16	4	20	11	7
ENSG00000121207.11:cdna:LRAT:protein_coding:1	2	0	0	1	3	1	3	0	3	2	2
ENSG00000150773.10:cdna:PIH1D2:protein_coding:-1	0	0	0	0	0	0	0	0	0	1	0
ENSG00000067842.17:cdna:ATP2B3:protein_coding:1	1	0	0	0	0	1	1	0	1	2	0
ENSG00000066279.17:cdna:ASPM:protein_coding:-1	25	9	5	17	18	33	24	7	32	21	15
ENSG00000167799.9:cdna:NUDT8:protein_coding:-1	1	0	0	0	0	0	0	0	0	0	0
ENSG00000102003.10:cdna:SYP:protein_coding:-1	0	0	1	1	0	0	1	0	1	1	0
ENSG00000100253.12:cdna:MIOX:protein_coding:1	0	1	0	0	0	0	0	0	1	1	0
ENSG00000213471.9:cdna:TTLL13P:protein_coding:1	0	0	0	0	0	1	0	0	0	0	0
ENSG00000204370.9:cdna:SDHD:protein_coding:1	3	0	0	1	9	2	5	1	7	4	3
ENSG00000278195.1:cdna:SSTR3:protein_coding:-1	1	1	0	0	3	2	2	0	0	1	0
ENSG00000164900.4:cdna:GBX1:protein_coding:-1	0	0	0	1	0	0	0	0	0	0	0
ENSG00000189241.6:cdna:TSPYL1:protein_coding:-1	17	7	5	14	11	28	6	5	24	10	6
ENSG00000143633.12:cdna:C1orf131:protein_coding:-1	1	1	0	0	1	1	0	0	2	0	1
ENSG00000166153.16:cdna:DEPDC4:protein_coding:-1	0	0	0	1	0	0	0	0	0	0	0
ENSG00000184557.4:cdna:SOCS3:protein_coding:-1	27	20	18	28	38	53	37	15	53	24	17
ENSG00000122515.14:cdna:ZMIZ2:protein_coding:1	25	31	13	32	47	46	39	8	90	35	33
ENSG00000196961.12:cdna:AP2A1:protein_coding:1	8	10	7	14	19	24	11	2	26	19	7
ENSG00000170584.10:cdna:NUDCD2:protein_coding:-1	10	3	2	4	3	6	9	2	15	6	13
ENSG00000254685.6:cdna:FPGT:protein_coding:1	1	0	0	1	0	1	1	0	2	1	0
ENSG00000275038.1:cdna:AC091980.2:protein_coding:-1	0	0	1	0	0	0	0	0	0	1	0
ENSG00000167880.7:cdna:EVPL:protein_coding:-1	4	3	1	8	13	11	12	1	13	8	9
ENSG00000105058.11:cdna:FAM32A:protein_coding:1	11	2	1	8	11	15	5	7	14	6	4
ENSG00000104435.13:cdna:STMN2:protein_coding:1	1	0	0	0	0	0	0	0	0	0	1
ENSG00000167194.7:cdna:C16orf92:protein_coding:1	1	0	0	0	0	0	1	0	0	1	0
ENSG00000111907.20:cdna:TPD52L1:protein_coding:1	2	1	1	5	2	3	3	1	6	6	3
ENSG00000131019.10:cdna:ULBP3:protein_coding:-1	4	4	0	2	6	2	2	1	5	1	1
ENSG00000126970.15:cdna:ZC4H2:protein_coding:-1	6	2	0	4	5	2	5	3	11	3	0
ENSG00000273513.1:cdna:TBC1D3K:protein_coding:1	0	0	0	0	1	0	0	0	4	0	1
ENSG00000165669.13:cdna:FAM204A:protein_coding:-1	10	3	4	6	9	9	5	3	6	7	8
ENSG00000007944.14:cdna:MYLIP:protein_coding:1	2	5	0	2	2	4	2	1	7	1	3
ENSG00000166484.19:cdna:MAPK7:protein_coding:1	2	7	0	4	5	4	5	0	9	0	1
ENSG00000204592.8:cdna:HLA-E:protein_coding:1	8	7	3	9	9	7	4	1	18	11	4
ENSG00000038219.12:cdna:BOD1L1:protein_coding:-1	17	3	7	9	9	19	9	4	20	10	5
ENSG00000170276.5:cdna:HSPB2:protein_coding:1	0	0	0	0	0	0	0	0	0	0	0
ENSG00000237190.3:cdna:CDKN2AIPNL:protein_coding:-1	9	3	1	6	4	7	6	1	18	3	3
ENSG00000154415.7:cdna:PPP1R3A:protein_coding:-1	0	0	0	2	0	0	0	0	2	0	0
ENSG00000149300.9:cdna:C11orf52:protein_coding:1	0	1	0	0	0	0	0	0	0	1	0
ENSG00000198283.2:cdna:OR5B21:protein_coding:-1	2	2	0	0	0	1	0	0	0	0	0
ENSG00000119283.15:cdna:TRIM67:protein_coding:1	1	0	2	1	3	1	1	1	0	1	1
ENSG00000198768.10:cdna:APCDD1L:protein_coding:-1	1	2	0	1	5	3	0	0	3	1	2
ENSG00000162734.12:cdna:PEA15:protein_coding:1	19	14	13	18	34	43	28	11	35	23	14
ENSG00000155100.10:cdna:OTUD6B:protein_coding:1	7	2	1	2	5	4	7	0	3	1	1
ENSG00000152104.11:cdna:PTPN14:protein_coding:-1	59	29	18	52	63	70	48	18	97	65	34
ENSG00000179104.8:cdna:TMTC2:protein_coding:1	7	3	3	4	4	7	6	1	10	5	3
ENSG00000152229.18:cdna:PSTPIP2:protein_coding:-1	10	3	3	7	3	5	4	5	12	9	4
ENSG00000149806.10:cdna:FAU:protein_coding:-1	18	12	7	23	44	42	16	9	63	25	16
ENSG00000109846.7:cdna:CRYAB:protein_coding:-1	0	0	1	0	0	1	0	0	0	0	1
ENSG00000270672.1:cdna:MTRNR2L6:protein_coding:1	1505	1200	672	1592	1695	2088	1760	1281	2289	1503	1254
ENSG00000108813.10:cdna:DLX4:protein_coding:1	2	1	0	0	0	0	0	0	0	1	0
ENSG00000175356.12:cdna:SCUBE2:protein_coding:-1	0	0	0	1	0	1	0	0	0	0	0
ENSG00000147676.13:cdna:MAL2:protein_coding:1	28	17	7	23	23	32	27	12	33	20	22
ENSG00000125337.16:cdna:KIF25:protein_coding:1	0	0	0	0	0	0	2	0	0	0	0
ENSG00000127995.16:cdna:CASD1:protein_coding:1	7	2	2	1	4	3	2	0	2	3	4
ENSG00000170852.10:cdna:KBTBD2:protein_coding:-1	9	4	4	3	7	13	7	2	12	3	5
ENSG00000075391.16:cdna:RASAL2:protein_coding:1	15	11	9	17	19	16	16	2	27	15	11
ENSG00000123384.13:cdna:LRP1:protein_coding:1	12	8	7	13	22	21	20	6	42	16	13
ENSG00000135945.9:cdna:REV1:protein_coding:-1	9	1	3	5	6	9	14	3	6	6	2
ENSG00000169224.12:cdna:GCSAML:protein_coding:1	0	1	0	2	0	1	4	1	1	0	2
ENSG00000241128.1:cdna:OR14A2:protein_coding:-1	0	0	0	0	0	0	0	0	0	0	0
ENSG00000044115.20:cdna:CTNNA1:protein_coding:1	33	21	11	38	60	42	35	15	59	33	26
ENSG00000197437.3:cdna:OR13G1:protein_coding:-1	0	0	0	0	0	0	0	0	0	0	0
ENSG00000153230.4:cdna:OR14K1:protein_coding:1	0	0	0	0	0	0	1	0	0	0	0
ENSG00000133731.9:cdna:IMPA1:protein_coding:-1	0	3	0	2	0	0	1	0	7	0	1
ENSG00000265107.2:cdna:GJA5:protein_coding:-1	0	0	0	0	0	0	1	0	0	1	0
ENSG00000205133.11:cdna:TRIQK:protein_coding:-1	2	2	0	1	1	1	3	2	3	0	2
ENSG00000162711.16:cdna:NLRP3:protein_coding:1	4	3	7	3	10	7	9	1	10	8	6
ENSG00000093000.18:cdna:NUP50:protein_coding:1	34	8	5	18	31	36	32	14	41	20	10
ENSG00000197479.6:cdna:PCDHB11:protein_coding:1	9	11	4	13	7	10	13	3	17	6	8
ENSG00000081818.3:cdna:PCDHB4:protein_coding:1	0	0	0	0	1	0	0	0	0	1	0
ENSG00000183741.11:cdna:CBX6:protein_coding:-1	15	13	8	21	31	28	19	12	44	27	22
ENSG00000164687.10:cdna:FABP5:protein_coding:1	18	12	5	10	25	29	8	13	38	10	12
ENSG00000197658.9:cdna:SLC22A24:protein_coding:-1	0	0	0	0	0	0	0	0	0	0	0
ENSG00000156096.13:cdna:UGT2B4:protein_coding:-1	0	0	0	0	0	0	1	0	0	1	1
ENSG00000196268.11:cdna:ZNF493:protein_coding:1	4	5	4	6	5	4	6	3	7	5	5
ENSG00000149636.15:cdna:DSN1:protein_coding:-1	3	1	1	3	5	5	10	2	8	1	0
ENSG00000100243.20:cdna:CYB5R3:protein_coding:-1	29	22	12	46	46	55	40	12	71	41	20
ENSG00000176055.9:cdna:MBLAC2:protein_coding:-1	2	0	0	0	3	2	2	0	0	0	0
ENSG00000197217.12:cdna:ENTPD4:protein_coding:-1	12	1	2	2	6	10	6	4	11	10	5
ENSG00000145901.14:cdna:TNIP1:protein_coding:-1	82	44	32	81	115	122	92	38	186	112	54
ENSG00000171943.11:cdna:SRGAP2C:protein_coding:1	7	4	3	11	11	18	9	2	19	10	12
ENSG00000069712.12:cdna:KIAA1107:protein_coding:1	2	0	0	2	0	2	1	0	0	0	0
ENSG00000166866.12:cdna:MYO1A:protein_coding:-1	3	1	0	0	2	1	0	2	1	4	2
ENSG00000213246.6:cdna:SUPT4H1:protein_coding:-1	8	4	0	9	17	17	15	6	18	12	8
ENSG00000011258.15:cdna:MBTD1:protein_coding:-1	10	1	3	6	6	9	8	2	5	4	5
[truncated: 27,197 more rows]

## Sheet: pre_PSA
Geneid	WT1_rep2	WT1_rep3	WT1_rep4	WT2_rep1	WT2_rep2	WT2_rep3	WT2_rep4	WT3_rep1	WT3_rep2	WT3_rep3	WT3_rep4
CDS:PA0001:dnaA:chromosome_replication_initiator_DnaA:cds0:+:1544:NC_002516.2	0	0	1	2	0	1	2	1	4	2	0
CDS:PA0002:dnaN:DNA_polymerase_III_subunit_beta:cds1:+:1103:NC_002516.2	2	0	2	1	4	2	2	0	1	1	2
CDS:PA0003:recF:recombination_protein_F:cds2:+:1109:NC_002516.2	0	0	0	2	2	2	1	0	4	4	3
CDS:PA0004:gyrB:DNA_gyrase_subunit_B:cds3:+:2420:NC_002516.2	1	3	1	1	4	4	1	0	5	1	5
CDS:PA0005:lptA:lysophosphatidic_acid_acyltransferase2C_LptA:cds4:-:773:NC_002516.2	0	1	0	0	0	1	1	1	1	2	1
CDS:PA0006:-:D2CD-heptose_12C7-bisphosphate_phosphatase:cds5:-:536:NC_002516.2	0	1	0	0	0	1	1	0	4	0	0
CDS:PA0007:-:hypothetical_protein:cds6:+:1706:NC_002516.2	1	0	2	0	0	0	1	0	1	0	0
CDS:PA0008:glyS:glycyl-tRNA_synthetase_subunit_beta:cds7:-:2054:NC_002516.2	1	0	0	0	0	1	0	0	3	0	0
CDS:PA0009:glyQ:glycyl-tRNA_synthetase_subunit_alpha:cds8:-:947:NC_002516.2	1	2	0	0	0	0	1	2	2	0	0
CDS:PA0010:tag:DNA-3-methyladenine_glycosidase_I:cds9:+:551:NC_002516.2	0	1	0	1	0	0	0	0	0	0	0
CDS:PA0011:-:lipid_A_biosynthesis_lauroyl_acyltransferase:cds10:+:887:NC_002516.2	0	0	0	0	0	0	0	0	0	1	0
CDS:PA0012:-:hypothetical_protein:cds11:+:266:NC_002516.2	0	0	0	0	0	1	0	0	1	0	1
CDS:PA0013:-:hypothetical_protein:cds12:+:653:NC_002516.2	0	0	0	0	0	0	0	0	0	0	0
CDS:PA0014:-:hypothetical_protein:cds13:-:272:NC_002516.2	0	0	1	0	0	0	0	0	0	0	0
CDS:PA0015:-:hypothetical_protein:cds14:-:317:NC_002516.2	0	0	0	0	0	0	0	1	1	0	1
CDS:PA0016:trkA:potassium_transporter_peripheral_membrane_protein:cds15:-:1373:NC_002516.2	0	0	0	0	0	0	2	0	0	0	0
CDS:PA0017:-:hypothetical_protein:cds16:-:1304:NC_002516.2	0	0	0	0	1	0	0	0	1	0	0
CDS:PA0018:fmt:methionyl-tRNA_formyltransferase:cds17:-:944:NC_002516.2	0	0	0	0	1	0	0	0	0	0	0
CDS:PA0019:def:peptide_deformylase:cds18:-:506:NC_002516.2	0	1	0	1	1	3	2	0	6	1	1
CDS:PA0020:-:hypothetical_protein:cds19:+:1025:NC_002516.2	1	0	0	1	1	0	0	0	0	0	0
CDS:PA0021:-:hypothetical_protein:cds20:+:1088:NC_002516.2	0	1	0	0	0	1	0	0	2	0	0
CDS:PA0022:-:hypothetical_protein:cds21:+:557:NC_002516.2	0	0	0	1	0	0	0	0	0	0	0
CDS:PA0023:qor:quinone_oxidoreductase:cds22:-:977:NC_002516.2	0	0	0	0	0	0	0	0	0	0	0
CDS:PA0024:hemF:coproporphyrinogen_III_oxidase:cds23:+:917:NC_002516.2	0	0	1	1	2	0	1	0	2	0	0
CDS:PA0025:aroE:shikimate_5-dehydrogenase:cds24:+:824:NC_002516.2	0	0	0	0	0	0	0	0	0	0	0
CDS:PA0026:plcB:phospholipase_C2C_PlcB:cds25:+:986:NC_002516.2	1	0	0	0	0	0	0	0	0	0	0
CDS:PA0027:plcB:hypothetical_protein:cds26:+:1286:NC_002516.2	0	0	0	0	1	0	0	0	0	0	1
CDS:PA0028:-:hypothetical_protein:cds27:+:602:NC_002516.2	0	0	0	0	0	0	0	0	0	0	0
CDS:PA0029:-:sulfate_transporter:cds28:-:1553:NC_002516.2	0	1	0	0	1	1	0	1	0	2	0
CDS:PA0030:-:hypothetical_protein:cds29:-:923:NC_002516.2	0	0	0	0	0	0	0	0	1	0	0
CDS:PA0031:betC:choline_sulfatase:cds30:-:1511:NC_002516.2	0	0	0	0	2	0	0	0	0	0	1
CDS:PA0032:-:transcriptional_regulator:cds31:+:914:NC_002516.2	0	1	0	0	0	0	0	0	0	0	0
CDS:PA0032a:-:DOPA_42C5-dioxygenase:cds32:+:377:NC_002516.2	0	0	0	0	0	0	0	0	0	0	0
CDS:PA0033:-:hypothetical_protein:cds33:-:365:NC_002516.2	0	0	0	0	0	0	0	0	0	0	0
CDS:PA0034:-:two-component_response_regulator:cds34:-:623:NC_002516.2	0	0	0	0	0	0	0	0	1	0	0
CDS:PA0035:trpA:tryptophan_synthase_subunit_alpha:cds35:-:806:NC_002516.2	0	1	0	0	0	0	0	0	0	0	0
CDS:PA0036:trpB:tryptophan_synthase_subunit_beta:cds36:-:1208:NC_002516.2	0	0	0	0	0	0	0	0	0	0	0
CDS:PA0037:trpI:transcriptional_regulator_TrpI:cds37:+:887:NC_002516.2	0	0	0	0	0	1	0	0	0	0	0
CDS:PA0038:-:hypothetical_protein:cds38:+:215:NC_002516.2	0	0	1	1	0	0	0	0	1	0	0
CDS:PA0039:-:hypothetical_protein:cds39:+:227:NC_002516.2	0	1	0	1	0	1	0	0	0	1	0
CDS:PA0040:-:hypothetical_protein:cds40:+:1688:NC_002516.2	0	0	0	0	0	1	1	0	1	0	0
CDS:PA0041:-:hemagglutinin:cds41:+:10607:NC_002516.2	1	2	1	1	1	2	2	0	2	1	3
CDS:PA0041a:-:transposase:cds42:+:701:NC_002516.2	0	1	0	0	0	0	0	1	0	0	0
CDS:PA0042:-:hypothetical_protein:cds43:+:395:NC_002516.2	0	0	0	0	1	0	0	0	1	0	0
CDS:PA0043:-:hypothetical_protein:cds44:-:1382:NC_002516.2	0	0	0	0	0	1	1	0	1	1	0
CDS:PA0044:exoT:exoenzyme_T:cds45:+:1373:NC_002516.2	8	4	2	2	4	4	6	1	13	5	5
CDS:PA0045:-:hypothetical_protein:cds46:+:686:NC_002516.2	1	2	0	0	0	1	0	1	3	1	0
CDS:PA0046:-:hypothetical_protein:cds47:+:353:NC_002516.2	0	0	0	0	0	0	1	0	1	0	0
CDS:PA0047:-:hypothetical_protein:cds48:+:509:NC_002516.2	0	0	0	0	2	0	0	0	1	1	1
CDS:PA0048:-:transcriptional_regulator:cds49:-:383:NC_002516.2	0	0	0	0	0	0	0	0	0	0	0
CDS:PA0049:-:hypothetical_protein:cds50:-:1661:NC_002516.2	0	0	1	1	1	1	0	1	1	0	0
CDS:PA0050:-:hypothetical_protein:cds51:+:140:NC_002516.2	0	0	0	0	0	0	0	0	0	0	0
CDS:PA0051:phzH:phenazine-modifying_protein:cds52:+:1832:NC_002516.2	0	0	0	0	0	0	0	0	0	0	0
CDS:PA0052:-:hypothetical_protein:cds53:-:428:NC_002516.2	0	0	0	0	0	0	1	0	1	0	0
CDS:PA0054:-:RNA_227-phosphotransferase-like_protein:cds54:-:548:NC_002516.2	0	0	0	0	1	0	0	0	1	0	0
CDS:PA0055:-:hypothetical_protein:cds55:-:506:NC_002516.2	0	0	1	0	2	0	0	0	1	0	0
CDS:PA0056:-:transcriptional_regulator:cds56:-:920:NC_002516.2	0	0	0	0	0	1	0	1	0	0	0
CDS:PA0057:-:hypothetical_protein:cds57:+:887:NC_002516.2	2	0	0	0	0	0	0	0	1	0	0
CDS:PA0058:-:hypothetical_protein:cds58:+:704:NC_002516.2	0	0	0	0	0	0	0	0	0	0	0
CDS:PA0059:osmC:osmotically_inducible_protein_OsmC:cds59:+:455:NC_002516.2	0	0	0	0	0	0	0	0	0	0	0
CDS:PA0060:-:hypothetical_protein:cds60:+:233:NC_002516.2	0	0	1	0	0	0	0	0	0	1	0
CDS:PA0061:-:hypothetical_protein:cds61:-:437:NC_002516.2	0	0	0	1	1	0	0	0	1	0	0
CDS:PA0062:-:hypothetical_protein:cds62:-:416:NC_002516.2	0	0	0	0	0	0	0	0	0	0	0
CDS:PA0063:-:hypothetical_protein:cds63:+:1127:NC_002516.2	0	0	0	1	1	0	0	0	0	0	0
CDS:PA0064:-:hypothetical_protein:cds64:-:983:NC_002516.2	1	0	0	0	0	0	1	0	1	0	0
CDS:PA0065:-:hypothetical_protein:cds65:-:665:NC_002516.2	0	0	0	0	0	1	0	0	1	0	0
CDS:PA0066:-:hypothetical_protein:cds66:-:542:NC_002516.2	0	0	0	0	0	1	0	0	0	0	1
CDS:PA0067:prlC:oligopeptidase_A:cds67:+:2045:NC_002516.2	0	0	0	0	2	0	0	0	4	0	0
CDS:PA0068:prlC:hypothetical_protein:cds68:+:275:NC_002516.2	0	0	0	0	0	0	0	0	0	0	0
CDS:PA0069:-:hypothetical_protein:cds69:+:1058:NC_002516.2	0	0	0	1	0	0	0	0	0	1	0
CDS:PA0070:-:hypothetical_protein:cds70:-:914:NC_002516.2	0	0	0	2	1	1	0	0	0	0	0
CDS:PA0071:-:hypothetical_protein:cds71:-:1712:NC_002516.2	1	0	0	0	1	1	0	1	4	2	1
CDS:PA0072:-:hypothetical_protein:cds72:-:1199:NC_002516.2	0	0	0	2	0	0	0	0	0	0	0
CDS:PA0073:-:ABC_transporter_ATP-binding_protein:cds73:-:719:NC_002516.2	0	0	0	0	0	0	0	0	0	0	0
CDS:PA0074:ppkA:serine2Fthreonine_protein_kinase_PpkA:cds74:-:3098:NC_002516.2	0	0	0	0	0	0	0	1	1	0	1
CDS:PA0075:pppA:PppA_protein:cds75:-:728:NC_002516.2	0	0	0	1	0	0	0	0	0	1	0
CDS:PA0076:-:hypothetical_protein:cds76:-:680:NC_002516.2	0	0	0	0	1	0	0	0	1	0	0
CDS:PA0077:icmF1:IcmF_protein:cds77:-:3305:NC_002516.2	0	0	0	0	0	1	0	0	1	0	0
CDS:PA0078:-:hypothetical_protein:cds78:-:1349:NC_002516.2	0	0	0	0	2	0	0	0	0	0	0
CDS:PA0079:-:hypothetical_protein:cds79:-:1334:NC_002516.2	0	0	0	0	2	1	1	0	2	1	0
CDS:PA0080:-:hypothetical_protein:cds80:-:464:NC_002516.2	0	0	0	0	0	0	1	0	0	0	0
CDS:PA0081:fha1:Fha_domain-containing_protein:cds81:-:1493:NC_002516.2	0	0	0	0	2	2	1	0	0	1	0
CDS:PA0082:-:hypothetical_protein:cds82:+:1034:NC_002516.2	0	1	0	0	0	0	0	0	1	1	3
CDS:PA0083:-:hypothetical_protein:cds83:+:518:NC_002516.2	0	0	0	0	0	0	0	0	0	0	0
CDS:PA0084:-:hypothetical_protein:cds84:+:1496:NC_002516.2	0	1	1	0	2	0	2	0	1	0	0
CDS:PA0085:hcp1:hypothetical_protein:cds85:+:488:NC_002516.2	0	1	1	2	1	1	0	0	1	2	0
CDS:PA0086:-:hypothetical_protein:cds86:+:845:NC_002516.2	0	0	0	0	0	0	0	0	0	0	0
CDS:PA0087:-:hypothetical_protein:cds87:+:509:NC_002516.2	0	0	0	0	0	0	0	0	0	0	0
CDS:PA0088:-:hypothetical_protein:cds88:+:1859:NC_002516.2	0	0	0	0	1	0	1	0	0	0	0
CDS:PA0089:-:hypothetical_protein:cds89:+:1046:NC_002516.2	0	0	0	0	1	0	0	0	0	1	0
CDS:PA0090:clpV1:ClpV1_protein:cds90:+:2708:NC_002516.2	0	1	0	0	0	0	0	0	2	1	0
CDS:PA0091:vgrG1:VgrG_protein:cds91:+:1931:NC_002516.2	0	0	0	1	1	0	1	0	2	0	0
CDS:PA0092:-:hypothetical_protein:cds92:-:284:NC_002516.2	0	1	0	0	0	0	0	0	0	0	0
CDS:PA0093:-:hypothetical_protein:cds93:-:1292:NC_002516.2	0	0	0	1	1	0	0	0	0	0	0
CDS:PA0094:-:hypothetical_protein:cds94:-:434:NC_002516.2	0	0	0	0	0	0	2	0	1	1	0
CDS:PA0095:-:hypothetical_protein:cds95:+:2225:NC_002516.2	1	0	0	0	1	0	1	0	3	0	2
CDS:PA0096:-:hypothetical_protein:cds96:+:449:NC_002516.2	0	0	0	0	0	0	0	0	0	0	0
CDS:PA0097:-:hypothetical_protein:cds97:+:1199:NC_002516.2	0	0	0	0	1	1	0	0	0	0	0
CDS:PA0098:-:3-oxoacyl-ACP_synthase:cds98:+:1037:NC_002516.2	0	0	0	1	0	0	1	0	0	0	0
CDS:PA0099:-:hypothetical_protein:cds99:+:1160:NC_002516.2	0	1	0	0	0	0	1	0	2	0	0
CDS:PA0100:-:hypothetical_protein:cds100:+:920:NC_002516.2	0	0	0	0	0	0	0	1	1	0	0
CDS:PA0101:-:hypothetical_protein:cds101:+:1247:NC_002516.2	0	0	0	0	0	0	0	0	0	0	0
CDS:PA0102:-:carbonic_anhydrase:cds102:+:728:NC_002516.2	0	0	0	0	0	1	0	0	0	0	0
CDS:PA0103:-:sulfate_transporter:cds103:+:1571:NC_002516.2	0	0	0	0	1	0	0	0	0	0	1
CDS:PA0103a:-:hypothetical_protein:cds104:-:638:NC_002516.2	0	0	0	0	0	0	0	0	1	0	0
CDS:PA0105:coxB:cytochrome_C_oxidase_subunit_II:cds105:+:1124:NC_002516.2	0	1	0	0	0	0	1	0	0	0	0
CDS:PA0106:coxA:cytochrome_C_oxidase_subunit_I:cds106:+:1592:NC_002516.2	0	0	0	0	1	0	1	0	1	0	1
CDS:PA0107:-:cytochrome_C_oxidase_assembly_protein:cds107:+:554:NC_002516.2	0	0	0	0	0	0	0	0	0	0	0
CDS:PA0108:coIII:cytochrome_C_oxidase_subunit_III:cds108:+:887:NC_002516.2	0	0	0	0	0	0	0	0	0	1	0
CDS:PA0109:-:hypothetical_protein:cds109:-:209:NC_002516.2	0	0	0	0	0	0	0	0	0	0	0
CDS:PA0110:-:hypothetical_protein:cds110:+:794:NC_002516.2	0	0	0	0	0	0	0	0	1	0	0
CDS:PA0111:-:hypothetical_protein:cds111:+:578:NC_002516.2	0	0	0	0	0	0	0	0	0	1	0
CDS:PA0112:-:hypothetical_protein:cds112:+:1073:NC_002516.2	0	0	0	0	0	0	0	0	0	0	0
CDS:PA0113:-:protoheme_IX_farnesyltransferase:cds113:+:914:NC_002516.2	0	0	0	0	0	0	0	0	1	0	0
CDS:PA0114:senC:SenC_protein:cds114:+:635:NC_002516.2	1	0	0	3	1	2	0	0	1	1	0
CDS:PA0115:-:hypothetical_protein:cds115:-:452:NC_002516.2	0	0	0	0	0	1	1	1	0	0	0
CDS:PA0116:-:hypothetical_protein:cds116:+:473:NC_002516.2	0	1	0	0	0	0	1	0	0	0	0
CDS:PA0117:-:short-chain_dehydrogenase:cds117:+:728:NC_002516.2	0	0	0	0	1	0	0	0	0	0	1
CDS:PA0118:-:hypothetical_protein:cds118:+:587:NC_002516.2	0	1	0	0	0	0	0	0	0	1	0
CDS:PA0119:-:C4-dicarboxylate_transporter_DctA:cds119:+:1349:NC_002516.2	0	0	0	0	0	1	0	0	1	0	1
CDS:PA0120:-:transcriptional_regulator:cds120:+:686:NC_002516.2	0	0	0	0	0	0	1	0	0	0	1
CDS:PA0121:-:hypothetical_protein:cds121:+:734:NC_002516.2	0	0	0	0	0	0	0	0	0	0	0
CDS:PA0122:-:hypothetical_protein:cds122:+:410:NC_002516.2	0	0	0	0	0	0	0	0	0	0	0
CDS:PA0123:-:transcriptional_regulator:cds123:-:908:NC_002516.2	0	0	0	0	0	0	0	0	0	0	0
CDS:PA0124:-:hypothetical_protein:cds124:-:281:NC_002516.2	0	0	0	0	0	0	0	0	0	0	0
CDS:PA0125:-:hypothetical_protein:cds125:-:227:NC_002516.2	0	0	0	0	0	0	0	0	0	0	0
CDS:PA0126:-:hypothetical_protein:cds126:-:620:NC_002516.2	0	0	0	2	0	0	0	0	2	0	1
CDS:PA0127:-:hypothetical_protein:cds127:+:500:NC_002516.2	0	0	0	0	0	0	0	0	0	0	0
CDS:PA0128:-:hypothetical_protein:cds128:+:341:NC_002516.2	1	0	1	0	0	1	0	0	4	1	0
CDS:PA0129:gabP:gamma-aminobutyrate_permease:cds129:-:1427:NC_002516.2	0	0	0	1	0	0	1	0	0	0	1
CDS:PA0130:-:aldehyde_dehydrogenase:cds130:-:1493:NC_002516.2	1	1	2	3	2	2	0	1	7	1	1
CDS:PA0131:-:hypothetical_protein:cds131:-:287:NC_002516.2	0	0	0	0	1	0	0	0	2	0	0
CDS:PA0132:-:beta_alanine--pyruvate_transaminase:cds132:-:1346:NC_002516.2	0	0	0	0	1	0	1	0	1	0	0
CDS:PA0133:-:transcriptional_regulator:cds133:+:917:NC_002516.2	0	1	0	0	0	0	0	0	1	1	0
CDS:PA0134:-:guanine_deaminase:cds134:-:1370:NC_002516.2	0	0	0	0	0	1	0	0	0	1	0
CDS:PA0135:-:hypothetical_protein:cds135:+:140:NC_002516.2	0	0	0	0	0	0	0	0	0	0	0
CDS:PA0136:-:ABC_transporter_ATP-binding_protein:cds136:+:1571:NC_002516.2	0	0	0	0	0	1	0	0	0	1	0
CDS:PA0137:-:ABC_transporter_permease:cds137:+:1097:NC_002516.2	0	0	1	0	0	0	0	0	1	0	1
CDS:PA0138:-:ABC_transporter_permease:cds138:+:926:NC_002516.2	0	0	0	0	1	1	1	0	0	0	0
CDS:PA0139:ahpC:alkyl_hydroperoxide_reductase:cds139:+:563:NC_002516.2	1	1	2	2	1	2	2	0	5	0	1
CDS:PA0140:ahpF:alkyl_hydroperoxide_reductase:cds140:+:1565:NC_002516.2	0	0	0	0	0	0	0	0	0	0	0
CDS:PA0141:-:hypothetical_protein:cds141:-:896:NC_002516.2	1	0	0	0	1	2	1	0	0	0	0
CDS:PA0142:-:hydroxydechloroatrazine_ethylaminohydrolase:cds142:+:1349:NC_002516.2	0	0	1	1	1	1	3	0	1	0	0
CDS:PA0143:nuh:nonspecific_ribonucleoside_hydrolase:cds143:+:1052:NC_002516.2	1	0	1	0	0	0	0	0	1	0	0
CDS:PA0144:-:hypothetical_protein:cds144:-:626:NC_002516.2	0	0	0	0	0	0	0	0	0	0	0
CDS:PA0145:-:hypothetical_protein:cds145:-:518:NC_002516.2	0	0	0	0	0	0	0	0	0	0	0
CDS:PA0146:-:hypothetical_protein:cds146:+:1097:NC_002516.2	0	0	0	0	0	2	0	0	0	0	0
CDS:PA0147:-:oxidoreductase:cds147:+:962:NC_002516.2	0	1	0	0	1	0	1	0	1	0	1
CDS:PA0148:-:adenosine_deaminase:cds148:+:950:NC_002516.2	0	1	0	0	1	1	0	0	0	0	0
CDS:PA0149:-:ECF_subfamily_sigma-70_factor:cds149:+:545:NC_002516.2	0	0	0	1	0	0	0	0	0	0	0
CDS:PA0150:-:transmembrane_sensor:cds150:+:995:NC_002516.2	0	0	0	0	0	0	0	0	0	1	0
CDS:PA0151:-:TonB-dependent_receptor:cds151:+:2387:NC_002516.2	0	0	0	1	0	0	1	0	1	1	0
CDS:PA0152:pcaQ:transcriptional_regulator_PcaQ:cds152:+:827:NC_002516.2	0	0	0	0	1	0	0	0	0	0	0
CDS:PA0153:pcaH:protocatechuate_32C4-dioxygenase_subunit_beta:cds153:+:719:NC_002516.2	0	0	0	0	0	1	0	0	0	0	0
CDS:PA0154:pcaG:protocatechuate_32C4-dioxygenase_subunit_alpha:cds154:+:605:NC_002516.2	0	0	0	0	0	0	0	0	0	0	0
CDS:PA0155:pcaR:transcriptional_regulator_PcaR:cds155:+:839:NC_002516.2	0	0	0	0	1	0	1	0	0	0	0
CDS:PA0156:-:resistance-nodulation-cell_division_28RND29_efflux_membrane_fusion_protein:cds156:+:1151:NC_002516.2	0	0	0	0	0	0	0	0	2	0	0
CDS:PA0157:-:resistance-nodulation-cell_division_28RND29_efflux_membrane_fusion_protein:cds157:+:1070:NC_002516.2	0	0	0	0	0	0	0	0	0	0	0
CDS:PA0158:-:resistance-nodulation-cell_division_28RND29_efflux_transporter:cds158:+:3047:NC_002516.2	0	0	0	0	0	0	0	0	1	0	0
CDS:PA0159:-:transcriptional_regulator:cds159:+:938:NC_002516.2	0	0	0	0	0	0	0	0	0	0	0
CDS:PA0160:-:hypothetical_protein:cds160:+:185:NC_002516.2	0	0	0	0	0	0	0	0	1	0	0
CDS:PA0162:opdC:histidine_porin_OpdC:cds161:+:1334:NC_002516.2	0	0	0	0	2	0	0	1	1	0	0
CDS:PA0163:-:transcriptional_regulator:cds162:-:797:NC_002516.2	0	0	0	0	0	1	0	1	0	0	1
CDS:PA0164:-:gamma-glutamyltranspeptidase:cds163:+:1616:NC_002516.2	0	0	0	0	0	0	0	0	1	0	0
CDS:PA0165:-:hypothetical_protein:cds164:+:836:NC_002516.2	0	1	0	0	1	0	0	0	0	0	0
CDS:PA0166:-:transporter:cds165:+:1406:NC_002516.2	1	0	0	0	0	0	0	0	0	0	0
CDS:PA0167:-:transcriptional_regulator:cds166:+:665:NC_002516.2	0	1	0	0	0	0	0	0	0	0	0
CDS:PA0168:-:hypothetical_protein:cds167:+:590:NC_002516.2	0	0	0	0	0	0	0	0	1	0	0
CDS:PA0169:-:hypothetical_protein:cds168:-:707:NC_002516.2	0	0	0	0	1	1	0	0	3	0	0
CDS:PA0170:-:hypothetical_protein:cds169:-:380:NC_002516.2	0	0	0	0	0	0	0	0	0	0	0
CDS:PA0171:-:hypothetical_protein:cds170:-:542:NC_002516.2	0	0	0	0	0	0	0	0	0	0	0
CDS:PA0172:-:hypothetical_protein:cds171:-:1991:NC_002516.2	1	1	0	0	1	1	1	0	1	0	1
CDS:PA0173:-:chemotaxis-specific_methylesterase:cds172:-:1049:NC_002516.2	0	0	0	0	0	0	0	0	1	0	0
CDS:PA0174:-:hypothetical_protein:cds173:-:602:NC_002516.2	0	0	0	1	0	0	0	0	0	0	0
CDS:PA0175:-:chemotaxis_protein_methyltransferase:cds174:-:842:NC_002516.2	0	0	0	0	0	0	0	0	1	0	0
CDS:PA0176:aer2:aerotaxis_transducer_Aer2:cds175:-:2039:NC_002516.2	0	1	0	0	0	0	0	0	0	0	1
CDS:PA0177:-:purine-binding_chemotaxis_protein:cds176:-:485:NC_002516.2	0	0	0	0	0	0	0	0	0	0	0
CDS:PA0178:-:two-component_sensor:cds177:-:1919:NC_002516.2	0	0	0	0	0	1	0	0	2	0	0
CDS:PA0179:-:two-component_response_regulator:cds178:-:365:NC_002516.2	0	0	0	0	1	0	0	0	0	0	0
CDS:PA0180:cttP:chemotactic_transducer_for_trichloroethylene_CttP:cds179:-:1172:NC_002516.2	1	0	0	1	0	0	0	0	0	0	0
CDS:PA0181:-:transcriptional_regulator:cds180:-:932:NC_002516.2	0	1	0	0	2	0	0	0	0	1	0
CDS:PA0182:-:3-ketoacyl-ACP_reductase:cds181:+:752:NC_002516.2	0	0	0	0	0	0	1	0	1	0	0
CDS:PA0183:atsA:arylsulfatase:cds182:-:1610:NC_002516.2	0	1	0	0	0	0	0	0	0	0	0
CDS:PA0184:-:ABC_transporter_ATP-binding_protein:cds183:-:839:NC_002516.2	0	0	0	0	0	0	0	1	0	1	0
CDS:PA0185:-:ABC_transporter_permease:cds184:-:1616:NC_002516.2	1	0	0	0	1	0	1	0	0	1	0
CDS:PA0186:-:ABC_transporter:cds185:+:1061:NC_002516.2	0	0	0	0	0	1	0	0	0	0	0
CDS:PA0187:-:hypothetical_protein:cds186:+:815:NC_002516.2	0	0	0	0	0	1	0	0	0	0	0
CDS:PA0188:-:hypothetical_protein:cds187:+:881:NC_002516.2	0	0	0	0	0	0	0	0	0	0	0
CDS:PA0189:-:porin:cds188:-:1358:NC_002516.2	0	0	0	0	0	0	1	0	0	0	0
CDS:PA0190:-:acid_phosphatase:cds189:+:725:NC_002516.2	0	0	0	0	0	0	0	0	1	0	0
CDS:PA0191:-:transcriptional_regulator:cds190:-:917:NC_002516.2	1	1	0	0	0	1	0	0	0	0	0
CDS:PA0192:-:TonB-dependent_receptor:cds191:+:2372:NC_002516.2	0	0	0	0	1	0	1	1	2	1	0
CDS:PA0193:-:hypothetical_protein:cds192:+:902:NC_002516.2	0	0	0	0	0	0	0	0	0	0	0
CDS:PA0194:-:hypothetical_protein:cds193:+:899:NC_002516.2	0	0	0	0	1	0	0	0	1	0	0
CDS:PA0195:pntAA:NAD28P29_transhydrogenase_subunit_alpha:cds194:+:1118:NC_002516.2	0	1	0	0	0	0	3	0	2	1	0
CDS:PA0195.1:pntAB:NAD28P29_transhydrogenase_subunit_alpha:cds195:+:308:NC_002516.2	0	0	0	0	0	0	0	0	0	0	1
CDS:PA0196:pntB:pyridine_nucleotide_transhydrogenase_subunit_beta:cds196:+:1436:NC_002516.2	0	0	0	0	0	0	0	0	0	2	0
CDS:PA0197:tonB2:protein_TonB2:cds197:+:812:NC_002516.2	0	1	0	0	1	0	1	0	1	0	0
CDS:PA0198:exbB1:transporter_ExbB:cds198:+:719:NC_002516.2	0	0	0	0	0	0	1	0	0	0	0
CDS:PA0199:exbD1:transporter_ExbD:cds199:+:401:NC_002516.2	0	0	0	0	0	1	0	0	0	0	0
CDS:PA0200:-:hypothetical_protein:cds200:-:212:NC_002516.2	0	0	0	0	0	0	0	0	0	0	0
CDS:PA0201:-:hypothetical_protein:cds201:+:581:NC_002516.2	0	1	0	1	0	0	0	0	0	0	0
CDS:PA0202:-:amidase:cds202:-:1457:NC_002516.2	0	0	0	0	2	0	1	0	0	0	0
CDS:PA0203:-:ABC_transporter:cds203:-:1034:NC_002516.2	0	0	0	0	0	0	0	0	0	0	0
CDS:PA0204:-:ABC_transporter_permease:cds204:-:809:NC_002516.2	0	0	0	1	0	0	0	0	0	0	0
CDS:PA0205:-:ABC_transporter_permease:cds205:-:920:NC_002516.2	0	0	0	0	0	0	0	0	0	0	0
CDS:PA0206:-:ABC_transporter_ATP-binding_protein:cds206:-:1112:NC_002516.2	0	0	0	0	0	0	2	0	0	1	0
CDS:PA0207:-:transcriptional_regulator:cds207:+:893:NC_002516.2	0	0	0	0	0	0	1	1	0	0	0
CDS:PA0208:mdcA:malonate_decarboxylase_subunit_alpha:cds208:+:1664:NC_002516.2	1	0	0	1	2	0	0	0	0	2	1
CDS:PA0209:mdcA:triphosphoribosyl-dephospho-CoA_synthase:cds209:+:881:NC_002516.2	0	1	0	0	0	0	0	1	0	0	0
CDS:PA0210:mdcC:malonate_decarboxylase_subunit_delta:cds210:+:299:NC_002516.2	0	0	1	0	0	0	0	0	0	0	0
CDS:PA0211:mdcD:malonate_decarboxylase_subunit_beta:cds211:+:863:NC_002516.2	0	0	0	0	0	0	0	0	0	0	0
CDS:PA0212:mdcE:malonate_decarboxylase_subunit_gamma:cds212:+:806:NC_002516.2	0	2	0	0	0	0	0	0	0	0	0
CDS:PA0213:-:phosphoribosyl-dephospho-CoA_transferase:cds213:+:692:NC_002516.2	0	0	0	0	0	0	0	0	0	0	0
CDS:PA0214:-:acyl_transferase:cds214:+:932:NC_002516.2	0	0	0	0	0	0	1	0	0	0	0
CDS:PA0215:-:malonate_transporter_MadL:cds215:+:404:NC_002516.2	0	0	0	0	0	0	0	0	0	0	0
CDS:PA0216:-:malonate_transporter_MadM:cds216:+:764:NC_002516.2	0	0	0	0	0	0	0	0	0	0	0
CDS:PA0217:-:transcriptional_regulator:cds217:-:929:NC_002516.2	0	0	0	0	0	0	0	1	0	0	0
CDS:PA0218:-:transcriptional_regulator:cds218:-:920:NC_002516.2	0	0	0	0	0	0	0	0	0	0	1
CDS:PA0219:-:aldehyde_dehydrogenase:cds219:+:1490:NC_002516.2	0	0	0	0	0	0	1	0	0	0	0
CDS:PA0220:-:amino_acid_APC_family_transporter:cds220:+:1433:NC_002516.2	0	0	0	0	0	0	0	0	0	0	0
CDS:PA0221:-:aminotransferase:cds221:+:1382:NC_002516.2	0	1	0	0	0	0	0	0	0	0	0
CDS:PA0222:-:hypothetical_protein:cds222:+:1058:NC_002516.2	0	0	0	1	1	0	0	0	0	0	0
CDS:PA0223:-:dihydrodipicolinate_synthetase:cds223:-:881:NC_002516.2	0	0	0	0	0	0	0	1	1	0	0
CDS:PA0224:-:class_II_aldolase2Fadducin_domain-containing_protein:cds224:-:782:NC_002516.2	0	0	0	1	1	0	0	0	0	0	0
CDS:PA0225:-:transcriptional_regulator:cds225:+:539:NC_002516.2	0	0	0	0	1	0	0	0	0	0	0
CDS:PA0226:-:CoA_transferase2C_subunit_A:cds226:+:851:NC_002516.2	0	0	0	0	0	0	0	0	0	0	1
CDS:PA0227:-:CoA_transferase_subunit_B:cds227:+:782:NC_002516.2	0	1	0	0	0	0	0	0	0	0	0
CDS:PA0228:pcaF:beta-ketoadipyl_CoA_thiolase:cds228:+:1205:NC_002516.2	0	0	0	0	0	0	0	0	0	0	0
CDS:PA0229:pcaT:dicarboxylic_acid_transporter_PcaT:cds229:+:1298:NC_002516.2	0	0	0	0	0	0	0	0	0	0	0
CDS:PA0230:pcaB:3-carboxy-cis2Ccis-muconate_cycloisomerase:cds230:+:1379:NC_002516.2	0	0	0	0	1	1	1	0	1	0	1
CDS:PA0231:pcaD:beta-ketoadipate_enol-lactone_hydrolase:cds231:+:791:NC_002516.2	0	0	0	0	0	0	0	0	1	0	1
CDS:PA0232:pcaC:gamma-carboxymuconolactone_decarboxylase:cds232:+:401:NC_002516.2	0	0	0	0	0	0	0	0	0	0	0
CDS:PA0233:-:transcriptional_regulator:cds233:+:941:NC_002516.2	0	0	0	0	0	0	0	0	0	0	0
CDS:PA0234:-:hypothetical_protein:cds234:+:833:NC_002516.2	0	0	0	0	0	1	0	0	1	0	0
CDS:PA0235:pcaK:4-hydroxybenzoate_transporter_PcaK:cds235:-:1346:NC_002516.2	0	1	0	0	0	0	0	0	1	0	0
CDS:PA0236:-:transcriptional_regulator:cds236:+:779:NC_002516.2	0	0	0	0	0	0	0	0	2	0	0
CDS:PA0237:-:oxidoreductase:cds237:+:1043:NC_002516.2	0	0	0	0	2	0	0	0	0	1	0
CDS:PA0238:-:hypothetical_protein:cds238:+:815:NC_002516.2	0	0	0	0	0	1	0	0	0	0	0
CDS:PA0239:-:hypothetical_protein:cds239:+:878:NC_002516.2	0	0	0	0	0	0	0	0	0	0	0
CDS:PA0240:-:porin:cds240:-:1265:NC_002516.2	0	0	0	0	0	1	0	0	0	0	1
CDS:PA0241:-:major_facilitator_superfamily_28MFS29_transporter:cds241:-:1325:NC_002516.2	0	0	0	0	0	0	0	0	0	0	0
CDS:PA0242:-:hypothetical_protein:cds242:+:1904:NC_002516.2	0	0	0	0	0	0	0	0	1	0	0
CDS:PA0243:-:transcriptional_regulator:cds243:+:668:NC_002516.2	0	0	0	0	0	0	0	0	0	0	1
CDS:PA0244:-:shikimate_5-dehydrogenase:cds244:-:854:NC_002516.2	0	0	0	0	1	0	0	0	0	0	0
CDS:PA0245:aroQ2:3-dehydroquinate_dehydratase:cds245:-:446:NC_002516.2	0	0	0	0	0	0	0	0	0	0	0
CDS:PA0246:-:major_facilitator_superfamily_28MFS29_transporter:cds246:-:1505:NC_002516.2	0	0	0	0	0	0	0	0	0	0	0
CDS:PA0247:pobA:4-hydroxybenzoate_3-monooxygenase:cds247:-:1184:NC_002516.2	0	0	0	1	0	1	0	1	1	0	0
CDS:PA0248:-:transcriptional_regulator:cds248:+:866:NC_002516.2	1	0	0	0	0	1	0	0	2	0	0
CDS:PA0249:-:acetyltransferase:cds249:-:446:NC_002516.2	0	0	0	0	0	1	1	0	0	0	0
CDS:PA0250:-:hypothetical_protein:cds250:-:434:NC_002516.2	0	0	0	0	0	1	1	0	1	0	0
CDS:PA0251:-:hypothetical_protein:cds251:-:641:NC_002516.2	0	0	0	0	1	0	0	0	0	0	0
CDS:PA0252:-:hypothetical_protein:cds252:-:287:NC_002516.2	0	1	0	0	1	1	2	0	0	0	0
CDS:PA0253:-:transcriptional_regulator:cds253:-:476:NC_002516.2	0	0	0	0	0	0	0	0	0	0	0
CDS:PA0254:-:hypothetical_protein:cds254:-:1490:NC_002516.2	0	0	0	0	1	3	2	0	5	0	1
CDS:PA0255:-:hypothetical_protein:cds255:-:686:NC_002516.2	0	0	1	0	0	0	0	0	0	1	0
CDS:PA0256:-:hypothetical_protein:cds256:-:932:NC_002516.2	0	0	0	1	0	1	1	0	0	0	0
CDS:PA0257:-:hypothetical_protein:cds257:-:791:NC_002516.2	1	0	0	0	0	0	0	0	1	0	0
CDS:PA0258:-:hypothetical_protein:cds258:-:185:NC_002516.2	0	0	0	0	0	0	0	0	0	0	0
CDS:PA0259:-:hypothetical_protein:cds259:-:1442:NC_002516.2	0	0	0	1	1	0	1	0	1	0	0
CDS:PA0260:-:hypothetical_protein:cds260:-:2150:NC_002516.2	0	0	0	0	1	1	0	0	1	0	0
CDS:PA0261:-:hypothetical_protein:cds261:-:497:NC_002516.2	0	0	0	0	0	0	0	0	0	0	0
CDS:PA0262:-:hypothetical_protein:cds262:-:3059:NC_002516.2	1	0	0	2	1	1	0	0	0	1	1
CDS:PA0263:hcpC:secreted_protein_Hcp:cds263:-:518:NC_002516.2	0	0	2	0	0	0	0	0	0	0	0
CDS:PA0265:gabD:succinate-semialdehyde_dehydrogenase_I:cds264:+:1451:NC_002516.2	1	0	0	0	0	0	0	0	1	0	0
CDS:PA0266:gabT:4-aminobutyrate_aminotransferase:cds265:+:1280:NC_002516.2	0	0	0	0	0	0	0	0	0	1	0
CDS:PA0267:-:hypothetical_protein:cds266:+:1199:NC_002516.2	0	0	0	0	0	1	0	0	2	1	1
CDS:PA0268:-:transcriptional_regulator:cds267:-:1421:NC_002516.2	0	0	0	0	0	0	0	0	0	0	0
CDS:PA0269:-:hypothetical_protein:cds268:+:437:NC_002516.2	0	0	0	0	0	0	0	0	0	0	0
CDS:PA0270:-:hypothetical_protein:cds269:+:407:NC_002516.2	0	0	0	0	0	0	0	0	1	0	0
CDS:PA0271:-:hypothetical_protein:cds270:+:284:NC_002516.2	0	0	0	0	0	0	0	0	0	0	0
CDS:PA0272:-:transcriptional_regulator:cds271:-:932:NC_002516.2	0	0	0	0	0	0	2	0	0	0	0
CDS:PA0273:-:major_facilitator_superfamily_28MFS29_transporter:cds272:-:1214:NC_002516.2	0	0	0	0	0	0	1	0	0	0	0
CDS:PA0274:-:hypothetical_protein:cds273:-:770:NC_002516.2	0	0	0	0	0	0	1	0	0	0	0
CDS:PA0275:-:transcriptional_regulator:cds274:-:686:NC_002516.2	0	0	1	0	0	1	0	0	0	0	1
CDS:PA0276:-:hypothetical_protein:cds275:+:515:NC_002516.2	0	1	0	0	1	0	0	0	0	0	0
CDS:PA0277:-:hypothetical_protein:cds276:-:758:NC_002516.2	0	0	0	0	1	0	0	0	0	0	0
CDS:PA0278:-:hypothetical_protein:cds277:-:752:NC_002516.2	0	0	0	0	0	0	0	0	0	0	0
CDS:PA0279:-:transcriptional_regulator:cds278:+:698:NC_002516.2	0	0	0	0	0	0	0	0	0	0	1
CDS:PA0280:cysA:sulfate_transporter_CysA:cds279:-:989:NC_002516.2	0	0	0	0	0	0	0	1	0	0	0
CDS:PA0281:cysW:sulfate_transporter_CysW:cds280:-:869:NC_002516.2	1	0	0	0	0	0	0	0	0	0	0
CDS:PA0282:cysT:sulfate_transporter_CysT:cds281:-:818:NC_002516.2	1	0	0	0	1	0	1	0	0	1	0
CDS:PA0283:sbp:sulfate-binding_protein:cds282:-:998:NC_002516.2	1	0	0	0	1	1	2	0	2	0	0
CDS:PA0284:-:hypothetical_protein:cds283:-:182:NC_002516.2	1	0	1	1	0	0	0	0	3	1	1
CDS:PA0285:-:hypothetical_protein:cds284:-:2282:NC_002516.2	2	0	0	3	1	2	1	0	3	0	0
CDS:PA0286:desA:delta-9_fatty_acid_desaturase_DesA:cds285:+:1178:NC_002516.2	1	3	1	1	4	0	2	0	6	3	1
CDS:PA0287:gpuP:3-guanidinopropionate_transporter:cds286:+:1385:NC_002516.2	0	0	0	0	1	0	1	0	0	0	0
CDS:PA0288:gpuA:3-guanidinopropionase:cds287:+:956:NC_002516.2	0	1	0	1	0	0	0	0	0	0	0
CDS:PA0289:gpuR:transcriptional_activator_GpuR:cds288:+:962:NC_002516.2	0	1	0	0	0	0	0	0	0	0	0
CDS:PA0290:-:hypothetical_protein:cds289:+:971:NC_002516.2	0	0	0	1	0	0	0	0	0	0	0
CDS:PA0291:oprE:anaerobically-induced_outer_membrane_porin_OprE:cds290:+:1382:NC_002516.2	3	3	1	2	5	3	3	1	5	1	2
CDS:PA0292:aguA:agmatine_deiminase:cds291:-:1106:NC_002516.2	0	1	0	0	0	2	1	0	0	0	0
CDS:PA0293:aguB:N-carbamoylputrescine_amidohydrolase:cds292:-:878:NC_002516.2	0	0	0	0	0	0	0	0	1	0	0
CDS:PA0294:aguR:transcriptional_regulator_AguR:cds293:-:665:NC_002516.2	0	1	0	0	1	1	0	0	0	0	0
CDS:PA0295:-:periplasmic_polyamine_binding_protein:cds294:-:1061:NC_002516.2	0	0	0	0	1	0	0	1	0	0	0
CDS:PA0296:spuI:glutamine_synthetase:cds295:-:1376:NC_002516.2	3	1	1	0	4	2	2	0	3	4	1
CDS:PA0297:spuA:glutamine_amidotransferase:cds296:+:752:NC_002516.2	0	0	0	4	1	1	0	0	2	0	1
CDS:PA0298:spuB:glutamine_synthetase:cds297:+:1358:NC_002516.2	1	3	1	0	0	0	2	0	3	0	0
CDS:PA0299:spuC:aminotransferase:cds298:+:1370:NC_002516.2	1	1	0	1	2	1	0	1	2	0	0
CDS:PA0300:spuD:polyamine_transporter:cds299:+:1103:NC_002516.2	0	0	0	0	0	1	1	2	1	1	0
CDS:PA0301:spuE:polyamine_transporter:cds300:+:1097:NC_002516.2	1	0	1	0	1	0	0	0	1	0	2
CDS:PA0302:spuF:polyamine_transporter_PotG:cds301:+:1154:NC_002516.2	0	0	0	0	0	0	2	0	0	0	0
CDS:PA0303:spuG:polyamine_transporter_PotH:cds302:+:881:NC_002516.2	0	0	0	0	0	0	0	0	2	0	0
CDS:PA0304:spuH:polyamine_transporter_PotI:cds303:+:869:NC_002516.2	0	0	0	0	0	0	0	0	0	0	0
CDS:PA0305:-:hypothetical_protein:cds304:-:2387:NC_002516.2	0	0	0	0	1	0	1	0	2	0	0
CDS:PA0306:-:transcriptional_regulator:cds305:+:1052:NC_002516.2	0	1	0	0	0	0	0	0	0	1	0
CDS:PA0306a:-:transcriptional_regulator:cds306:-:503:NC_002516.2	0	0	0	0	0	0	0	0	0	0	1
CDS:PA0307:-:hypothetical_protein:cds307:-:611:NC_002516.2	0	0	0	0	0	0	0	0	0	0	0
CDS:PA0308:-:hypothetical_protein:cds308:+:1019:NC_002516.2	0	0	0	0	0	0	1	0	1	1	1
CDS:PA0309:-:hypothetical_protein:cds309:-:752:NC_002516.2	0	1	0	0	0	0	1	0	0	0	0
CDS:PA0310:-:hypothetical_protein:cds310:+:698:NC_002516.2	0	0	0	0	2	0	0	0	4	0	0
CDS:PA0311:-:hypothetical_protein:cds311:-:554:NC_002516.2	0	0	0	0	0	0	0	0	0	0	0
CDS:PA0312:-:hypothetical_protein:cds312:+:494:NC_002516.2	0	0	0	0	0	0	0	0	0	0	0
CDS:PA0313:-:L-cysteine_ABC_transporter_protein_YecS:cds313:-:692:NC_002516.2	0	0	0	0	0	0	0	0	0	0	0
CDS:PA0314:-:L-cysteine_ABC_transporter_protein_FliY:cds314:-:770:NC_002516.2	0	0	0	0	0	0	0	0	0	0	0
CDS:PA0315:-:hypothetical_protein:cds315:+:437:NC_002516.2	0	0	0	0	1	0	0	0	0	1	1
CDS:PA0316:serA:D-3-phosphoglycerate_dehydrogenase:cds316:-:1229:NC_002516.2	0	0	1	1	0	0	2	0	0	1	0
CDS:PA0317:-:hypothetical_protein:cds317:+:1394:NC_002516.2	2	0	1	0	2	2	1	1	2	4	0
CDS:PA0318:-:hypothetical_protein:cds318:+:665:NC_002516.2	0	0	0	1	1	0	1	0	0	1	0
CDS:PA0319:-:hypothetical_protein:cds319:+:989:NC_002516.2	1	0	0	0	1	0	0	0	2	0	0
CDS:PA0320:-:hypothetical_protein:cds320:+:350:NC_002516.2	0	0	0	0	0	1	1	0	0	3	1
CDS:PA0321:-:acetylpolyamine_aminohydrolase:cds321:-:1034:NC_002516.2	0	0	0	0	0	0	0	0	0	0	0
CDS:PA0322:-:transporter:cds322:-:1394:NC_002516.2	0	0	0	0	0	1	0	0	0	0	0
CDS:PA0323:-:ABC_transporter:cds323:-:1043:NC_002516.2	0	0	0	0	0	1	0	0	2	0	1
CDS:PA0324:-:ABC_transporter_permease:cds324:-:788:NC_002516.2	0	0	0	0	0	0	0	0	2	0	0
CDS:PA0325:-:ABC_transporter_permease:cds325:-:929:NC_002516.2	0	0	0	1	0	0	0	0	0	0	0
CDS:PA0326:-:ABC_transporter_ATP-binding_protein:cds326:-:1049:NC_002516.2	0	1	0	0	0	0	0	0	1	0	0
CDS:PA0327:-:hypothetical_protein:cds327:+:965:NC_002516.2	0	0	0	0	1	0	0	0	2	0	1
CDS:PA0328:-:hypothetical_protein:cds328:-:1943:NC_002516.2	1	0	0	0	0	0	1	0	2	0	0
CDS:PA0329:-:hypothetical_protein:cds329:-:332:NC_002516.2	0	0	1	0	0	0	0	0	1	0	0
CDS:PA0330:rpiA:ribose-5-phosphate_isomerase_A:cds330:-:671:NC_002516.2	0	0	0	0	1	0	0	0	0	0	0
CDS:PA0331:ilvA1:threonine_dehydratase:cds331:+:1514:NC_002516.2	0	0	0	1	2	0	2	1	1	0	0
CDS:PA0332:-:hypothetical_protein:cds332:+:467:NC_002516.2	0	0	1	0	0	0	0	0	0	0	0
CDS:PA0333:-:hypothetical_protein:cds333:+:1271:NC_002516.2	0	2	0	0	0	0	0	0	0	0	0
CDS:PA0334:-:major_facilitator_superfamily_28MFS29_transporter:cds334:-:1238:NC_002516.2	0	0	0	0	0	0	1	0	0	0	0
CDS:PA0335:-:hypothetical_protein:cds335:-:653:NC_002516.2	0	0	1	0	0	1	1	0	0	0	0
CDS:PA0336:ygdP:dinucleoside_polyphosphate_hydrolase:cds336:+:479:NC_002516.2	1	0	0	1	1	3	0	1	0	0	1
CDS:PA0337:ptsP:phosphoenolpyruvate-protein_phosphotransferase_PtsP:cds337:+:2279:NC_002516.2	0	1	2	3	3	1	1	0	1	1	0
CDS:PA0338:-:hypothetical_protein:cds338:+:1130:NC_002516.2	0	0	0	0	0	0	1	0	1	0	1
CDS:PA0339:-:hypothetical_protein:cds339:-:755:NC_002516.2	0	0	0	0	0	0	0	0	0	0	0
CDS:PA0340:-:hypothetical_protein:cds340:+:803:NC_002516.2	0	0	0	0	0	1	0	0	3	1	0
CDS:PA0341:lgt:prolipoprotein_diacylglyceryl_transferase:cds341:+:800:NC_002516.2	0	0	0	0	0	0	0	0	1	0	0
CDS:PA0342:thyA:thymidylate_synthase:cds342:+:794:NC_002516.2	0	0	0	0	0	0	0	0	1	0	0
CDS:PA0343:-:hypothetical_protein:cds343:-:797:NC_002516.2	0	0	0	0	0	0	0	0	0	0	0
CDS:PA0344:-:hypothetical_protein:cds344:-:1379:NC_002516.2	0	0	1	0	0	0	0	0	0	0	0
CDS:PA0345:-:hypothetical_protein:cds345:-:1385:NC_002516.2	1	0	0	0	0	0	0	0	0	0	0
CDS:PA0346:-:hypothetical_protein:cds346:+:362:NC_002516.2	0	0	0	0	1	0	1	0	1	0	0
CDS:PA0347:glpQ:glycerophosphoryl_diester_phosphodiesterase2C_periplasmic:cds347:-:1151:NC_002516.2	0	0	0	0	0	0	0	0	0	0	0
CDS:PA0348:-:hypothetical_protein:cds348:+:1094:NC_002516.2	0	0	0	0	0	0	1	0	0	1	0
CDS:PA0349:-:hypothetical_protein:cds349:+:1040:NC_002516.2	0	1	0	0	0	0	0	0	1	0	0
CDS:PA0350:folA:dihydrofolate_reductase:cds350:+:506:NC_002516.2	0	0	0	0	0	1	0	0	0	0	1
CDS:PA0351:-:hypothetical_protein:cds351:-:473:NC_002516.2	0	0	0	0	0	0	1	0	0	0	1
CDS:PA0352:-:transporter:cds352:-:1385:NC_002516.2	0	0	0	0	3	3	0	0	0	0	0
CDS:PA0353:ilvD:dihydroxy-acid_dehydratase:cds353:-:1838:NC_002516.2	0	1	0	0	2	2	2	1	2	1	0
CDS:PA0354:-:hypothetical_protein:cds354:-:1196:NC_002516.2	0	0	0	1	1	2	1	0	1	0	0
CDS:PA0355:pfpI:protease_PfpI:cds355:-:539:NC_002516.2	0	0	0	0	1	1	0	0	0	0	0
CDS:PA0356:-:hypothetical_protein:cds356:+:824:NC_002516.2	0	0	0	0	0	1	0	1	5	0	0
CDS:PA0357:mutM:formamidopyrimidine-DNA_glycosylase:cds357:+:812:NC_002516.2	0	0	0	0	1	0	1	1	1	1	0
CDS:PA0358:-:hypothetical_protein:cds358:+:578:NC_002516.2	0	0	0	0	1	0	0	0	1	0	0
CDS:PA0359:-:hypothetical_protein:cds359:+:344:NC_002516.2	0	0	0	1	1	1	1	0	0	1	0
CDS:PA0360:-:hypothetical_protein:cds360:+:986:NC_002516.2	0	0	0	0	2	1	0	0	0	0	0
CDS:PA0361:-:gamma-glutamyltranspeptidase:cds361:-:1733:NC_002516.2	0	0	0	1	0	1	1	1	0	1	0
CDS:PA0362:fdx1:ferredoxin_284Fe-4S29:cds362:-:251:NC_002516.2	1	0	0	0	0	0	0	0	0	0	2
CDS:PA0363:coaD:phosphopantetheine_adenylyltransferase:cds363:-:479:NC_002516.2	0	0	0	1	1	0	1	0	2	0	0
CDS:PA0364:-:oxidoreductase:cds364:-:1595:NC_002516.2	1	0	0	1	0	0	0	0	1	0	1
CDS:PA0365:-:hypothetical_protein:cds365:-:548:NC_002516.2	0	0	0	0	1	0	0	0	1	0	0
CDS:PA0366:-:aldehyde_dehydrogenase:cds366:-:1430:NC_002516.2	0	0	0	0	1	0	0	0	0	1	0
CDS:PA0367:-:transcriptional_regulator:cds367:+:647:NC_002516.2	0	1	1	0	0	0	0	0	2	0	0
CDS:PA0367a:-:acetyltransferase:cds368:-:410:NC_002516.2	0	0	0	0	0	0	0	0	0	0	0
CDS:PA0368:-:hypothetical_protein:cds369:-:998:NC_002516.2	0	1	1	0	0	0	1	0	0	0	0
CDS:PA0370:-:hypothetical_protein:cds370:-:596:NC_002516.2	0	0	0	0	1	0	0	0	0	1	0
CDS:PA0371:-:hypothetical_protein:cds371:-:1487:NC_002516.2	1	0	0	0	0	1	0	0	3	1	0
CDS:PA0372:-:zinc_protease:cds372:-:1397:NC_002516.2	0	0	0	1	1	0	0	0	2	0	1
CDS:PA0373:ftsY:signal_recognition_particle_receptor_FtsY:cds373:+:1367:NC_002516.2	0	1	0	0	1	1	1	0	1	0	2
CDS:PA0374:ftsE:cell_division_protein_FtsE:cds374:+:671:NC_002516.2	0	0	0	0	0	1	1	0	1	0	1
CDS:PA0375:ftsX:cell_division_protein_FtsX:cds375:+:1007:NC_002516.2	0	0	0	0	0	0	0	0	4	1	1
CDS:PA0376:rpoH:RNA_polymerase_factor_sigma-32:cds376:+:854:NC_002516.2	2	1	0	0	2	2	1	1	2	1	3
CDS:PA0377:-:hypothetical_protein:cds377:+:605:NC_002516.2	0	0	0	0	0	1	0	0	1	0	0
CDS:PA0378:-:monofunctional_biosynthetic_peptidoglycan_transglycosylase:cds378:-:731:NC_002516.2	0	0	0	0	0	0	0	0	0	0	0
CDS:PA0379:-:hypothetical_protein:cds379:+:377:NC_002516.2	0	0	0	0	0	0	0	0	0	0	1
CDS:PA0380:-:sulfur_carrier_protein_ThiS:cds380:+:200:NC_002516.2	0	0	0	0	0	0	0	0	0	0	0
CDS:PA0381:thiG:thiazole_synthase:cds381:+:797:NC_002516.2	0	1	0	0	0	0	0	0	1	1	0
CDS:PA0382:micA:tRNA_28guanine-N28729-29-methyltransferase:cds382:+:671:NC_002516.2	0	0	0	0	0	0	0	0	1	1	0
CDS:PA0383:-:hypothetical_protein:cds383:+:1346:NC_002516.2	0	0	0	0	0	0	0	0	0	1	1
CDS:PA0384:-:hypothetical_protein:cds384:-:257:NC_002516.2	0	0	0	0	0	0	0	0	0	0	0
CDS:PA0385:-:hypothetical_protein:cds385:-:323:NC_002516.2	0	0	0	0	0	2	0	0	0	0	0
CDS:PA0386:-:coproporphyrinogen_III_oxidase:cds386:-:1154:NC_002516.2	1	0	0	0	0	0	0	0	0	0	0
CDS:PA0387:-:deoxyribonucleotide_triphosphate_pyrophosphatase:cds387:-:593:NC_002516.2	0	0	0	0	1	0	0	0	0	0	0
CDS:PA0388:-:hypothetical_protein:cds388:-:419:NC_002516.2	0	0	0	0	0	0	0	0	0	0	0
CDS:PA0389:-:hypothetical_protein:cds389:-:620:NC_002516.2	0	0	0	1	0	0	0	0	0	1	0
CDS:PA0390:metX:homoserine_O-acetyltransferase:cds390:-:1139:NC_002516.2	1	0	0	0	1	0	0	0	0	0	0
CDS:PA0391:-:hypothetical_protein:cds391:-:1967:NC_002516.2	0	0	0	0	0	0	0	0	0	0	0
CDS:PA0392:-:hypothetical_protein:cds392:-:593:NC_002516.2	0	0	0	0	1	0	1	0	1	0	0
CDS:PA0393:proC:pyrroline-5-carboxylate_reductase:cds393:-:821:NC_002516.2	0	0	0	0	0	1	1	0	2	0	0
CDS:PA0394:-:hypothetical_protein:cds394:-:692:NC_002516.2	0	0	0	0	0	1	1	0	2	0	0
CDS:PA0395:pilT:twitching_motility_protein_PilT:cds395:+:1034:NC_002516.2	1	0	1	1	0	0	0	0	3	1	0
CDS:PA0396:pilU:twitching_motility_protein_PilU:cds396:+:1148:NC_002516.2	0	0	0	0	1	0	0	0	1	1	0
CDS:PA0397:-:cation_efflux_system_protein:cds397:-:899:NC_002516.2	0	0	0	0	1	0	0	0	0	2	0
CDS:PA0398:-:hypothetical_protein:cds398:+:404:NC_002516.2	0	1	0	0	0	0	0	0	1	1	0
CDS:PA0399:-:cystathionine_beta-synthase:cds399:+:1373:NC_002516.2	0	1	1	0	1	0	0	0	1	1	0
CDS:PA0400:-:cystathionine_gamma-lyase:cds400:+:1184:NC_002516.2	0	0	0	0	0	0	0	0	0	0	0
CDS:PA0401:-:dihydroorotase:cds401:-:1271:NC_002516.2	0	0	0	0	0	1	0	0	0	0	0
CDS:PA0402:pyrB:aspartate_carbamoyltransferase:cds402:-:1004:NC_002516.2	1	0	0	1	0	0	0	0	1	0	0
CDS:PA0403:pyrR:bifunctional_pyrimidine_regulatory_protein_PyrR2Furacil_phosphoribosyltransferase:cds403:-:512:NC_002516.2	0	0	0	1	1	0	1	0	0	0	0
CDS:PA0404:-:Holliday_junction_resolvase-like_protein:cds404:-:434:NC_002516.2	0	0	0	0	0	0	0	0	1	0	0
CDS:PA0405:-:hypothetical_protein:cds405:-:569:NC_002516.2	0	0	0	0	0	0	0	0	2	0	0
CDS:PA0406:tonB3:protein_TonB3:cds406:-:959:NC_002516.2	0	0	2	0	0	0	1	0	0	0	0
CDS:PA0407:gshB:glutathione_synthetase:cds407:-:953:NC_002516.2	1	1	1	0	1	0	2	0	0	1	0
CDS:PA0408:pilG:twitching_motility_protein_PilG:cds408:+:407:NC_002516.2	2	2	0	1	1	0	0	0	5	0	0
CDS:PA0409:pilH:twitching_motility_protein_PilH:cds409:+:365:NC_002516.2	1	0	0	0	1	1	0	0	2	2	1
CDS:PA0410:pilI:twitching_motility_protein_PilI:cds410:+:536:NC_002516.2	0	0	0	0	0	0	0	0	0	0	0
CDS:PA0411:pilJ:twitching_motility_protein_PilJ:cds411:+:2048:NC_002516.2	0	2	2	1	0	3	1	0	4	4	2
CDS:PA0412:pilK:methyltransferase_PilK:cds412:+:875:NC_002516.2	0	0	0	0	0	0	0	0	2	0	1
CDS:PA0413:chpA:chemotactic_signal_transduction_system_protein:cds413:+:7418:NC_002516.2	2	4	0	2	2	0	1	0	4	0	2
CDS:PA0414:chpB:methylesterase:cds414:+:1031:NC_002516.2	0	0	0	0	0	0	2	0	2	1	1
CDS:PA0415:chpC:chemotaxis_protein:cds415:+:506:NC_002516.2	0	0	0	0	0	0	0	0	1	0	0
CDS:PA0416:chpD:transcriptional_regulator:cds416:+:794:NC_002516.2	0	0	0	1	0	0	0	0	0	0	0
CDS:PA0417:chpE:chemotaxis_protein:cds417:+:611:NC_002516.2	0	0	0	0	0	0	0	0	0	0	0
CDS:PA0418:-:hypothetical_protein:cds418:-:1415:NC_002516.2	0	1	0	0	2	0	0	0	0	0	0
CDS:PA0419:-:16S_ribosomal_RNA_methyltransferase_RsmE:cds419:-:722:NC_002516.2	0	0	0	0	0	2	0	0	0	0	0
CDS:PA0420:bioA:adenosylmethionine-8-amino-7-oxononanoate_aminotransferase:cds420:-:1403:NC_002516.2	0	0	0	0	2	0	0	0	1	0	0
CDS:PA0421:-:hypothetical_protein:cds421:+:1490:NC_002516.2	0	0	0	2	0	0	1	0	1	0	1
CDS:PA0422:-:hypothetical_protein:cds422:+:569:NC_002516.2	0	1	0	0	1	1	1	3	1	0	0
CDS:PA0423:pasP:hypothetical_protein:cds423:+:575:NC_002516.2	2	1	0	1	1	1	0	1	0	0	0
CDS:PA0424:mexR:multidrug_resistance_operon_repressor_MexR:cds424:-:443:NC_002516.2	1	0	0	0	1	0	0	0	1	0	0
CDS:PA0425:mexA:resistance-nodulation-cell_division_28RND29_multidrug_efflux_membrane_fusion_protein_MexA:cds425:+:1151:NC_002516.2	0	1	0	0	1	1	1	0	0	1	0
CDS:PA0426:mexB:resistance-nodulation-cell_division_28RND29_multidrug_efflux_transporter_MexB:cds426:+:3140:NC_002516.2	0	0	0	0	0	1	4	0	3	0	1
CDS:PA0427:oprM:multidrug_ABC_transporter:cds427:+:1457:NC_002516.2	2	0	0	0	0	0	0	0	2	0	0
CDS:PA0428:-:ATP-dependent_RNA_helicase:cds428:-:1919:NC_002516.2	1	0	0	3	1	2	2	0	2	1	0
CDS:PA0429:-:hypothetical_protein:cds429:-:1070:NC_002516.2	1	0	0	1	1	1	0	0	1	1	0
CDS:PA0430:metF:52C10-methylenetetrahydrofolate_reductase:cds430:-:872:NC_002516.2	0	0	0	0	0	1	2	0	0	1	1
CDS:PA0431:-:hypothetical_protein:cds431:-:554:NC_002516.2	0	0	0	0	0	0	1	0	0	0	0
CDS:PA0432:sahH:S-adenosyl-L-homocysteine_hydrolase:cds432:-:1409:NC_002516.2	1	1	0	2	1	3	1	0	2	2	0
CDS:PA0433:-:hypothetical_protein:cds433:+:434:NC_002516.2	0	1	0	0	0	2	1	0	1	0	0
CDS:PA0434:-:hypothetical_protein:cds434:+:2192:NC_002516.2	0	0	0	0	1	0	3	0	0	1	0
CDS:PA0435:-:hypothetical_protein:cds435:+:1478:NC_002516.2	0	0	0	1	0	0	1	0	1	0	0
CDS:PA0436:-:transcriptional_regulator:cds436:+:620:NC_002516.2	0	0	0	0	0	1	0	0	2	2	2
CDS:PA0437:codA:cytosine_deaminase:cds437:-:1271:NC_002516.2	0	1	0	0	1	0	1	0	1	0	0
CDS:PA0438:codB:cytosine_permease:cds438:-:1250:NC_002516.2	0	0	0	0	0	1	0	0	0	0	0
CDS:PA0439:-:dihydropyrimidine_dehydrogenase:cds439:-:1277:NC_002516.2	1	0	0	0	0	0	0	0	0	0	1
CDS:PA0440:-:oxidoreductase:cds440:-:1367:NC_002516.2	0	0	0	0	0	1	0	0	0	0	0
CDS:PA0441:dht:phenylhydantoinase:cds441:-:1439:NC_002516.2	0	0	0	1	0	0	0	0	1	0	0
CDS:PA0442:-:hypothetical_protein:cds442:-:116:NC_002516.2	0	0	0	0	0	0	0	0	0	1	0
CDS:PA0443:-:transporter:cds443:+:1490:NC_002516.2	0	0	0	0	1	1	0	0	0	0	1
CDS:PA0444:-:allantoate_amidohydrolase:cds444:+:1283:NC_002516.2	0	0	0	0	0	0	0	0	0	0	1
CDS:PA0445:-:transposase:cds445:-:1016:NC_002516.2	0	0	0	0	0	0	0	0	0	0	0
CDS:PA0446:-:hypothetical_protein:cds446:-:1223:NC_002516.2	0	0	0	1	0	0	0	0	0	0	1
CDS:PA0447:gcdH:glutaryl-CoA_dehydrogenase:cds447:-:1181:NC_002516.2	2	0	2	0	0	1	2	0	1	1	0
CDS:PA0448:-:transcriptional_regulator:cds448:+:908:NC_002516.2	0	0	0	0	0	0	1	0	2	0	0
CDS:PA0449:-:hypothetical_protein:cds449:+:539:NC_002516.2	0	2	0	0	0	2	0	0	1	0	0
CDS:PA0450:-:phosphate_transporter:cds450:-:1622:NC_002516.2	0	0	0	0	1	0	0	0	3	1	0
CDS:PA0451:-:hypothetical_protein:cds451:+:1331:NC_002516.2	0	0	0	1	0	0	0	0	0	0	0
CDS:PA0451a:-:amino_acid_ABC_transporter_substrate-binding_protein:cds453:+:731:NC_002516.2	0	0	0	0	0	1	0	0	0	0	0
CDS:PA0452:-:stomatin-like_protein:cds452:+:794:NC_002516.2	1	0	0	0	0	0	0	0	1	0	0
CDS:PA0454:-:hypothetical_protein:cds454:-:2201:NC_002516.2	0	1	0	1	0	0	0	0	2	1	0
CDS:PA0455:dbpA:ATP-dependent_RNA_helicase_DbpA:cds455:-:1376:NC_002516.2	0	0	0	1	0	1	0	0	3	0	0
CDS:PA0456:-:cold-shock_protein:cds456:+:209:NC_002516.2	10	9	1	11	23	12	10	6	24	10	8
CDS:PA0457:-:hypothetical_protein:cds457:+:524:NC_002516.2	1	0	0	1	0	0	2	0	1	0	0
CDS:PA0457.1:-:hypothetical_protein:cds458:-:374:NC_002516.2	0	0	0	0	0	0	0	0	0	0	0
CDS:PA0458:-:major_facilitator_superfamily_28MFS29_transporter:cds459:-:1433:NC_002516.2	0	1	0	0	0	0	0	0	0	1	1
CDS:PA0459:-:ClpA2FB_protease_ATP_binding_subunit:cds460:+:2552:NC_002516.2	0	3	0	2	1	0	0	1	0	0	0
CDS:PA0460:-:hypothetical_protein:cds461:+:578:NC_002516.2	0	0	0	1	0	0	0	0	0	0	1
CDS:PA0461:-:acyltransferase:cds462:-:887:NC_002516.2	0	0	0	0	0	0	0	0	1	0	0
CDS:PA0462:-:hypothetical_protein:cds463:+:509:NC_002516.2	0	0	0	0	2	0	0	1	0	0	0
CDS:PA0463:creB:DNA-binding_response_regulator_CreB:cds464:+:689:NC_002516.2	1	0	0	0	1	0	0	1	1	0	0
CDS:PA0464:creC:sensory_histidine_kinase_CreC:cds465:+:1424:NC_002516.2	0	2	0	0	0	1	0	0	0	0	2
CDS:PA0465:creD:hypothetical_protein:cds466:+:1358:NC_002516.2	0	0	0	0	2	0	0	0	0	0	0
CDS:PA0466:-:hypothetical_protein:cds467:+:302:NC_002516.2	0	0	0	0	0	0	0	0	0	0	0
CDS:PA0467:-:hypothetical_protein:cds468:-:620:NC_002516.2	0	0	0	0	1	1	0	0	0	0	0
CDS:PA0468:-:hypothetical_protein:cds469:-:950:NC_002516.2	0	0	0	0	0	0	0	0	1	0	0
CDS:PA0469:-:hypothetical_protein:cds470:+:857:NC_002516.2	0	0	0	0	0	0	1	0	2	0	2
CDS:PA0470:fiuA:ferrichrome_receptor_FiuA:cds471:-:2408:NC_002516.2	0	0	0	0	1	1	0	1	1	0	1
CDS:PA0471:-:transmembrane_sensor:cds472:-:971:NC_002516.2	1	1	0	1	0	1	0	1	1	0	0
CDS:PA0472:-:RNA_polymerase_sigma_factor:cds473:-:518:NC_002516.2	0	1	0	0	1	0	0	0	0	0	0
CDS:PA0473:-:glutathione_S-transferase:cds474:+:749:NC_002516.2	0	0	0	0	0	0	0	0	0	1	0
CDS:PA0474:-:hypothetical_protein:cds475:+:404:NC_002516.2	0	0	0	0	0	0	0	0	0	0	0
CDS:PA0475:-:transcriptional_regulator:cds476:+:569:NC_002516.2	0	0	0	0	0	0	0	0	0	1	0
CDS:PA0476:-:permease:cds477:-:1727:NC_002516.2	0	0	0	0	0	1	2	0	0	0	0
CDS:PA0477:-:transcriptional_regulator:cds478:-:926:NC_002516.2	0	1	0	0	0	0	0	1	1	0	0
CDS:PA0478:-:N-acetyltransferase:cds479:+:476:NC_002516.2	0	0	0	0	0	0	0	0	0	0	0
CDS:PA0479:-:transcriptional_regulator:cds480:-:950:NC_002516.2	0	0	0	0	0	0	0	0	2	0	0
CDS:PA0480:-:hydrolase:cds481:+:797:NC_002516.2	0	0	0	1	0	0	0	0	1	0	0
CDS:PA0481:-:hypothetical_protein:cds482:+:443:NC_002516.2	0	0	0	0	0	0	0	0	0	0	0
CDS:PA0482:glcB:malate_synthase_G:cds483:-:2177:NC_002516.2	0	0	0	1	0	1	0	0	1	2	1
CDS:PA0483:-:acetyltransferase:cds484:+:443:NC_002516.2	0	0	0	0	0	0	0	0	0	0	0
CDS:PA0484:-:hypothetical_protein:cds485:+:515:NC_002516.2	0	0	0	0	1	0	1	0	0	0	0
CDS:PA0485:-:hypothetical_protein:cds486:-:896:NC_002516.2	0	0	0	1	0	0	0	0	2	2	0
CDS:PA0486:-:serine2Fthreonine_protein_kinase:cds487:-:974:NC_002516.2	0	0	0	0	0	0	0	0	0	0	0
CDS:PA0487:-:molybdenum_transport_regulator:cds488:-:758:NC_002516.2	0	0	0	0	0	0	0	0	0	1	0
CDS:PA0488:-:hypothetical_protein:cds489:-:320:NC_002516.2	0	1	0	0	0	0	0	0	0	0	0
CDS:PA0489:-:phosphoribosyl_transferase:cds490:-:725:NC_002516.2	0	1	0	0	1	0	0	0	0	0	0
CDS:PA0490:-:hypothetical_protein:cds491:-:293:NC_002516.2	0	0	0	0	0	0	0	0	1	0	0
CDS:PA0491:-:transcriptional_regulator:cds492:-:926:NC_002516.2	0	0	0	0	0	0	2	0	2	1	0
CDS:PA0492:-:hypothetical_protein:cds493:+:758:NC_002516.2	0	0	0	1	1	0	0	1	1	1	0
CDS:PA0493:-:hypothetical_protein:cds494:+:248:NC_002516.2	0	0	0	0	0	0	0	0	0	0	0
CDS:PA0494:-:acetyl-CoA_carboxylase_biotin_carboxylase_subunit:cds495:+:1376:NC_002516.2	0	0	0	0	0	0	0	0	2	0	0
CDS:PA0495:-:hypothetical_protein:cds496:+:878:NC_002516.2	0	0	0	0	0	0	0	0	2	0	0
CDS:PA0496:-:hypothetical_protein:cds497:+:977:NC_002516.2	0	0	0	0	1	0	0	1	0	1	1
CDS:PA0497:-:hypothetical_protein:cds498:-:1001:NC_002516.2	0	1	0	0	1	0	0	0	0	0	0
CDS:PA0498:-:hypothetical_protein:cds499:-:1007:NC_002516.2	1	0	1	0	1	0	0	0	2	0	0
CDS:PA0499:-:pili_assembly_chaperone:cds500:-:701:NC_002516.2	0	0	0	0	0	1	0	1	0	0	0
CDS:PA0500:bioB:biotin_synthase:cds501:+:1058:NC_002516.2	1	2	1	0	2	3	2	1	3	1	0
CDS:PA0501:bioF:8-amino-7-oxononanoate_synthase:cds502:+:1205:NC_002516.2	0	1	0	0	0	0	3	0	1	0	1
CDS:PA0502:bioF:biotin_biosynthesis_protein_bioH:cds503:+:722:NC_002516.2	1	0	0	0	1	0	0	0	0	0	0
CDS:PA0503:-:biotin_synthesis_protein_BioC:cds504:+:824:NC_002516.2	0	1	0	0	0	0	0	0	0	0	0
CDS:PA0504:bioD:dithiobiotin_synthetase:cds505:+:686:NC_002516.2	1	0	0	1	0	0	0	0	0	0	0
CDS:PA0505:-:hypothetical_protein:cds506:+:230:NC_002516.2	0	0	0	0	0	0	0	0	1	0	0
CDS:PA0506:-:acyl-CoA_dehydrogenase:cds507:+:1805:NC_002516.2	0	0	0	1	1	3	1	1	4	1	0
CDS:PA0507:-:acyl-CoA_dehydrogenase:cds508:+:1796:NC_002516.2	0	2	1	0	0	0	0	0	0	0	0
CDS:PA0508:-:acyl-CoA_dehydrogenase:cds509:+:1778:NC_002516.2	2	0	0	0	1	0	0	0	0	1	0
CDS:PA0509:nirN:cytochrome_C:cds510:-:1481:NC_002516.2	0	0	0	1	1	0	2	1	2	0	0
CDS:PA0510:nirN:uroporphyrin-III_C-methyltransferase:cds511:-:839:NC_002516.2	0	0	0	0	0	0	0	0	0	0	0
CDS:PA0511:nirJ:heme_d1_biosynthesis_protein_NirJ:cds512:-:1163:NC_002516.2	0	0	0	0	0	0	0	0	0	0	0
CDS:PA0512:nirJ:hypothetical_protein:cds513:-:515:NC_002516.2	0	0	0	0	0	0	0	0	0	0	0
CDS:PA0513:-:transcriptional_regulator:cds514:-:443:NC_002516.2	0	1	0	0	0	0	0	0	0	0	0
CDS:PA0514:nirL:heme_d1_biosynthesis_protein_NirL:cds515:-:524:NC_002516.2	0	0	0	0	0	0	1	0	2	0	0
CDS:PA0515:nirL:transcriptional_regulator:cds516:-:452:NC_002516.2	0	0	0	0	0	0	0	0	0	0	0
CDS:PA0516:nirF:heme_d1_biosynthesis_protein_NirF:cds517:-:1178:NC_002516.2	0	1	0	1	0	0	0	0	1	0	0
CDS:PA0517:nirC:cytochrome_C:cds518:-:359:NC_002516.2	0	0	0	0	0	0	0	0	0	0	0
CDS:PA0518:nirM:cytochrome_C-551:cds519:-:314:NC_002516.2	0	0	0	0	0	0	0	0	0	0	0
CDS:PA0519:nirS:nitrite_reductase:cds520:-:1706:NC_002516.2	0	0	0	0	0	0	0	0	2	0	0
CDS:PA0520:nirQ:regulatory_protein_NirQ:cds521:+:782:NC_002516.2	0	0	0	0	0	0	0	0	1	0	0
CDS:PA0521:-:cytochrome_C_oxidase_subunit:cds522:+:527:NC_002516.2	0	0	0	0	0	0	0	0	0	0	0
CDS:PA0522:-:hypothetical_protein:cds523:+:257:NC_002516.2	0	0	0	0	0	1	0	0	0	0	0
CDS:PA0523:norC:nitric-oxide_reductase_subunit_C:cds524:+:440:NC_002516.2	0	0	0	0	0	0	0	0	0	0	0
CDS:PA0524:norB:nitric-oxide_reductase_subunit_B:cds525:+:1400:NC_002516.2	4	3	0	4	4	1	3	0	6	1	2
CDS:PA0525:-:dinitrification_protein_NorD:cds526:+:1838:NC_002516.2	0	0	0	0	0	1	0	0	0	0	0
CDS:PA0526:-:hypothetical_protein:cds527:-:194:NC_002516.2	0	0	0	0	0	0	0	0	0	0	0
CDS:PA0527:dnr:transcriptional_regulator_Dnr:cds528:-:683:NC_002516.2	0	0	0	1	0	1	0	0	0	0	0
CDS:PA0528:-:transcriptional_regulator:cds529:-:878:NC_002516.2	0	0	0	0	0	0	0	0	2	0	0
CDS:PA0529:-:hypothetical_protein:cds530:+:701:NC_002516.2	1	1	0	0	0	0	0	0	1	0	0
CDS:PA0530:-:class_III_pyridoxal_phosphate-dependent_aminotransferase:cds531:+:1181:NC_002516.2	1	1	0	0	1	0	0	0	0	0	1
CDS:PA0531:-:glutamine_amidotransferase:cds532:+:716:NC_002516.2	0	0	0	0	1	0	0	0	1	0	0
CDS:PA0532:-:hypothetical_protein:cds533:-:506:NC_002516.2	0	0	0	0	0	0	0	0	0	0	0
CDS:PA0533:-:transcriptional_regulator:cds534:+:1490:NC_002516.2	0	0	0	0	0	0	0	0	1	0	1
CDS:PA0534:-:hypothetical_protein:cds535:+:1289:NC_002516.2	0	0	0	1	2	0	0	0	0	1	0
CDS:PA0535:-:transcriptional_regulator:cds536:+:554:NC_002516.2	0	0	1	0	0	0	0	0	0	0	0
CDS:PA0536:-:hypothetical_protein:cds537:-:1025:NC_002516.2	0	0	0	0	0	1	0	0	0	0	0
CDS:PA0537:-:hypothetical_protein:cds538:-:608:NC_002516.2	0	0	0	0	1	0	1	0	1	0	0
CDS:PA0538:dsbB:disulfide_bond_formation_protein:cds539:-:509:NC_002516.2	1	0	0	0	0	0	0	0	0	0	0
CDS:PA0539:-:hypothetical_protein:cds540:+:830:NC_002516.2	0	1	0	0	0	0	0	0	1	0	0
CDS:PA0540:-:hypothetical_protein:cds541:+:386:NC_002516.2	0	0	0	0	0	0	0	0	0	0	0
CDS:PA0541:-:hypothetical_protein:cds542:+:458:NC_002516.2	0	0	0	1	0	1	0	0	0	0	0
CDS:PA0542:-:hypothetical_protein:cds543:-:419:NC_002516.2	0	1	0	0	0	1	0	0	0	1	0
CDS:PA0543:-:hypothetical_protein:cds544:+:968:NC_002516.2	0	0	0	0	0	0	0	0	1	0	0
CDS:PA0544:-:hypothetical_protein:cds545:-:743:NC_002516.2	0	0	0	0	0	0	1	0	0	0	0
CDS:PA0545:-:hypothetical_protein:cds546:+:1304:NC_002516.2	0	0	0	1	0	0	0	0	3	0	0
CDS:PA0546:metK:S-adenosylmethionine_synthetase:cds547:-:1190:NC_002516.2	0	0	0	0	0	0	1	0	0	1	0
CDS:PA0547:-:transcriptional_regulator:cds548:-:1001:NC_002516.2	0	0	0	0	0	1	1	1	3	0	1
CDS:PA0548:tktA:transketolase:cds549:+:1997:NC_002516.2	1	0	0	1	1	2	0	1	5	0	2
CDS:PA0549:tktA:hypothetical_protein:cds550:+:1064:NC_002516.2	0	0	1	0	0	0	0	1	0	0	1
CDS:PA0550:-:hypothetical_protein:cds551:-:797:NC_002516.2	0	0	0	1	0	1	1	0	0	2	1
CDS:PA0551:epd:D-erythrose_4-phosphate_dehydrogenase:cds552:+:1061:NC_002516.2	0	0	1	0	0	0	0	1	0	0	0
CDS:PA0552:pgk:phosphoglycerate_kinase:cds553:+:1163:NC_002516.2	0	1	0	2	0	0	1	0	0	0	0
CDS:PA0553:-:hypothetical_protein:cds554:+:200:NC_002516.2	0	0	0	0	0	0	0	0	0	0	0
CDS:PA0554:-:hypothetical_protein:cds555:+:341:NC_002516.2	0	0	0	0	0	1	0	0	1	0	1
CDS:PA0555:fda:fructose-12C6-bisphosphate_aldolase:cds556:+:1064:NC_002516.2	0	1	0	0	2	1	0	0	2	0	0
CDS:PA0556:-:hypothetical_protein:cds557:+:482:NC_002516.2	0	0	0	0	0	0	0	0	0	0	0
CDS:PA0557:-:hypothetical_protein:cds558:-:656:NC_002516.2	0	0	0	0	0	0	0	0	0	0	1
CDS:PA0558:-:hypothetical_protein:cds559:+:767:NC_002516.2	0	0	0	0	0	0	0	0	1	0	0
CDS:PA0559:-:hypothetical_protein:cds560:-:1178:NC_002516.2	0	0	0	0	0	0	0	0	1	0	0
CDS:PA0560:-:hypothetical_protein:cds561:+:488:NC_002516.2	0	0	0	0	0	0	0	0	0	0	0
CDS:PA0561:-:hypothetical_protein:cds562:+:1154:NC_002516.2	0	0	0	0	0	1	0	0	0	0	1
CDS:PA0562:-:hydrolase:cds563:-:674:NC_002516.2	0	0	0	0	0	1	0	0	0	1	0
CDS:PA0563:-:hypothetical_protein:cds564:-:353:NC_002516.2	0	0	0	0	0	0	0	0	4	1	0
CDS:PA0564:-:transcriptional_regulator:cds565:-:911:NC_002516.2	0	0	0	0	1	0	1	0	0	0	0
CDS:PA0565:-:hypothetical_protein:cds566:+:338:NC_002516.2	0	0	0	0	0	0	0	0	0	0	0
CDS:PA0566:-:hypothetical_protein:cds567:-:515:NC_002516.2	0	0	0	0	0	0	0	0	1	0	0
CDS:PA0567:-:hypothetical_protein:cds568:+:158:NC_002516.2	0	0	0	0	0	0	0	0	0	1	0
CDS:PA0568:-:hypothetical_protein:cds569:-:458:NC_002516.2	0	1	2	0	0	0	0	0	0	0	0
CDS:PA0569:-:hypothetical_protein:cds570:-:470:NC_002516.2	0	0	0	0	0	0	0	0	0	0	0
CDS:PA0570:-:hypothetical_protein:cds571:-:347:NC_002516.2	0	0	0	0	0	0	0	0	1	0	1
CDS:PA0571:-:hypothetical_protein:cds572:-:614:NC_002516.2	0	0	0	0	0	0	0	0	2	1	1
CDS:PA0572:-:hypothetical_protein:cds573:-:2771:NC_002516.2	0	0	0	0	0	0	0	1	1	0	0
CDS:PA0573:-:hypothetical_protein:cds574:-:335:NC_002516.2	0	0	0	0	0	0	0	0	0	0	0
CDS:PA0574:-:hypothetical_protein:cds575:-:1121:NC_002516.2	0	0	0	1	0	0	1	0	1	1	0
CDS:PA0575:-:hypothetical_protein:cds576:-:3737:NC_002516.2	0	1	0	0	0	0	0	0	0	0	0
CDS:PA0576:rpoD:RNA_polymerase_sigma_factor_RpoD:cds577:-:1853:NC_002516.2	3	1	1	4	3	3	1	2	9	3	0
CDS:PA0577:dnaG:DNA_primase:cds578:-:1994:NC_002516.2	0	1	0	3	1	0	0	0	3	1	3
CDS:PA0578:-:hypothetical_protein:cds579:-:449:NC_002516.2	0	1	0	0	1	2	0	0	1	1	0
CDS:PA0579:rpsU:30S_ribosomal_protein_S21:cds580:-:215:NC_002516.2	2	0	0	2	1	3	3	0	11	1	1
CDS:PA0580:gcp:DNA-binding2Firon_metalloprotein2FAP_endonuclease:cds581:+:1025:NC_002516.2	0	0	0	0	0	0	0	0	0	0	0
CDS:PA0581:-:glycerol-3-phosphate_acyltransferase_PlsY:cds582:-:569:NC_002516.2	0	0	0	0	0	0	0	0	0	0	0
CDS:PA0582:folB:dihydroneopterin_aldolase:cds583:+:353:NC_002516.2	0	0	0	0	0	0	0	0	0	0	0
CDS:PA0583:folB:hypothetical_protein:cds584:+:542:NC_002516.2	0	0	0	0	0	0	0	0	2	0	0
CDS:PA0584:cca:multifunctional_tRNA_nucleotidyl_transferase2F227327-cyclic_phosphodiesterase2F227nucleotidase2Fphosphatase:cds585:-:1232:NC_002516.2	0	0	0	0	0	1	0	0	0	0	0
CDS:PA0585:-:hypothetical_protein:cds586:-:506:NC_002516.2	0	0	1	0	0	0	0	1	0	0	0
CDS:PA0586:-:SpoVR_family_protein:cds587:-:1553:NC_002516.2	0	0	0	0	2	0	0	0	0	2	2
CDS:PA0587:-:hypothetical_protein:cds588:-:1271:NC_002516.2	0	1	0	2	1	1	1	0	2	1	0
CDS:PA0588:-:hypothetical_protein:cds589:-:1922:NC_002516.2	0	2	1	1	1	1	1	0	4	5	0
CDS:PA0589:-:thiosulfate_sulfurtransferase:cds590:-:332:NC_002516.2	0	0	0	0	1	0	0	0	0	0	1
CDS:PA0590:apaH:diadenosine_tetraphosphatase:cds591:-:851:NC_002516.2	0	0	0	0	0	0	1	0	0	0	0
CDS:PA0591:apaH:ApaG_protein:cds592:-:380:NC_002516.2	0	0	0	0	0	0	0	0	0	1	0
CDS:PA0592:ksgA:dimethyladenosine_transferase:cds593:-:806:NC_002516.2	1	2	0	0	0	0	0	0	1	0	0
CDS:PA0593:pdxA:4-hydroxythreonine-4-phosphate_dehydrogenase:cds594:-:986:NC_002516.2	1	1	1	0	2	0	0	0	1	0	0
CDS:PA0594:surA:peptidyl-prolyl_cis-trans_isomerase_SurA:cds595:-:1292:NC_002516.2	0	1	0	1	0	1	1	0	3	0	2
CDS:PA0595:ostA:organic_solvent_tolerance_protein_OstA:cds596:-:2774:NC_002516.2	2	0	0	3	7	2	1	2	9	7	4
CDS:PA0596:-:hypothetical_protein:cds597:+:1016:NC_002516.2	0	1	0	1	0	1	0	0	0	0	0
CDS:PA0597:-:nucleotidyl_transferase:cds598:+:674:NC_002516.2	0	0	0	0	0	0	0	0	0	1	0
CDS:PA0598:-:hypothetical_protein:cds599:+:758:NC_002516.2	0	0	0	0	0	0	0	0	0	0	0
CDS:PA0599:-:hypothetical_protein:cds600:-:1061:NC_002516.2	0	0	0	1	0	0	0	0	0	0	0
CDS:PA0600:-:two-component_sensor:cds601:+:2393:NC_002516.2	0	0	0	0	0	0	0	0	3	0	1
CDS:PA0601:-:two-component_response_regulator:cds602:+:632:NC_002516.2	0	0	0	0	0	0	0	0	2	0	0
CDS:PA0602:-:ABC_transporter:cds603:+:1034:NC_002516.2	0	0	0	0	0	0	0	0	0	0	0
CDS:PA0603:-:ABC_transporter_ATP-binding_protein:cds604:+:1109:NC_002516.2	0	0	0	0	0	0	0	0	0	1	0
CDS:PA0604:-:ABC_transporter:cds605:+:1046:NC_002516.2	0	0	0	2	0	0	0	0	0	1	0
CDS:PA0605:-:ABC_transporter_permease:cds606:+:1247:NC_002516.2	0	0	0	0	0	0	1	0	2	0	1
CDS:PA0606:-:ABC_transporter_permease:cds607:+:830:NC_002516.2	0	0	0	0	0	0	0	0	1	0	0
CDS:PA0607:rpe:ribulose-phosphate_3-epimerase:cds608:+:674:NC_002516.2	0	0	0	1	1	1	1	0	1	0	1
CDS:PA0608:rpe:phosphoglycolate_phosphatase:cds609:+:818:NC_002516.2	0	1	0	1	0	0	0	0	0	1	0
CDS:PA0609:trpE:anthranilate_synthase_component_I:cds610:+:1478:NC_002516.2	0	1	1	0	0	1	0	0	1	0	0
CDS:PA0610:prtN:transcriptional_regulator_PrtN:cds611:-:314:NC_002516.2	0	0	0	0	0	0	0	0	2	0	0
CDS:PA0611:prtR:transcriptional_regulator_PrtR:cds612:-:770:NC_002516.2	0	0	0	0	0	0	0	0	0	0	0
CDS:PA0612:ptrB:repressor_PtrB:cds613:+:200:NC_002516.2	0	0	0	0	0	0	0	0	0	0	0
CDS:PA0613:-:hypothetical_protein:cds614:+:359:NC_002516.2	0	0	0	0	0	0	0	0	0	0	0
CDS:PA0614:-:hypothetical_protein:cds615:+:449:NC_002516.2	0	0	0	0	0	0	0	0	1	0	0
CDS:PA0615:-:hypothetical_protein:cds616:+:515:NC_002516.2	1	1	0	0	0	0	1	0	0	0	0
CDS:PA0616:-:hypothetical_protein:cds617:+:557:NC_002516.2	0	0	0	0	0	0	1	0	0	2	0
CDS:PA0617:-:bacteriophage_protein:cds618:+:326:NC_002516.2	1	0	0	0	0	1	0	0	2	0	0
CDS:PA0618:-:bacteriophage_protein:cds619:+:887:NC_002516.2	0	1	0	0	0	0	0	0	0	0	0
CDS:PA0619:-:bacteriophage_protein:cds620:+:533:NC_002516.2	0	0	0	0	0	0	1	0	0	0	0
CDS:PA0620:-:bacteriophage_protein:cds621:+:2075:NC_002516.2	0	0	2	1	1	3	1	0	6	2	0
CDS:PA0621:-:hypothetical_protein:cds622:+:458:NC_002516.2	0	0	0	0	1	0	1	0	2	1	0
CDS:PA0622:-:bacteriophage_protein:cds623:+:1160:NC_002516.2	1	1	4	1	1	1	2	0	2	2	0
CDS:PA0623:-:bacteriophage_protein:cds624:+:503:NC_002516.2	0	0	0	0	0	1	0	0	1	1	0
CDS:PA0624:-:hypothetical_protein:cds625:+:344:NC_002516.2	0	1	0	0	0	0	1	0	0	1	0
CDS:PA0625:-:hypothetical_protein:cds626:+:2237:NC_002516.2	0	1	0	0	1	0	0	0	6	0	0
CDS:PA0626:-:hypothetical_protein:cds627:+:872:NC_002516.2	0	0	1	0	0	0	1	0	0	1	0
CDS:PA0627:-:hypothetical_protein:cds628:+:206:NC_002516.2	0	0	0	0	0	0	0	0	0	0	0
CDS:PA0628:-:hypothetical_protein:cds629:+:989:NC_002516.2	0	0	0	0	0	0	1	0	1	1	0
CDS:PA0629:-:hypothetical_protein:cds630:+:629:NC_002516.2	0	0	0	0	0	0	0	0	1	0	0
CDS:PA0630:-:hypothetical_protein:cds631:+:362:NC_002516.2	0	0	0	0	0	0	0	0	0	0	0
CDS:PA0631:-:hypothetical_protein:cds632:+:257:NC_002516.2	0	0	0	0	0	0	0	0	0	0	0
CDS:PA0633:-:hypothetical_protein:cds633:+:494:NC_002516.2	1	0	0	0	1	1	0	0	1	1	0
CDS:PA0634:-:hypothetical_protein:cds634:+:347:NC_002516.2	0	0	0	0	0	0	0	0	0	0	0
CDS:PA0635:-:hypothetical_protein:cds635:+:254:NC_002516.2	0	0	0	0	0	0	0	0	0	0	0
CDS:PA0636:-:hypothetical_protein:cds636:+:1835:NC_002516.2	0	0	0	0	1	0	0	1	1	0	2
CDS:PA0637:-:hypothetical_protein:cds637:+:341:NC_002516.2	0	0	0	0	0	0	0	0	0	0	0
CDS:PA0638:-:bacteriophage_protein:cds638:+:695:NC_002516.2	0	0	0	0	0	0	0	0	0	0	0
CDS:PA0639:-:hypothetical_protein:cds639:+:770:NC_002516.2	0	0	0	0	0	0	0	0	1	0	0
CDS:PA0640:-:bacteriophage_protein:cds640:+:602:NC_002516.2	0	0	0	0	0	0	0	0	1	0	0
CDS:PA0641:-:bacteriophage_protein:cds641:+:3614:NC_002516.2	1	0	2	1	1	1	1	0	5	3	1
CDS:PA0643:-:hypothetical_protein:cds642:+:1091:NC_002516.2	1	0	0	0	1	1	0	0	0	0	1
CDS:PA0644:-:hypothetical_protein:cds643:+:335:NC_002516.2	0	0	0	0	0	0	0	0	0	0	0
CDS:PA0645:-:hypothetical_protein:cds644:+:230:NC_002516.2	0	0	0	0	0	0	0	0	1	0	0
CDS:PA0646:-:hypothetical_protein:cds645:+:1052:NC_002516.2	1	2	0	0	0	0	1	0	2	0	1
CDS:PA0647:-:hypothetical_protein:cds646:+:302:NC_002516.2	0	0	0	0	0	0	0	0	1	0	0
CDS:PA0648:-:hypothetical_protein:cds647:+:230:NC_002516.2	0	0	0	0	0	0	0	0	1	0	0
CDS:PA0649:trpG:anthranilate_synthase_component_II:cds648:+:605:NC_002516.2	3	1	0	0	0	1	2	0	2	1	0
CDS:PA0650:trpD:anthranilate_phosphoribosyltransferase:cds649:+:1049:NC_002516.2	0	0	0	0	0	1	0	0	2	1	1
CDS:PA0651:trpC:indole-3-glycerol_phosphate_synthase:cds650:+:836:NC_002516.2	0	0	0	1	0	0	1	0	0	0	0
CDS:PA0652:vfr:cAMP-regulatory_protein:cds651:-:644:NC_002516.2	2	3	2	3	1	3	0	1	3	0	3
CDS:PA0653:-:hypothetical_protein:cds652:+:422:NC_002516.2	0	0	0	0	0	0	0	0	1	0	0
CDS:PA0654:speD:S-adenosylmethionine_decarboxylase:cds653:+:794:NC_002516.2	0	0	1	2	0	0	2	0	1	1	1
CDS:PA0655:-:hypothetical_protein:cds654:-:647:NC_002516.2	0	0	0	1	0	0	1	0	4	0	0
CDS:PA0656:-:HIT_family_protein:cds655:-:338:NC_002516.2	0	0	0	0	0	0	0	1	0	0	1
CDS:PA0657:-:ATPase:cds656:+:1481:NC_002516.2	0	2	0	0	0	0	3	0	2	0	0
CDS:PA0658:-:short-chain_dehydrogenase:cds657:-:800:NC_002516.2	0	0	0	0	0	1	1	0	0	0	0
CDS:PA0659:-:hypothetical_protein:cds658:-:1076:NC_002516.2	1	0	0	0	0	0	0	0	1	0	0
CDS:PA0660:-:hypothetical_protein:cds659:-:968:NC_002516.2	1	1	0	0	1	0	0	0	1	0	0
CDS:PA0661:-:hypothetical_protein:cds660:-:422:NC_002516.2	0	1	0	0	1	0	0	0	0	0	0
CDS:PA0662:argC:N-acetyl-gamma-glutamyl-phosphate_reductase:cds661:+:1034:NC_002516.2	0	0	0	0	0	0	1	0	0	1	0
CDS:PA0663:argC:hypothetical_protein:cds662:+:719:NC_002516.2	0	0	0	0	0	0	1	0	0	0	0
CDS:PA0664:-:hypothetical_protein:cds663:+:422:NC_002516.2	1	0	0	0	0	0	0	0	0	0	0
CDS:PA0665:-:iron-sulfur_cluster_insertion_protein_ErpA:cds664:+:350:NC_002516.2	0	1	0	0	1	2	3	1	4	1	2
CDS:PA0666:-:anhydro-N-acetylmuramic_acid_kinase:cds665:-:1091:NC_002516.2	0	0	0	0	0	1	2	0	0	1	0
CDS:PA0667:-:hypothetical_protein:cds666:-:1343:NC_002516.2	1	0	0	1	0	0	0	0	2	1	0
CDS:PA0668:tyrZ:tyrosyl-tRNA_synthetase:cds667:+:1199:NC_002516.2	1	1	1	0	0	3	1	0	4	1	5
CDS:PA0669:-:DNA_polymerase_subunit_alpha:cds668:-:3095:NC_002516.2	0	1	0	0	0	1	1	0	1	0	0
CDS:PA0670:-:hypothetical_protein:cds669:-:1415:NC_002516.2	0	0	0	1	0	0	0	0	1	0	0
CDS:PA0671:-:hypothetical_protein:cds670:-:551:NC_002516.2	0	0	0	0	0	0	0	0	2	0	0
CDS:PA0672:hemO:heme_oxygenase:cds671:+:596:NC_002516.2	1	1	1	0	0	1	1	0	1	0	0
CDS:PA0673:-:hypothetical_protein:cds672:-:320:NC_002516.2	0	0	0	0	0	0	0	0	0	0	0
CDS:PA0674:vreA:VreA_protein:cds673:+:716:NC_002516.2	0	0	0	0	0	0	0	0	0	0	0
CDS:PA0675:vreI:ECF_sigma_factor_VreI:cds674:+:545:NC_002516.2	0	0	0	0	0	0	0	1	0	0	1
CDS:PA0676:vreR:sigma_factor_regulator_VreR:cds675:+:959:NC_002516.2	0	0	0	0	0	0	0	0	0	0	1
CDS:PA0677:-:HxcW_pseudopilin:cds676:-:641:NC_002516.2	0	0	0	0	0	0	0	0	0	0	0
CDS:PA0678:-:HxcU_pseudopilin:cds677:-:449:NC_002516.2	0	0	0	0	0	0	0	0	0	0	0
CDS:PA0679:-:hypothetical_protein:cds678:+:431:NC_002516.2	0	0	0	0	0	0	0	0	0	0	0
CDS:PA0680:-:HxcV_pseudopilin:cds679:-:374:NC_002516.2	0	0	0	0	0	0	0	1	1	0	0
CDS:PA0681:-:HxcT_pseudopilin:cds680:+:449:NC_002516.2	0	0	0	0	0	0	0	0	0	1	0
CDS:PA0682:-:HxcX_atypical_pseudopilin:cds681:+:965:NC_002516.2	0	1	0	0	0	0	0	0	0	0	0
CDS:PA0683:-:type_II_secretion_system_protein:cds682:+:1145:NC_002516.2	0	0	0	0	0	0	0	0	0	0	0
CDS:PA0684:-:type_II_secretion_system_protein:cds683:+:593:NC_002516.2	0	0	1	1	0	0	0	0	0	0	0
CDS:PA0685:-:type_II_secretion_system_protein:cds684:+:2411:NC_002516.2	0	0	0	0	0	0	3	0	0	0	0
CDS:PA0686:-:type_II_secretion_system_protein:cds685:+:1409:NC_002516.2	0	0	0	2	1	1	0	0	1	1	2
CDS:PA0687:-:type_II_secretion_system_protein:cds686:+:1214:NC_002516.2	0	0	0	0	0	0	0	0	0	0	0
CDS:PA0688:-:ABC_transporter:cds687:+:1106:NC_002516.2	1	0	0	0	1	0	0	0	2	1	0
CDS:PA0689:-:hypothetical_protein:cds688:+:1112:NC_002516.2	0	0	0	0	0	1	0	0	0	0	1
CDS:PA0690:-:hypothetical_protein:cds689:+:12542:NC_002516.2	0	1	1	0	0	3	1	1	10	2	2
CDS:PA0691:-:hypothetical_protein:cds690:+:602:NC_002516.2	0	0	0	1	0	1	0	0	0	0	0
CDS:PA0692:-:hypothetical_protein:cds691:+:1634:NC_002516.2	0	0	0	0	0	0	0	0	0	0	0
CDS:PA0693:exbB2:transporter_ExbB2:cds692:+:1847:NC_002516.2	0	0	0	0	0	0	1	0	0	0	0
CDS:PA0694:exbD2:transporter_ExbD:cds693:+:419:NC_002516.2	1	0	0	0	0	0	0	0	1	0	0
CDS:PA0695:-:hypothetical_protein:cds694:+:746:NC_002516.2	0	1	0	0	0	1	0	0	0	2	0
CDS:PA0696:-:hypothetical_protein:cds695:+:1706:NC_002516.2	0	0	0	0	0	0	0	0	0	1	1
CDS:PA0697:-:hypothetical_protein:cds696:+:662:NC_002516.2	0	1	0	0	0	0	0	0	0	0	0
CDS:PA0698:-:hypothetical_protein:cds697:+:479:NC_002516.2	0	0	0	0	0	0	1	0	0	0	0
CDS:PA0699:-:PpiC-type_peptidyl-prolyl_cis-trans_isomerase:cds698:+:944:NC_002516.2	0	0	0	0	0	0	1	0	0	0	0
CDS:PA0700:-:hypothetical_protein:cds699:+:425:NC_002516.2	0	0	0	0	0	0	0	0	0	0	0
CDS:PA0701:-:transcriptional_regulator:cds700:+:986:NC_002516.2	0	0	0	0	0	0	0	0	1	0	0
CDS:PA0701a:-:AraC_family_transcriptional_regulator:cds701:+:665:NC_002516.2	0	0	0	0	0	0	0	0	0	0	0
CDS:PA0702:-:hypothetical_protein:cds702:-:905:NC_002516.2	0	1	0	0	0	0	0	0	1	0	0
CDS:PA0703:-:major_facilitator_superfamily_28MFS29_transporter:cds703:-:1316:NC_002516.2	0	0	0	0	1	0	1	0	0	0	0
CDS:PA0704:-:amidase:cds704:-:1394:NC_002516.2	0	0	0	0	0	0	0	0	0	0	0
CDS:PA0705:migA:alpha-12C6-rhamnosyltransferase_MigA:cds705:-:899:NC_002516.2	0	1	0	0	2	0	3	0	1	0	1
CDS:PA0706:cat:chloramphenicol_acetyltransferase:cds706:-:638:NC_002516.2	0	0	0	1	0	1	0	0	2	0	0
CDS:PA0707:toxR:transcriptional_regulator_ToxR:cds707:-:779:NC_002516.2	0	0	0	0	2	0	0	0	1	2	0
CDS:PA0708:-:transcriptional_regulator:cds708:-:854:NC_002516.2	0	0	0	0	0	2	0	0	1	1	0
CDS:PA0709:-:hypothetical_protein:cds709:+:296:NC_002516.2	0	0	0	0	0	0	0	0	0	0	0
CDS:PA0710:gloA2:lactoylglutathione_lyase:cds710:+:395:NC_002516.2	0	0	0	0	0	0	0	0	0	0	0
CDS:PA0711:-:hypothetical_protein:cds711:-:506:NC_002516.2	0	0	0	0	0	0	0	0	0	0	0
CDS:PA0712:-:hypothetical_protein:cds712:-:257:NC_002516.2	0	0	0	0	0	0	0	0	0	0	0
CDS:PA0713:-:hypothetical_protein:cds713:+:293:NC_002516.2	0	0	0	0	0	0	0	0	0	0	0
CDS:PA0714:-:hypothetical_protein:cds714:+:476:NC_002516.2	0	0	0	0	0	0	0	0	0	0	0
CDS:PA0715:-:hypothetical_protein:cds715:+:956:NC_002516.2	2	0	0	1	1	0	0	0	3	0	2
CDS:PA0716:-:hypothetical_protein:cds716:+:1325:NC_002516.2	3	0	1	1	1	1	3	0	2	3	5
CDS:PA0718:-:hypothetical_protein:cds717:+:290:NC_002516.2	0	0	0	0	1	0	0	0	0	0	0
CDS:PA0719:-:hypothetical_protein:cds718:+:377:NC_002516.2	0	0	0	0	0	0	0	0	0	0	0
CDS:PA0720:-:helix_destabilizing_protein_of_bacteriophage_Pf1:cds719:+:434:NC_002516.2	0	0	1	0	0	0	0	0	0	0	0
CDS:PA0721:-:hypothetical_protein:cds720:+:92:NC_002516.2	0	0	0	0	0	0	0	0	0	0	0
CDS:PA0722:-:hypothetical_protein:cds721:+:251:NC_002516.2	0	0	1	0	0	0	0	0	0	0	0
CDS:PA0723:coaB:coat_protein_B_of_bacteriophage_Pf1:cds722:+:248:NC_002516.2	0	0	0	0	0	0	0	0	1	0	0
CDS:PA0724:-:coat_protein_A_of_bacteriophage_Pf1:cds723:+:1262:NC_002516.2	0	0	0	1	0	0	0	0	1	0	1
CDS:PA0725:-:hypothetical_protein:cds724:+:356:NC_002516.2	0	0	0	0	0	0	0	0	0	0	0
CDS:PA0726:-:hypothetical_protein:cds725:+:1274:NC_002516.2	0	1	0	0	0	0	2	0	2	0	0
CDS:PA0727:-:hypothetical_protein:cds726:+:1292:NC_002516.2	0	0	0	0	1	0	0	0	1	0	0
CDS:PA0728:-:bacteriophage_integrase:cds727:+:983:NC_002516.2	1	0	0	0	0	0	0	0	0	0	0
CDS:PA0729:-:hypothetical_protein:cds728:+:347:NC_002516.2	1	1	0	0	2	0	1	0	1	2	3
CDS:PA0730:-:transferase:cds729:-:902:NC_002516.2	0	0	0	0	0	0	0	0	1	1	0
CDS:PA0731:-:hypothetical_protein:cds730:-:737:NC_002516.2	0	0	0	1	1	0	0	0	0	0	0
CDS:PA0732:-:hypothetical_protein:cds731:-:1043:NC_002516.2	0	1	0	2	1	1	0	0	1	1	0
CDS:PA0733:-:pseudouridylate_synthase:cds732:-:692:NC_002516.2	1	0	0	0	0	0	0	0	0	0	0
CDS:PA0734:-:hypothetical_protein:cds733:-:272:NC_002516.2	0	2	0	1	0	1	0	0	0	0	0
CDS:PA0735:-:hypothetical_protein:cds734:-:815:NC_002516.2	0	0	0	0	0	0	0	1	0	0	0
CDS:PA0736:-:hypothetical_protein:cds735:-:1076:NC_002516.2	0	1	0	0	0	0	1	0	0	0	0
CDS:PA0736a:-:hypothetical_protein:cds736:+:179:NC_002516.2	0	0	1	1	1	0	0	0	1	0	0
CDS:PA0737:-:hypothetical_protein:cds737:+:455:NC_002516.2	0	0	0	0	0	0	0	0	0	1	0
CDS:PA0738:-:hypothetical_protein:cds738:+:245:NC_002516.2	0	0	0	0	0	0	0	0	0	0	0
CDS:PA0739:-:transcriptional_regulator:cds739:-:914:NC_002516.2	0	0	0	0	0	0	1	0	2	0	1
CDS:PA0740:sdsA1:SDS_hydrolase_SdsA1:cds740:+:1976:NC_002516.2	0	0	0	0	1	0	0	0	1	0	0
CDS:PA0741:-:hypothetical_protein:cds741:-:641:NC_002516.2	0	0	0	0	0	0	0	0	2	0	0
CDS:PA0742:-:hypothetical_protein:cds742:-:644:NC_002516.2	0	0	0	0	0	0	0	0	0	1	0
CDS:PA0743:-:3-hydroxyisobutyrate_dehydrogenase:cds743:-:896:NC_002516.2	0	0	0	0	0	0	0	0	0	0	0
CDS:PA0744:-:enoyl-CoA_hydratase:cds744:-:1103:NC_002516.2	0	1	0	0	0	0	0	0	0	0	0
CDS:PA0745:-:enoyl-CoA_hydratase:cds745:-:818:NC_002516.2	0	0	0	0	1	0	0	0	3	1	0
CDS:PA0746:-:acyl-CoA_dehydrogenase:cds746:-:1163:NC_002516.2	0	0	1	0	0	0	0	1	0	0	0
CDS:PA0747:-:aldehyde_dehydrogenase:cds747:-:1508:NC_002516.2	0	1	0	0	0	0	0	0	2	0	0
CDS:PA0749:-:hypothetical_protein:cds748:+:821:NC_002516.2	0	0	0	0	0	0	0	0	0	0	0
CDS:PA0750:ung:uracil-DNA_glycosylase:cds749:+:695:NC_002516.2	0	0	1	0	0	1	0	0	0	1	1
CDS:PA0751:-:hypothetical_protein:cds750:-:1037:NC_002516.2	0	0	0	0	0	0	0	0	0	0	0
CDS:PA0752:-:hypothetical_protein:cds751:-:1517:NC_002516.2	1	0	0	0	0	0	0	0	0	0	0
CDS:PA0753:-:hypothetical_protein:cds752:-:470:NC_002516.2	0	0	0	0	0	0	0	0	0	0	0
CDS:PA0754:-:hypothetical_protein:cds753:-:983:NC_002516.2	0	0	0	0	0	0	0	0	1	0	0
CDS:PA0755:opdH:cis-aconitate_porin_OpdH:cds754:-:1283:NC_002516.2	0	0	0	0	2	0	2	0	1	1	0
CDS:PA0756:-:two-component_response_regulator:cds755:+:671:NC_002516.2	0	1	0	0	0	0	0	0	0	0	0
CDS:PA0757:-:two-component_sensor:cds756:+:1382:NC_002516.2	0	0	0	2	0	0	1	0	0	0	0
CDS:PA0758:-:hypothetical_protein:cds757:-:836:NC_002516.2	0	0	0	0	3	0	1	0	0	0	0
CDS:PA0759:-:hypothetical_protein:cds758:-:944:NC_002516.2	0	0	0	0	0	0	2	0	0	1	0
CDS:PA0760:-:hypothetical_protein:cds759:+:254:NC_002516.2	0	1	0	0	0	0	2	0	0	0	0
CDS:PA0761:nadB:L-aspartate_oxidase:cds760:-:1616:NC_002516.2	1	0	0	0	0	0	0	1	2	1	0
CDS:PA0762:algU:RNA_polymerase_sigma_factor_AlgU:cds761:+:581:NC_002516.2	1	0	1	1	5	3	3	3	11	1	2
CDS:PA0763:mucA:anti-sigma_factor_MucA:cds762:+:584:NC_002516.2	1	1	1	2	1	3	1	2	5	1	0
CDS:PA0764:mucB:negative_regulator_for_alginate_biosynthesis_MucB:cds763:+:950:NC_002516.2	0	1	0	0	2	0	1	0	0	0	0
CDS:PA0765:mucC:positive_regulator_for_alginate_biosynthesis_MucC:cds764:+:455:NC_002516.2	1	0	0	0	0	0	0	0	0	1	1
CDS:PA0766:mucD:serine_protease_MucD:cds765:+:1424:NC_002516.2	0	0	0	0	0	1	0	0	2	0	0
CDS:PA0767:lepA:GTP-binding_protein_LepA:cds766:+:1799:NC_002516.2	0	1	0	0	1	1	0	1	1	2	2
CDS:PA0768:lepB:signal_peptidase_I:cds767:+:854:NC_002516.2	1	0	0	1	0	0	1	0	2	0	0
CDS:PA0769:-:hypothetical_protein:cds768:+:377:NC_002516.2	0	0	0	0	0	1	1	0	1	1	0
CDS:PA0770:rnc:ribonuclease_III:cds769:+:689:NC_002516.2	0	0	1	0	1	0	0	0	1	0	0
CDS:PA0771:era:GTP-binding_protein_Era:cds770:+:917:NC_002516.2	1	0	0	0	0	0	1	0	2	0	0
CDS:PA0772:recO:DNA_repair_protein_RecO:cds771:+:701:NC_002516.2	0	0	0	0	0	0	0	0	0	0	0
CDS:PA0773:pdxJ:pyridoxine_527-phosphate_synthase:cds772:+:746:NC_002516.2	0	0	0	0	1	0	0	0	1	0	1
CDS:PA0774:-:hypothetical_protein:cds773:-:968:NC_002516.2	0	0	0	0	0	1	0	0	0	0	0
CDS:PA0775:-:hypothetical_protein:cds774:-:740:NC_002516.2	0	1	0	0	0	0	1	0	0	0	0
CDS:PA0776:-:hypothetical_protein:cds775:-:572:NC_002516.2	0	0	0	0	0	0	0	0	0	0	0
CDS:PA0777:-:hypothetical_protein:cds776:-:752:NC_002516.2	0	0	0	1	0	0	0	0	0	0	0
CDS:PA0778:icp:inhibitor_of_cysteine_peptidase:cds777:-:404:NC_002516.2	0	0	0	0	0	0	0	0	0	1	0
CDS:PA0779:-:ATP-dependent_protease:cds778:-:2399:NC_002516.2	0	0	0	0	2	1	0	0	2	2	0
CDS:PA0780:pruR:proline_utilization_regulator:cds779:+:752:NC_002516.2	0	0	0	0	0	0	0	1	0	1	0
CDS:PA0781:-:hypothetical_protein:cds780:-:2063:NC_002516.2	0	0	0	0	0	2	0	0	1	1	0
CDS:PA0782:putA:bifunctional_proline_dehydrogenase2Fpyrroline-5-carboxylate_dehydrogenase:cds781:+:3182:NC_002516.2	0	0	2	0	1	4	1	0	1	0	2
CDS:PA0783:putP:sodium2Fproline_symporter_PutP:cds782:+:1520:NC_002516.2	0	0	0	5	1	1	1	0	1	1	1
CDS:PA0784:-:transcriptional_regulator:cds783:-:929:NC_002516.2	0	0	0	0	0	0	0	0	0	1	0
CDS:PA0785:azoR1:FMN-dependent_NADH-azoreductase_AzoR:cds784:+:638:NC_002516.2	0	0	0	0	0	0	0	0	0	0	0
CDS:PA0786:-:transporter:cds785:+:305:NC_002516.2	0	0	0	0	0	0	0	0	0	0	0
CDS:PA0787:-:hypothetical_protein:cds786:+:1163:NC_002516.2	0	1	0	0	0	1	0	0	0	0	0
CDS:PA0788:-:hypothetical_protein:cds787:-:3125:NC_002516.2	0	0	0	1	1	0	0	1	0	0	0
CDS:PA0788a:-:hypothetical_protein:cds788:+:209:NC_002516.2	0	0	0	0	0	0	0	0	0	0	0
CDS:PA0789:-:amino_acid_permease:cds789:+:1415:NC_002516.2	0	0	0	0	0	2	0	0	1	0	1
CDS:PA0790:-:hypothetical_protein:cds790:-:815:NC_002516.2	0	0	0	0	0	0	0	0	0	0	0
CDS:PA0791:-:transcriptional_regulator:cds791:+:788:NC_002516.2	0	0	0	0	0	0	0	0	2	0	0
CDS:PA0792:prpD:2-methylcitrate_dehydratase:cds792:-:1484:NC_002516.2	0	0	0	0	0	0	0	0	0	0	1
CDS:PA0793:-:hypothetical_protein:cds793:-:1187:NC_002516.2	0	0	0	0	1	0	0	0	1	0	0
CDS:PA0794:-:aconitate_hydratase:cds794:-:2606:NC_002516.2	0	0	0	0	0	2	0	0	0	0	0
CDS:PA0795:prpC:methylcitrate_synthase:cds795:-:1127:NC_002516.2	0	0	0	0	0	0	0	0	0	0	1
CDS:PA0796:prpB:2-methylisocitrate_lyase:cds796:-:896:NC_002516.2	0	0	0	0	0	1	1	0	0	0	0
CDS:PA0797:-:transcriptional_regulator:cds797:-:722:NC_002516.2	0	0	0	0	0	0	1	0	1	0	0
CDS:PA0798:pmtA:phospholipid_methyltransferase:cds798:+:650:NC_002516.2	0	0	0	0	0	0	0	0	1	0	0
CDS:PA0799:-:helicase:cds799:-:1991:NC_002516.2	0	0	0	1	1	0	0	0	0	0	0
CDS:PA0800:-:hypothetical_protein:cds800:+:533:NC_002516.2	0	0	0	0	0	2	0	0	0	0	0
CDS:PA0801:-:hypothetical_protein:cds801:+:1520:NC_002516.2	0	0	0	0	0	0	0	0	1	0	0
CDS:PA0802:-:hypothetical_protein:cds802:+:323:NC_002516.2	0	0	0	0	0	0	0	0	0	0	0
CDS:PA0803:-:hypothetical_protein:cds803:+:440:NC_002516.2	0	1	0	0	0	0	0	0	0	0	0
CDS:PA0804:-:oxidoreductase:cds804:+:821:NC_002516.2	0	0	0	0	1	0	1	0	2	0	0
CDS:PA0805:-:hypothetical_protein:cds805:-:227:NC_002516.2	0	0	0	1	2	7	4	1	3	3	1
CDS:PA0806:-:hypothetical_protein:cds806:+:395:NC_002516.2	0	0	0	0	0	0	0	0	0	0	0
CDS:PA0807:ampDh3:protein_AmpDh3:cds807:+:767:NC_002516.2	0	0	1	0	0	1	0	0	1	1	0
CDS:PA0808:-:hypothetical_protein:cds808:+:473:NC_002516.2	0	0	0	0	0	0	1	0	0	0	0
CDS:PA0809:-:manganese_transporter_MntH:cds809:-:1316:NC_002516.2	0	0	0	0	0	0	0	0	0	0	0
CDS:PA0810:-:haloacid_dehalogenase:cds810:-:701:NC_002516.2	0	0	0	0	0	0	1	0	0	0	0
CDS:PA0811:-:major_facilitator_superfamily_28MFS29_transporter:cds811:-:1247:NC_002516.2	0	0	0	0	0	0	0	1	0	0	0
CDS:PA0812:-:hypothetical_protein:cds812:-:1295:NC_002516.2	0	0	0	0	0	0	0	0	0	0	0
CDS:PA0813:-:hypothetical_protein:cds813:-:1247:NC_002516.2	0	0	0	0	0	0	1	0	1	0	0
CDS:PA0814:-:hypothetical_protein:cds814:-:434:NC_002516.2	0	0	0	0	0	0	0	0	0	0	0
CDS:PA0815:-:transcriptional_regulator:cds815:+:953:NC_002516.2	0	0	0	0	0	1	0	0	1	0	0
CDS:PA0816:-:transcriptional_regulator:cds816:-:884:NC_002516.2	1	0	0	0	0	0	0	0	1	0	1
CDS:PA0817:-:ring-cleaving_dioxygenase:cds817:+:425:NC_002516.2	0	0	0	0	0	0	0	0	1	0	0
CDS:PA0818:-:hypothetical_protein:cds818:-:272:NC_002516.2	0	0	0	0	0	0	0	0	0	0	0
CDS:PA0819:-:hypothetical_protein:cds819:+:293:NC_002516.2	0	0	0	0	0	0	0	0	1	0	0
CDS:PA0820:-:hypothetical_protein:cds820:+:812:NC_002516.2	0	1	0	1	1	0	1	1	2	0	1
CDS:PA0821:-:hypothetical_protein:cds821:-:1088:NC_002516.2	0	0	0	0	1	1	0	0	0	0	1
CDS:PA0823:-:hypothetical_protein:cds822:-:233:NC_002516.2	0	1	0	0	0	0	0	0	0	0	0
CDS:PA0824:-:hypothetical_protein:cds823:-:518:NC_002516.2	0	0	0	0	0	0	0	0	0	0	0
CDS:PA0825:-:hypothetical_protein:cds824:-:335:NC_002516.2	0	0	0	1	0	0	0	1	1	0	0
CDS:PA0826:-:hypothetical_protein:cds825:-:638:NC_002516.2	0	0	0	1	1	1	0	1	0	0	0
CDS:PA0827:-:hypothetical_protein:cds826:-:878:NC_002516.2	4	2	1	4	4	6	5	1	5	2	3
CDS:PA0828:-:transcriptional_regulator:cds827:+:683:NC_002516.2	0	0	0	0	0	1	0	0	0	0	0
CDS:PA0829:-:hydrolase:cds828:+:941:NC_002516.2	0	0	0	0	1	1	0	0	1	0	0
CDS:PA0830:-:hypothetical_protein:cds829:-:833:NC_002516.2	0	0	0	0	0	1	0	0	0	0	0
CDS:PA0831:oruR:transcriptional_regulator_OruR:cds830:+:1019:NC_002516.2	0	1	0	0	0	0	1	0	1	0	0
CDS:PA0832:-:hypothetical_protein:cds831:+:641:NC_002516.2	0	0	0	0	0	0	0	0	1	1	0
CDS:PA0833:-:hypothetical_protein:cds832:+:713:NC_002516.2	0	1	0	1	1	2	0	0	5	1	0
CDS:PA0834:-:acyltransferase:cds833:-:914:NC_002516.2	0	0	0	0	0	0	0	0	0	0	0
CDS:PA0835:pta:phosphate_acetyltransferase:cds834:-:2114:NC_002516.2	0	0	0	1	1	0	0	0	2	1	0
CDS:PA0836:ackA:acetate_kinase:cds835:-:1184:NC_002516.2	0	0	1	0	0	0	1	0	1	0	0
CDS:PA0837:slyD:peptidyl-prolyl_cis-trans_isomerase_SlyD:cds836:+:485:NC_002516.2	0	0	0	0	0	1	0	0	3	0	0
CDS:PA0838:-:glutathione_peroxidase:cds837:+:482:NC_002516.2	0	0	0	0	0	0	0	0	0	0	0
CDS:PA0839:-:transcriptional_regulator:cds838:+:590:NC_002516.2	0	0	0	0	0	1	0	0	0	0	1
CDS:PA0840:-:oxidoreductase:cds839:+:1112:NC_002516.2	0	1	0	1	2	1	1	0	1	1	1
CDS:PA0841:-:hypothetical_protein:cds840:+:959:NC_002516.2	0	0	0	0	0	0	0	0	1	0	0
CDS:PA0842:-:glycosyl_transferase_family_protein:cds841:-:1220:NC_002516.2	0	0	0	0	0	0	0	0	1	0	0
CDS:PA0843:plcR:phospholipase_accessory_protein_PlcR:cds842:-:623:NC_002516.2	1	0	0	1	0	0	0	0	0	0	0
CDS:PA0844:plcH:hemolytic_phospholipase_C:cds843:-:2192:NC_002516.2	0	0	0	0	1	0	0	0	0	1	0
CDS:PA0845:-:hypothetical_protein:cds844:-:2012:NC_002516.2	1	0	0	1	0	0	0	0	1	1	0
CDS:PA0846:-:sulfate_transporter_CysZ:cds845:-:740:NC_002516.2	0	0	0	0	0	0	1	0	0	0	0
CDS:PA0847:-:hypothetical_protein:cds846:-:2207:NC_002516.2	0	0	0	0	0	0	0	0	1	0	0
CDS:PA0848:-:alkyl_hydroperoxide_reductase:cds847:+:599:NC_002516.2	0	2	0	0	0	0	0	0	1	0	0
CDS:PA0849:trxB2:thioredoxin_reductase:cds848:+:950:NC_002516.2	0	0	0	0	1	1	0	0	0	0	0
CDS:PA0850:-:hypothetical_protein:cds849:+:419:NC_002516.2	0	0	0	0	0	0	0	0	0	0	0
CDS:PA0851:-:hypothetical_protein:cds850:-:962:NC_002516.2	0	1	0	0	0	0	0	1	1	0	0
CDS:PA0852:cbpD:chitin-binding_protein_CbpD:cds851:-:1169:NC_002516.2	0	1	0	0	1	0	0	0	1	0	0
CDS:PA0853:-:oxidoreductase:cds852:-:623:NC_002516.2	0	0	0	0	0	0	0	0	1	1	0
CDS:PA0854:fumC2:fumarate_hydratase:cds853:-:1394:NC_002516.2	0	0	0	1	0	0	0	0	2	1	1
CDS:PA0855:-:hypothetical_protein:cds854:-:1019:NC_002516.2	0	0	0	0	0	0	0	0	0	0	0
CDS:PA0856:-:hypothetical_protein:cds855:+:548:NC_002516.2	1	1	0	0	0	2	0	1	1	1	0
CDS:PA0857:bolA:morphogene_protein_BolA:cds856:+:305:NC_002516.2	0	0	1	0	0	0	0	0	0	0	0
CDS:PA0858:-:hypothetical_protein:cds857:+:938:NC_002516.2	0	0	0	0	0	1	1	0	1	0	0
CDS:PA0859:-:hypothetical_protein:cds858:+:602:NC_002516.2	0	0	0	0	0	0	0	0	0	0	0
CDS:PA0860:-:ABC_transporter_ATP-binding_protein2Fpermease:cds859:+:1790:NC_002516.2	0	1	0	0	1	0	0	0	0	0	0
CDS:PA0861:-:hypothetical_protein:cds860:+:2456:NC_002516.2	0	1	0	0	0	0	0	0	1	0	0
CDS:PA0862:-:hypothetical_protein:cds861:+:782:NC_002516.2	9	4	6	6	11	20	11	4	33	15	6
CDS:PA0863:-:oxidoreductase:cds862:-:959:NC_002516.2	0	0	0	0	0	0	0	0	1	0	0
CDS:PA0864:-:transcriptional_regulator:cds863:-:788:NC_002516.2	0	0	0	0	1	0	0	0	0	0	0
CDS:PA0865:hpd:4-hydroxyphenylpyruvate_dioxygenase:cds864:+:1073:NC_002516.2	0	3	1	0	2	5	3	1	3	1	2
CDS:PA0866:aroP2:aromatic_amino_acid_transporter_AroP2:cds865:+:1418:NC_002516.2	0	0	0	1	0	0	0	0	0	0	0
CDS:PA0867:mliC:lysozyme_inhibitor:cds866:+:383:NC_002516.2	0	1	0	0	0	1	1	0	0	0	1
CDS:PA0868:-:peptidyl-tRNA_hydrolase:cds867:+:413:NC_002516.2	0	0	0	0	0	0	0	0	1	0	0
CDS:PA0869:pbpG:D-alanyl-D-alanine_endopeptidase:cds868:-:932:NC_002516.2	0	0	0	0	1	0	1	0	1	0	0
CDS:PA0870:phhC:aromatic_amino_acid_aminotransferase:cds869:-:1199:NC_002516.2	0	0	0	0	1	0	0	0	1	0	1
CDS:PA0871:phhB:pterin-4-alpha-carbinolamine_dehydratase:cds870:-:356:NC_002516.2	0	0	1	0	0	0	1	0	1	0	0
CDS:PA0872:phhA:phenylalanine_4-monooxygenase:cds871:-:788:NC_002516.2	3	0	0	1	1	1	2	0	4	1	1
CDS:PA0873:phhR:transcriptional_regulator_PhhR:cds872:+:1559:NC_002516.2	1	1	0	0	0	0	0	0	3	0	1
CDS:PA0874:-:hypothetical_protein:cds873:-:266:NC_002516.2	0	0	0	0	0	0	0	0	0	0	0
CDS:PA0875:-:hypothetical_protein:cds874:-:2195:NC_002516.2	0	2	0	0	0	0	1	1	0	1	0
CDS:PA0876:-:transcriptional_regulator:cds875:+:944:NC_002516.2	0	1	0	0	0	0	0	0	1	0	0
CDS:PA0877:-:transcriptional_regulator:cds876:-:896:NC_002516.2	0	1	0	0	0	0	0	0	2	0	0
CDS:PA0878:-:hypothetical_protein:cds877:+:827:NC_002516.2	0	0	0	0	1	1	0	0	0	0	1
CDS:PA0879:-:acyl-CoA_dehydrogenase:cds878:+:1160:NC_002516.2	0	1	0	0	0	0	0	0	0	0	0
CDS:PA0880:-:ring-cleaving_dioxygenase:cds879:+:380:NC_002516.2	0	0	0	0	0	0	0	0	0	0	0
CDS:PA0881:-:hypothetical_protein:cds880:+:1352:NC_002516.2	0	0	0	0	0	0	0	1	0	0	1
CDS:PA0882:-:hypothetical_protein:cds881:+:1202:NC_002516.2	0	0	0	0	0	0	1	0	0	0	0
CDS:PA0883:-:acyl-CoA_lyase_subunit_beta:cds882:+:827:NC_002516.2	0	0	0	0	0	0	0	0	0	0	0
CDS:PA0884:-:C4-dicarboxylate-binding_periplasmic_protein:cds883:+:995:NC_002516.2	0	0	0	0	0	0	0	0	0	0	0
CDS:PA0885:-:C4-dicarboxylate_transporter:cds884:+:638:NC_002516.2	0	0	0	0	0	1	0	0	0	0	0
CDS:PA0886:-:C4-dicarboxylate_transporter:cds885:+:1283:NC_002516.2	0	0	0	0	0	0	1	2	0	0	0
CDS:PA0887:acsA:acetyl-CoA_synthetase:cds886:+:1955:NC_002516.2	0	0	0	1	0	0	1	0	1	1	0
CDS:PA0888:aotJ:arginine2Fornithine_binding_protein_AotJ:cds887:+:779:NC_002516.2	0	0	0	0	1	1	0	0	2	1	0
CDS:PA0889:aotQ:arginine2Fornithine_transporter_AotQ:cds888:+:689:NC_002516.2	0	1	0	1	1	1	1	0	1	0	1
CDS:PA0890:aotM:arginine2Fornithine_transporter_AotM:cds889:+:698:NC_002516.2	1	0	0	0	0	0	0	0	0	0	0
CDS:PA0891:-:hypothetical_protein:cds890:+:1112:NC_002516.2	0	0	0	0	0	0	0	1	0	0	0
CDS:PA0892:aotP:arginine2Fornithine_transporter_AotP:cds891:+:764:NC_002516.2	0	1	0	0	0	1	1	0	0	1	1
CDS:PA0893:argR:transcriptional_regulator_ArgR:cds892:+:989:NC_002516.2	0	0	0	0	0	0	1	0	0	0	0
CDS:PA0894:-:hypothetical_protein:cds893:-:323:NC_002516.2	0	0	0	0	0	0	0	0	0	0	0
CDS:PA0895:aruC:bifunctional_N-succinyldiaminopimelate-aminotransferase2Facetylornithine_transaminase_protein:cds894:+:1220:NC_002516.2	0	1	0	1	0	0	0	0	1	1	0
CDS:PA0896:aruF:arginine2Fornithine_succinyltransferase_AI_subunit:cds895:+:1016:NC_002516.2	0	0	1	0	2	0	0	0	0	2	2
CDS:PA0897:aruG:arginine2Fornithine_succinyltransferase_AII_subunit:cds896:+:1022:NC_002516.2	0	1	0	0	0	0	0	0	0	0	0
CDS:PA0898:aruD:succinylglutamic_semialdehyde_dehydrogenase:cds897:+:1466:NC_002516.2	0	0	0	1	2	0	0	0	0	0	0
CDS:PA0899:aruB:succinylarginine_dihydrolase:cds898:+:1346:NC_002516.2	0	1	0	0	0	1	3	0	1	0	0
CDS:PA0900:-:hypothetical_protein:cds899:+:290:NC_002516.2	0	0	0	0	0	1	0	0	0	0	0
CDS:PA0901:aruE:succinylglutamate_desuccinylase:cds900:+:998:NC_002516.2	0	1	0	1	0	0	0	0	1	0	0
CDS:PA0902:-:hypothetical_protein:cds901:+:1004:NC_002516.2	0	0	0	1	0	0	0	0	0	0	0
CDS:PA0903:alaS:alanyl-tRNA_synthetase:cds902:+:2624:NC_002516.2	0	3	0	0	3	1	0	0	2	0	0
CDS:PA0904:lysC:aspartate_kinase:cds903:+:1238:NC_002516.2	0	0	0	1	1	0	0	0	0	0	1
CDS:PA0905:rsmA:carbon_storage_regulator:cds904:+:185:NC_002516.2	7	1	2	2	0	3	7	2	8	1	2
CDS:PA0906:-:transcriptional_regulator:cds905:-:713:NC_002516.2	0	0	0	0	0	0	0	0	3	0	0
CDS:PA0907:-:hypothetical_protein:cds906:+:530:NC_002516.2	0	2	1	0	3	0	4	1	1	0	0
CDS:PA0908:-:hypothetical_protein:cds907:+:374:NC_002516.2	0	0	0	0	0	0	0	0	0	1	0
CDS:PA0909:-:hypothetical_protein:cds908:+:275:NC_002516.2	0	0	0	0	0	0	0	0	0	0	0
CDS:PA0910:-:hypothetical_protein:cds909:+:503:NC_002516.2	0	0	0	0	0	0	0	0	0	2	0
CDS:PA0911:-:hypothetical_protein:cds910:+:452:NC_002516.2	0	0	0	1	0	0	0	0	1	1	0
CDS:PA0912:-:hypothetical_protein:cds911:-:539:NC_002516.2	0	0	0	0	0	1	0	0	0	1	0
CDS:PA0913:mgtE:Mg_transporter_MgtE:cds912:+:1448:NC_002516.2	2	0	4	3	3	1	0	1	2	2	3
CDS:PA0914:-:hypothetical_protein:cds913:-:392:NC_002516.2	0	0	0	0	0	0	0	0	0	0	0
CDS:PA0915:-:hypothetical_protein:cds914:-:461:NC_002516.2	0	0	0	0	0	0	0	0	0	0	1
CDS:PA0916:-:hypothetical_protein:cds915:-:1322:NC_002516.2	0	0	0	0	0	0	0	0	0	0	0
CDS:PA0917:kup:potassium_uptake_protein_Kup:cds916:+:1904:NC_002516.2	0	0	0	0	0	1	0	0	1	1	0
CDS:PA0918:-:cytochrome_b561:cds917:-:548:NC_002516.2	0	0	0	0	0	0	1	0	0	0	0
CDS:PA0919:-:hypothetical_protein:cds918:-:1283:NC_002516.2	0	0	0	1	0	1	0	0	0	0	0
CDS:PA0920:-:hypothetical_protein:cds919:-:2645:NC_002516.2	0	0	0	0	1	0	1	0	0	0	0
CDS:PA0921:-:hypothetical_protein:cds920:+:359:NC_002516.2	1	0	0	0	0	0	0	0	1	1	1
CDS:PA0922:-:hypothetical_protein:cds921:-:314:NC_002516.2	0	0	0	0	0	1	1	1	1	0	0
CDS:PA0923:dinB:DNA_polymerase_IV:cds922:+:1049:NC_002516.2	0	1	0	1	1	2	0	1	1	1	1
CDS:PA0924:-:hypothetical_protein:cds923:-:1928:NC_002516.2	0	0	0	0	0	0	0	0	0	0	0
CDS:PA0925:-:hypothetical_protein:cds924:-:407:NC_002516.2	0	0	0	0	0	0	0	0	0	1	0
CDS:PA0926:-:hypothetical_protein:cds925:-:425:NC_002516.2	1	0	0	0	0	0	0	0	0	1	0
CDS:PA0927:ldhA:D-lactate_dehydrogenase:cds926:-:989:NC_002516.2	0	0	0	0	0	0	0	0	0	0	0
CDS:PA0928:gacS:sensor2Fresponse_regulator_hybrid:cds927:-:2777:NC_002516.2	0	0	0	0	0	1	1	0	0	1	0
CDS:PA0929:-:two-component_response_regulator:cds928:+:719:NC_002516.2	0	1	0	0	1	0	0	0	0	0	0
CDS:PA0930:-:two-component_sensor:cds929:+:1337:NC_002516.2	0	0	0	0	1	0	0	0	1	0	0
CDS:PA0931:pirA:outer_membrane_receptor_FepA:cds930:+:2228:NC_002516.2	0	0	0	0	1	0	0	1	0	0	0
CDS:PA0932:cysM:cysteine_synthase_B:cds931:+:899:NC_002516.2	0	0	0	0	1	0	1	0	1	1	0
CDS:PA0933:ygcA:23S_rRNA_5-methyluridine_methyltransferase:cds932:+:1352:NC_002516.2	0	0	0	0	1	0	0	0	2	2	0
CDS:PA0934:relA:GTP_pyrophosphokinase:cds933:+:2243:NC_002516.2	0	0	1	1	1	1	0	0	2	0	0
CDS:PA0935:-:nucleoside_triphosphate_pyrophosphohydrolase:cds934:+:830:NC_002516.2	1	0	0	0	0	1	0	0	2	0	0
CDS:PA0936:lpxO2:lipopolysaccharide_biosynthetic_protein_LpxO2:cds935:-:938:NC_002516.2	0	0	0	1	2	0	0	0	0	1	2
CDS:PA0937:-:hypothetical_protein:cds936:+:539:NC_002516.2	0	0	0	0	0	0	0	0	0	0	1
CDS:PA0938:-:hypothetical_protein:cds937:+:1328:NC_002516.2	0	0	1	0	1	1	0	0	0	0	1
CDS:PA0939:-:hypothetical_protein:cds938:-:326:NC_002516.2	0	0	0	0	1	1	0	0	0	0	0
CDS:PA0940:-:hypothetical_protein:cds939:-:254:NC_002516.2	0	0	0	0	0	0	0	0	0	0	0
CDS:PA0941:-:hypothetical_protein:cds940:-:233:NC_002516.2	0	0	0	0	0	0	0	0	0	0	0
CDS:PA0942:-:transcriptional_regulator:cds941:+:560:NC_002516.2	0	1	0	0	0	0	0	1	0	0	0
CDS:PA0943:-:hypothetical_protein:cds942:-:716:NC_002516.2	0	1	0	1	3	0	0	0	2	0	0
CDS:PA0944:purN:phosphoribosylglycinamide_formyltransferase:cds943:-:668:NC_002516.2	0	1	1	0	0	1	0	0	1	0	0
CDS:PA0945:purM:phosphoribosylaminoimidazole_synthetase:cds944:-:1061:NC_002516.2	1	0	0	0	1	0	0	0	0	2	0
CDS:PA0946:-:hypothetical_protein:cds945:+:1037:NC_002516.2	0	0	0	0	0	1	2	0	1	0	0
CDS:PA0947:-:DNA_replication_initiation_factor:cds946:+:704:NC_002516.2	0	0	0	1	0	0	0	0	3	1	0
CDS:PA0948:-:hypothetical_protein:cds947:-:419:NC_002516.2	0	0	0	0	0	0	0	0	0	0	0
CDS:PA0949:wrbA:Trp_repressor_binding_protein_WrbA:cds948:-:596:NC_002516.2	0	0	0	1	0	0	0	0	0	0	0
CDS:PA0950:wrbA:arsenate_reductase:cds949:-:353:NC_002516.2	0	0	0	0	0	0	0	0	1	0	1
CDS:PA0951:-:ribonuclease:cds950:+:1235:NC_002516.2	0	0	0	0	1	0	0	0	2	0	0
CDS:PA0951a:-:hypothetical_protein:cds951:+:185:NC_002516.2	0	0	0	0	0	0	0	2	0	0	0
CDS:PA0952:-:hypothetical_protein:cds952:-:383:NC_002516.2	0	0	0	0	0	0	1	0	0	1	0
CDS:PA0953:-:thioredoxin:cds953:+:464:NC_002516.2	0	0	0	0	1	0	0	0	0	0	1
CDS:PA0954:-:acylphosphatase:cds954:+:275:NC_002516.2	0	0	0	0	0	0	0	0	0	0	0
CDS:PA0955:-:hypothetical_protein:cds955:-:956:NC_002516.2	1	0	0	1	0	2	0	0	2	2	0
CDS:PA0956:proS:prolyl-tRNA_synthetase:cds956:-:1715:NC_002516.2	2	1	0	0	1	0	2	0	1	0	2
CDS:PA0957:-:hypothetical_protein:cds957:+:407:NC_002516.2	0	0	0	0	0	0	1	0	0	1	0
CDS:PA0958:oprD:porin:cds958:-:1331:NC_002516.2	4	4	3	2	4	5	1	0	2	1	1
CDS:PA0959:-:hypothetical_protein:cds959:+:629:NC_002516.2	0	0	0	0	0	0	0	0	1	0	0
CDS:PA0960:-:hypothetical_protein:cds960:+:209:NC_002516.2	0	0	0	0	0	0	0	0	1	0	0
CDS:PA0961:-:cold-shock_protein:cds961:-:614:NC_002516.2	1	1	0	1	3	6	0	1	4	3	2
CDS:PA0962:-:dna-binding_stress_protein:cds962:-:470:NC_002516.2	3	1	2	0	2	1	1	0	2	0	1
CDS:PA0963:aspS:aspartyl-tRNA_synthetase:cds963:+:1775:NC_002516.2	0	2	2	3	2	0	0	0	3	1	0
CDS:PA0964:pmpR:hypothetical_protein:cds964:+:746:NC_002516.2	1	0	1	0	1	0	3	0	1	2	0
CDS:PA0965:ruvC:Holliday_junction_resolvase:cds965:+:524:NC_002516.2	0	0	0	0	0	0	0	0	2	0	2
CDS:PA0966:ruvA:Holliday_junction_DNA_helicase_RuvA:cds966:+:605:NC_002516.2	0	0	0	0	0	0	0	0	2	1	1
CDS:PA0967:ruvB:Holliday_junction_DNA_helicase_RuvB:cds967:+:1058:NC_002516.2	0	0	1	1	2	0	1	0	1	0	1
CDS:PA0968:-:hypothetical_protein:cds968:+:446:NC_002516.2	0	0	0	1	0	0	0	0	0	0	0
CDS:PA0969:tolQ:TolQ_protein:cds969:+:695:NC_002516.2	0	0	0	0	0	2	1	0	2	0	0
CDS:PA0970:tolR:TolR_protein:cds970:+:440:NC_002516.2	0	0	0	1	1	0	1	0	0	2	0
CDS:PA0971:tolA:TolA_protein:cds971:+:1043:NC_002516.2	0	0	0	2	2	2	0	0	0	1	0
CDS:PA0972:tolB:translocation_protein_TolB:cds972:+:1298:NC_002516.2	2	3	0	0	2	0	1	1	8	0	3
CDS:PA0973:oprL:peptidoglycan_associated_lipoprotein_OprL:cds973:+:506:NC_002516.2	3	0	1	0	0	0	3	1	3	0	1
CDS:PA0974:-:hypothetical_protein:cds974:+:824:NC_002516.2	1	1	0	1	1	0	1	0	3	1	1
CDS:PA0975:-:radical_activating_enzyme:cds975:+:794:NC_002516.2	0	0	1	1	0	1	2	0	0	1	0
CDS:PA0976:-:hypothetical_protein:cds976:+:674:NC_002516.2	0	0	0	0	0	0	0	0	1	0	0
CDS:PA0978:-:hypothetical_protein:cds977:-:827:NC_002516.2	0	0	0	0	0	0	0	0	0	1	0
CDS:PA0979:-:hypothetical_protein:cds978:-:308:NC_002516.2	0	0	0	0	0	0	0	0	1	0	0
CDS:PA0981:-:hypothetical_protein:cds979:+:623:NC_002516.2	0	0	0	0	1	0	0	0	0	0	0
CDS:PA0982:-:hypothetical_protein:cds980:-:548:NC_002516.2	1	0	0	0	0	1	0	0	0	1	0
CDS:PA0983:-:hypothetical_protein:cds981:+:287:NC_002516.2	0	0	0	0	1	0	0	0	0	0	0
CDS:PA0984:-:colicin_immunity_protein:cds982:+:326:NC_002516.2	0	0	0	0	0	1	0	0	1	1	1
CDS:PA0985:pyoS5:pyocin_S5:cds983:-:1496:NC_002516.2	0	0	0	0	0	1	0	0	0	0	0
CDS:PA0986:-:hypothetical_protein:cds984:+:263:NC_002516.2	0	0	0	0	0	0	0	0	0	0	0
CDS:PA0987:-:hypothetical_protein:cds985:+:842:NC_002516.2	0	0	0	0	0	0	0	0	0	0	0
CDS:PA0988:-:hypothetical_protein:cds986:+:404:NC_002516.2	0	0	0	1	0	0	0	0	1	0	0
CDS:PA0989:-:hypothetical_protein:cds987:-:560:NC_002516.2	0	0	0	0	0	0	1	0	1	0	0
CDS:PA0990:-:hypothetical_protein:cds988:-:638:NC_002516.2	0	0	0	0	1	0	0	0	2	0	0
CDS:PA0992:cupC1:fimbrial_subunit_CupC1:cds989:+:617:NC_002516.2	0	0	0	0	0	1	1	0	1	0	0
CDS:PA0993:cupC2:chaperone_CupC2:cds990:+:713:NC_002516.2	0	0	0	0	0	1	0	0	0	0	0
CDS:PA0994:cupC3:usher_CupC3:cds991:+:2519:NC_002516.2	0	0	1	1	1	0	1	0	1	0	2
CDS:PA0995:ogt:methylated-DNA--protein-cysteine_methyltransferase:cds992:-:521:NC_002516.2	0	0	0	0	0	0	0	0	1	0	1
CDS:PA0996:pqsA:coenzyme_A_ligase:cds993:+:1553:NC_002516.2	0	0	0	0	0	1	2	0	1	0	0
CDS:PA0997:pqsB:PqsB_protein:cds994:+:851:NC_002516.2	0	0	0	0	0	0	0	0	0	0	0
CDS:PA0998:pqsC:PqsC_protein:cds995:+:1046:NC_002516.2	0	0	0	0	0	0	0	0	0	0	0
CDS:PA0999:pqsD:3-oxoacyl-ACP_synthase:cds996:+:1013:NC_002516.2	0	1	0	0	1	0	1	0	0	0	0
CDS:PA1000:pqsE:quinolone_signal_response_protein:cds997:+:905:NC_002516.2	0	0	0	0	0	0	0	0	0	0	0
CDS:PA1001:phnA:anthranilate_synthase_component_I:cds998:+:1592:NC_002516.2	0	0	0	0	0	0	0	0	0	1	0
CDS:PA1002:phnB:anthranilate_synthase_component_II:cds999:+:602:NC_002516.2	0	0	0	0	0	0	0	0	0	0	0
CDS:PA1003:mvfR:transcriptional_regulator_MvfR:cds1000:-:998:NC_002516.2	0	0	0	1	0	2	0	0	2	0	0
CDS:PA1004:nadA:quinolinate_synthetase:cds1001:+:1058:NC_002516.2	0	0	0	1	0	0	1	0	0	0	0
CDS:PA1005:-:hypothetical_protein:cds1002:-:1433:NC_002516.2	0	0	0	0	1	3	0	0	1	0	1
CDS:PA1006:-:hypothetical_protein:cds1003:+:251:NC_002516.2	0	0	0	0	0	0	0	0	0	0	0
CDS:PA1007:-:hypothetical_protein:cds1004:+:1073:NC_002516.2	1	0	0	0	1	0	0	0	0	0	0
CDS:PA1008:bcp:bacterioferritin_comigratory_protein:cds1005:-:473:NC_002516.2	0	1	0	1	0	1	0	0	1	2	2
CDS:PA1009:-:hypothetical_protein:cds1006:-:557:NC_002516.2	0	2	0	2	0	3	0	0	3	1	1
CDS:PA1010:dapA:dihydrodipicolinate_synthase:cds1007:+:878:NC_002516.2	3	0	0	1	0	1	1	0	3	0	1
CDS:PA1011:-:hypothetical_protein:cds1008:+:1190:NC_002516.2	2	0	0	0	1	0	0	0	1	0	0
CDS:PA1012:-:hypothetical_protein:cds1009:+:758:NC_002516.2	1	0	0	1	1	0	0	0	1	0	0
CDS:PA1013:purC:phosphoribosylaminoimidazole-succinocarboxamide_synthase:cds1010:+:710:NC_002516.2	0	0	0	1	0	2	0	0	3	0	0
CDS:PA1014:-:glycosyl_transferase_family_protein:cds1011:+:992:NC_002516.2	0	1	0	1	0	1	1	1	1	1	0
CDS:PA1015:-:transcriptional_regulator:cds1012:-:800:NC_002516.2	0	0	0	0	0	0	0	0	1	0	0
CDS:PA1016:-:thiolase:cds1013:+:1151:NC_002516.2	0	0	0	0	0	0	0	0	0	0	0
CDS:PA1017:pauA:pimeloyl-CoA_synthetase:cds1014:+:2147:NC_002516.2	0	0	0	0	2	0	0	0	0	0	0
CDS:PA1018:pauA:hypothetical_protein:cds1015:+:866:NC_002516.2	0	0	0	0	0	0	0	0	1	0	0
CDS:PA1019:mucK:cis2Ccis-muconate_transporter_MucK:cds1016:+:1355:NC_002516.2	0	0	0	0	0	0	1	0	0	1	0
CDS:PA1019a:-:thioesterase:cds1017:+:407:NC_002516.2	0	0	0	1	0	0	0	0	0	0	0
CDS:PA1020:-:acyl-CoA_dehydrogenase:cds1018:+:1112:NC_002516.2	0	1	0	0	0	0	0	0	1	0	0
CDS:PA1021:-:enoyl-CoA_hydratase:cds1019:+:761:NC_002516.2	0	0	0	0	0	0	2	0	1	0	0
CDS:PA1022:-:acyl-CoA_dehydrogenase:cds1020:+:1145:NC_002516.2	1	0	0	1	0	0	0	0	0	0	0
CDS:PA1023:-:short-chain_dehydrogenase:cds1021:+:917:NC_002516.2	0	0	0	0	0	0	0	0	0	0	0
CDS:PA1024:-:2-nitropropane_dioxygenase:cds1022:+:986:NC_002516.2	0	0	0	0	0	0	1	0	0	0	0
CDS:PA1025:-:porin:cds1023:+:1250:NC_002516.2	0	0	0	0	0	0	0	0	0	0	0
CDS:PA1026:-:hypothetical_protein:cds1024:-:476:NC_002516.2	0	0	0	0	0	0	0	0	0	0	0
CDS:PA1027:-:aldehyde_dehydrogenase:cds1025:+:1589:NC_002516.2	0	0	1	0	0	0	0	0	0	0	1
CDS:PA1028:-:oxidoreductase:cds1026:+:1286:NC_002516.2	0	0	0	0	0	0	1	0	0	0	0
CDS:PA1030:-:hypothetical_protein:cds1027:+:755:NC_002516.2	0	0	0	1	0	0	0	0	0	0	0
CDS:PA1031:-:hypothetical_protein:cds1028:+:1361:NC_002516.2	0	0	0	0	0	1	0	0	1	0	0
CDS:PA1032:quiP:QuiP_protein:cds1029:-:2543:NC_002516.2	0	0	0	0	1	3	1	1	0	0	0
CDS:PA1033:-:glutathione_S-transferase:cds1030:-:641:NC_002516.2	0	1	0	2	1	0	0	0	3	0	0
CDS:PA1034:-:hypothetical_protein:cds1031:-:200:NC_002516.2	6	1	1	1	5	10	5	4	3	6	1
CDS:PA1035:-:hypothetical_protein:cds1032:-:494:NC_002516.2	0	0	0	0	0	0	1	0	1	1	0
CDS:PA1036:-:hypothetical_protein:cds1033:+:560:NC_002516.2	0	0	0	0	0	0	0	0	1	1	1
CDS:PA1037:-:hypothetical_protein:cds1034:-:620:NC_002516.2	0	0	0	1	0	0	0	0	0	0	0
CDS:PA1038:-:hypothetical_protein:cds1035:-:317:NC_002516.2	0	0	0	0	0	0	0	0	0	1	0
CDS:PA1039:-:hypothetical_protein:cds1036:-:473:NC_002516.2	1	1	1	0	0	1	0	0	1	0	0
CDS:PA1040:-:hypothetical_protein:cds1037:-:497:NC_002516.2	0	0	0	1	0	1	0	0	0	0	0
CDS:PA1041:-:hypothetical_protein:cds1038:+:632:NC_002516.2	0	0	0	0	1	0	0	0	0	0	0
CDS:PA1042:-:hypothetical_protein:cds1039:+:299:NC_002516.2	0	0	0	0	0	0	0	0	0	0	0
CDS:PA1043:-:hypothetical_protein:cds1040:+:809:NC_002516.2	0	0	0	0	0	0	0	0	1	0	0
CDS:PA1044:-:hypothetical_protein:cds1041:-:464:NC_002516.2	0	0	0	0	0	0	0	1	0	0	0
CDS:PA1045:-:ATP-dependent_DNA_helicase_DinG:cds1042:+:2144:NC_002516.2	0	0	0	0	0	1	0	0	1	1	2
CDS:PA1046:-:hypothetical_protein:cds1043:+:2273:NC_002516.2	0	0	0	0	0	0	0	0	1	0	0
CDS:PA1047:-:esterase:cds1044:+:1178:NC_002516.2	0	0	0	0	0	0	0	1	0	1	1
CDS:PA1048:-:hypothetical_protein:cds1045:+:881:NC_002516.2	1	1	1	3	1	3	0	1	1	3	0
CDS:PA1049:pdxH:pyridoxamine_527-phosphate_oxidase:cds1046:+:647:NC_002516.2	0	0	0	0	0	0	0	0	0	0	0
CDS:PA1050:-:hypothetical_protein:cds1047:+:1112:NC_002516.2	0	0	1	0	0	0	0	0	1	0	0
CDS:PA1051:-:transporter:cds1048:+:1358:NC_002516.2	0	0	0	0	0	2	0	0	0	0	0
CDS:PA1052:-:hypothetical_protein:cds1049:+:1145:NC_002516.2	0	0	0	0	0	1	0	0	0	0	0
CDS:PA1052a:-:hypothetical_protein:cds1050:-:242:NC_002516.2	0	0	0	0	0	0	0	0	0	0	0
CDS:PA1053:-:hypothetical_protein:cds1051:+:464:NC_002516.2	1	2	0	0	1	0	2	1	8	1	1
CDS:PA1054:-:monovalent_cation2FH2B_antiporter_subunit_A:cds1052:+:2801:NC_002516.2	0	2	0	0	2	0	1	0	4	0	0
CDS:PA1055:-:monovalent_cation2FH2B_antiporter_subunit_C:cds1053:+:338:NC_002516.2	0	0	0	0	0	0	0	0	0	0	0
CDS:PA1056:-:monovalent_cation2FH2B_antiporter_subunit_D:cds1054:+:1499:NC_002516.2	0	0	1	0	1	2	1	0	2	0	0
CDS:PA1057:-:monovalent_cation2FH2B_antiporter_subunit_E:cds1055:+:524:NC_002516.2	0	0	0	0	0	0	0	0	0	0	1
CDS:PA1058:-:monovalent_cation2FH2B_antiporter_subunit_F:cds1056:+:269:NC_002516.2	0	0	0	0	0	0	0	0	0	0	0
CDS:PA1059:-:monovalent_cation2FH2B_antiporter_subunit_G:cds1057:+:347:NC_002516.2	1	0	0	0	0	0	0	0	2	0	0
CDS:PA1060:-:hypothetical_protein:cds1058:+:905:NC_002516.2	0	0	0	0	0	0	0	0	1	0	0
CDS:PA1061:-:hypothetical_protein:cds1059:+:1097:NC_002516.2	0	0	0	0	0	0	0	0	0	0	0
CDS:PA1062:-:hypothetical_protein:cds1060:+:521:NC_002516.2	0	0	0	0	0	0	0	0	0	0	0
CDS:PA1063:-:hypothetical_protein:cds1061:+:251:NC_002516.2	0	0	0	0	0	0	0	0	0	0	0
CDS:PA1064:-:hypothetical_protein:cds1062:-:665:NC_002516.2	1	0	0	0	1	0	1	0	1	0	0
CDS:PA1065:-:hypothetical_protein:cds1063:+:473:NC_002516.2	0	0	0	0	0	0	0	0	0	0	0
CDS:PA1066:-:short-chain_dehydrogenase:cds1064:-:656:NC_002516.2	0	0	0	0	0	0	0	0	1	0	0
CDS:PA1067:-:transcriptional_regulator:cds1065:+:914:NC_002516.2	0	0	0	0	1	0	0	0	1	0	0
CDS:PA1068:-:heat_shock_protein_28hsp90_family29:cds1066:+:1910:NC_002516.2	3	1	1	2	2	1	4	0	2	4	1
CDS:PA1069:-:hypothetical_protein:cds1067:+:2294:NC_002516.2	0	0	0	0	0	0	0	0	0	0	1
CDS:PA1070:braG:branched-chain_amino_acid_ABC_transporter:cds1068:-:701:NC_002516.2	0	0	0	0	0	0	0	0	1	0	0
CDS:PA1071:braF:leucine2Fisoleucine2Fvaline_ABC_transporter_ATP-binding_protein:cds1069:-:767:NC_002516.2	0	0	1	0	0	1	0	0	1	0	0
CDS:PA1072:braE:leucine2Fisoleucine2Fvaline_ABC_transporter_permease:cds1070:-:1253:NC_002516.2	0	0	1	0	0	0	1	1	0	1	0
CDS:PA1073:braD:branched-chain_amino_acid_ABC_transporter:cds1071:-:923:NC_002516.2	0	0	0	0	0	0	1	0	0	0	0
CDS:PA1074:braC:branched-chain_amino_acid_ABC_transporter:cds1072:-:1121:NC_002516.2	0	1	0	0	3	2	1	1	2	0	0
CDS:PA1075:-:hypothetical_protein:cds1073:+:317:NC_002516.2	1	0	0	0	0	0	0	0	1	0	0
CDS:PA1076:-:hypothetical_protein:cds1074:+:362:NC_002516.2	0	1	0	0	0	1	0	0	1	0	1
CDS:PA1077:flgB:flagellar_basal-body_rod_protein_FlgB:cds1075:+:407:NC_002516.2	0	0	1	0	0	0	1	0	0	0	0
CDS:PA1078:flgC:flagellar_basal_body_rod_protein_FlgC:cds1076:+:440:NC_002516.2	0	0	1	0	3	2	1	0	1	0	1
CDS:PA1079:flgD:flagellar_basal_body_rod_modification_protein:cds1077:+:713:NC_002516.2	0	0	0	0	1	0	0	0	1	0	0
CDS:PA1080:flgE:flagellar_hook_protein_FlgE:cds1078:+:1388:NC_002516.2	1	0	1	0	0	0	1	0	0	0	0
CDS:PA1081:flgF:flagellar_basal_body_rod_protein_FlgF:cds1079:+:749:NC_002516.2	0	0	1	0	0	1	1	0	2	0	0
CDS:PA1082:flgG:flagellar_basal_body_rod_protein_FlgG:cds1080:+:785:NC_002516.2	0	0	0	1	1	0	0	0	2	0	1
CDS:PA1083:flgH:flagellar_basal_body_L-ring_protein:cds1081:+:695:NC_002516.2	0	0	0	0	0	0	0	0	0	0	0
CDS:PA1084:flgI:flagellar_basal_body_P-ring_biosynthesis_protein_FlgA:cds1082:+:1109:NC_002516.2	0	0	0	0	0	1	0	0	1	0	0
CDS:PA1085:flgJ:flagellar_rod_assembly_protein2Fmuramidase_FlgJ:cds1083:+:1202:NC_002516.2	0	0	0	0	1	0	0	0	0	0	0
CDS:PA1086:flgK:flagellar_hook-associated_protein_FlgK:cds1084:+:2051:NC_002516.2	0	0	0	0	1	0	0	1	3	0	0
CDS:PA1087:flgL:flagellar_hook-associated_protein_FlgL:cds1085:+:1319:NC_002516.2	0	0	0	0	0	0	0	0	0	0	0
CDS:PA1088:-:hypothetical_protein:cds1086:+:761:NC_002516.2	0	0	0	0	0	0	1	0	0	1	0
CDS:PA1089:-:hypothetical_protein:cds1087:+:602:NC_002516.2	0	0	0	0	0	0	0	0	0	0	0
CDS:PA1090:-:hypothetical_protein:cds1088:+:662:NC_002516.2	0	0	0	0	0	2	0	0	0	0	0
CDS:PA1091:fgtA:flagellar_glycosyl_transferase2C_FgtA:cds1089:+:5084:NC_002516.2	2	2	0	1	0	1	1	2	3	1	0
CDS:PA1092:fliC:flagellin_type_B:cds1090:+:1466:NC_002516.2	6	7	4	6	12	9	9	3	12	3	4
CDS:PA1093:-:hypothetical_protein:cds1091:+:371:NC_002516.2	0	0	0	0	0	0	0	0	0	0	0
CDS:PA1094:fliD:flagellar_capping_protein_FliD:cds1092:+:1424:NC_002516.2	2	5	0	2	2	1	3	0	4	2	2
CDS:PA1095:-:flagellar_protein_FliS:cds1093:+:380:NC_002516.2	0	0	0	2	0	0	0	0	1	0	0
CDS:PA1096:-:hypothetical_protein:cds1094:+:296:NC_002516.2	0	0	0	0	0	1	0	0	2	0	0
CDS:PA1097:fleQ:transcriptional_regulator_FleQ:cds1095:+:1472:NC_002516.2	0	1	0	1	1	0	1	3	1	1	1
CDS:PA1098:fleS:two-component_sensor:cds1096:+:1208:NC_002516.2	0	1	1	0	0	0	0	0	2	0	0
CDS:PA1099:fleR:two-component_response_regulator:cds1097:+:1421:NC_002516.2	0	0	0	0	1	1	1	0	1	2	0
CDS:PA1100:fliE:flagellar_hook-basal_body_protein_FliE:cds1098:+:329:NC_002516.2	1	0	0	0	0	0	0	0	1	0	0
CDS:PA1101:fliF:flagellar_MS-ring_protein:cds1099:+:1796:NC_002516.2	0	0	0	0	0	1	0	0	1	3	0
CDS:PA1102:fliG:flagellar_motor_switch_protein_G:cds1100:+:1016:NC_002516.2	0	0	0	0	0	0	1	0	0	0	0
CDS:PA1103:-:flagellar_assembly_protein_H:cds1101:+:806:NC_002516.2	0	0	0	0	1	0	0	0	0	0	0
CDS:PA1104:fliI:flagellum-specific_ATP_synthase:cds1102:+:1355:NC_002516.2	1	1	0	0	1	0	0	0	0	0	0
CDS:PA1105:fliJ:flagellar_biosynthesis_chaperone:cds1103:+:443:NC_002516.2	0	0	0	0	0	0	0	0	0	0	0
CDS:PA1106:-:hypothetical_protein:cds1104:-:713:NC_002516.2	0	0	0	0	0	0	0	0	0	0	0
CDS:PA1107:-:hypothetical_protein:cds1105:-:1196:NC_002516.2	0	1	0	0	0	0	0	0	0	0	0
CDS:PA1108:-:major_facilitator_superfamily_28MFS29_transporter:cds1106:-:1157:NC_002516.2	0	0	0	0	0	0	0	0	0	0	0
CDS:PA1109:-:transcriptional_regulator:cds1107:+:779:NC_002516.2	0	0	0	0	0	0	0	0	0	0	0
CDS:PA1110:-:hypothetical_protein:cds1108:-:710:NC_002516.2	0	0	0	0	0	0	0	0	0	0	1
CDS:PA1111:-:hypothetical_protein:cds1109:+:623:NC_002516.2	0	0	0	1	0	0	0	0	0	0	0
CDS:PA1112:-:hypothetical_protein:cds1110:+:1148:NC_002516.2	0	1	0	2	0	0	0	0	0	0	0
CDS:PA1112a:-:hypothetical_protein:cds1111:-:221:NC_002516.2	0	0	0	0	0	1	0	0	3	0	0
CDS:PA1112b:-:hypothetical_protein:cds1112:-:191:NC_002516.2	0	0	0	0	0	0	0	0	0	0	0
CDS:PA1113:-:ABC_transporter_ATP-binding_protein2Fpermease:cds1113:+:1766:NC_002516.2	0	0	0	0	0	1	0	0	0	0	0
CDS:PA1114:-:hypothetical_protein:cds1114:-:335:NC_002516.2	0	0	0	0	0	0	0	0	1	0	0
CDS:PA1115:-:hypothetical_protein:cds1115:-:2324:NC_002516.2	1	0	0	0	1	0	0	0	2	1	0
CDS:PA1116:-:hypothetical_protein:cds1116:+:839:NC_002516.2	0	0	0	0	0	0	1	0	0	0	0
CDS:PA1117:-:hypothetical_protein:cds1117:-:374:NC_002516.2	0	0	0	0	0	0	0	0	0	0	0
CDS:PA1118:-:hypothetical_protein:cds1118:-:683:NC_002516.2	0	0	0	0	0	0	2	0	0	0	0
CDS:PA1119:yfiB:hypothetical_protein:cds1119:-:506:NC_002516.2	0	0	0	0	0	0	0	0	0	0	0
CDS:PA1120:tpbB:diguanylate_cyclase:cds1120:-:1307:NC_002516.2	0	0	2	0	0	1	1	0	2	1	0
CDS:PA1121:yfiR:hypothetical_protein:cds1121:-:572:NC_002516.2	0	0	0	0	0	0	0	0	0	0	0
CDS:PA1123:-:hypothetical_protein:cds1122:-:320:NC_002516.2	0	0	0	0	0	0	0	0	1	0	1
CDS:PA1124:dgt:deoxyguanosinetriphosphate_triphosphohydrolase:cds1123:+:1496:NC_002516.2	0	0	1	0	0	1	0	0	1	0	0
CDS:PA1125:-:cobalamin_biosynthetic_protein:cds1124:+:752:NC_002516.2	0	1	0	0	0	0	0	0	0	0	0
CDS:PA1126:-:hypothetical_protein:cds1125:-:587:NC_002516.2	0	0	0	0	0	0	0	0	0	0	0
CDS:PA1127:-:oxidoreductase:cds1126:-:989:NC_002516.2	1	0	0	0	1	0	0	0	0	0	1
CDS:PA1128:-:transcriptional_regulator:cds1127:+:911:NC_002516.2	0	0	0	0	0	0	0	0	0	0	0
CDS:PA1129:-:fosfomycin_resistance_protein:cds1128:+:407:NC_002516.2	0	0	0	0	0	0	0	0	0	0	0
CDS:PA1130:rhlC:rhamnosyltransferase_2:cds1129:-:977:NC_002516.2	0	0	0	0	0	0	0	1	0	0	1
CDS:PA1131:rhlC:major_facilitator_superfamily_28MFS29_transporter:cds1130:-:1268:NC_002516.2	0	1	0	0	0	0	0	0	0	0	1
CDS:PA1132:-:hypothetical_protein:cds1131:+:689:NC_002516.2	0	0	0	0	1	0	0	1	0	0	0
CDS:PA1133:-:hypothetical_protein:cds1132:-:350:NC_002516.2	0	0	0	0	0	0	0	1	0	0	0
CDS:PA1134:-:hypothetical_protein:cds1133:-:521:NC_002516.2	0	0	0	0	0	1	0	0	0	0	0
CDS:PA1135:-:chaperone_protein_HchA:cds1134:-:875:NC_002516.2	0	0	0	0	0	0	0	0	2	0	0
CDS:PA1136:-:transcriptional_regulator:cds1135:+:731:NC_002516.2	0	0	0	0	0	0	1	0	0	0	0
CDS:PA1137:-:oxidoreductase:cds1136:-:986:NC_002516.2	0	0	0	0	0	0	0	0	0	0	0
CDS:PA1138:-:transcriptional_regulator:cds1137:+:875:NC_002516.2	0	0	0	0	0	0	0	0	0	1	0
CDS:PA1139:-:hypothetical_protein:cds1138:+:848:NC_002516.2	0	0	0	0	0	0	0	0	0	0	0
CDS:PA1140:-:hypothetical_protein:cds1139:-:836:NC_002516.2	0	0	0	0	0	0	1	1	2	1	0
CDS:PA1141:-:transcriptional_regulator:cds1140:-:902:NC_002516.2	0	0	0	0	0	0	0	0	0	0	0
CDS:PA1142:-:transcriptional_regulator:cds1141:-:716:NC_002516.2	0	0	0	0	0	0	0	0	0	0	0
CDS:PA1143:-:hypothetical_protein:cds1142:-:653:NC_002516.2	0	0	0	0	0	0	1	0	0	0	0
CDS:PA1144:-:major_facilitator_superfamily_28MFS29_transporter:cds1143:-:1334:NC_002516.2	0	0	0	0	0	0	0	0	0	0	0
CDS:PA1145:-:transcriptional_regulator:cds1144:+:902:NC_002516.2	1	0	0	0	0	0	0	0	0	0	1
CDS:PA1146:-:iron-containing_alcohol_dehydrogenase:cds1145:-:1181:NC_002516.2	0	0	0	0	0	1	0	0	1	0	1
CDS:PA1147:-:amino_acid_permease:cds1146:-:1490:NC_002516.2	0	0	0	0	0	0	0	0	0	0	0
CDS:PA1148:toxA:exotoxin_A:cds1147:-:1916:NC_002516.2	0	0	0	0	0	0	1	0	1	0	0
CDS:PA1149:-:hypothetical_protein:cds1148:-:368:NC_002516.2	0	0	0	0	0	0	0	0	0	0	0
CDS:PA1150:pys2:pyocin_S2:cds1149:+:2069:NC_002516.2	0	0	1	0	0	1	0	0	1	0	2
CDS:PA1151:imm2:pyocin_S2_immunity_protein:cds1150:+:263:NC_002516.2	0	0	0	0	0	0	1	0	0	0	0
CDS:PA1153:-:hypothetical_protein:cds1151:-:554:NC_002516.2	0	0	0	0	0	1	1	0	1	1	0
CDS:PA1154:-:hypothetical_protein:cds1152:-:533:NC_002516.2	0	0	0	0	0	2	0	0	0	1	0
CDS:PA1155:nrdB:ribonucleotide-diphosphate_reductase_subunit_beta:cds1153:-:1247:NC_002516.2	3	2	2	4	1	1	0	0	3	1	1
CDS:PA1156:nrdA:ribonucleotide-diphosphate_reductase_subunit_alpha:cds1154:-:2891:NC_002516.2	1	1	1	2	3	2	1	1	8	3	1
CDS:PA1157:-:two-component_response_regulator:cds1155:+:710:NC_002516.2	0	1	0	0	0	0	1	0	0	1	0
CDS:PA1158:-:two-component_sensor:cds1156:+:1358:NC_002516.2	0	0	0	0	1	0	0	0	0	0	0
CDS:PA1159:-:cold-shock_protein:cds1157:+:209:NC_002516.2	0	1	0	0	0	0	0	1	2	0	1
CDS:PA1160:-:hypothetical_protein:cds1158:-:383:NC_002516.2	0	0	0	0	0	0	0	0	0	0	0
CDS:PA1161:rrmA:rRNA_methyltransferase:cds1159:-:803:NC_002516.2	0	0	0	0	0	1	1	0	0	1	0
CDS:PA1162:dapE:succinyl-diaminopimelate_desuccinylase:cds1160:-:1151:NC_002516.2	0	0	0	0	0	0	0	0	3	1	0
CDS:PA1163:ndvB:NdvB_protein:cds1161:-:2609:NC_002516.2	0	0	0	2	1	0	0	0	0	0	2
CDS:PA1164:-:hypothetical_protein:cds1162:+:812:NC_002516.2	0	0	0	0	2	0	0	0	0	0	0
CDS:PA1165:pcpS:protein_Pcprotein_PS:cds1163:-:728:NC_002516.2	0	0	0	0	0	1	0	0	0	0	0
CDS:PA1166:-:hypothetical_protein:cds1164:-:788:NC_002516.2	0	0	0	0	0	0	0	0	0	0	0
CDS:PA1167:-:hypothetical_protein:cds1165:+:671:NC_002516.2	0	0	0	0	0	0	0	0	0	0	0
CDS:PA1168:-:hypothetical_protein:cds1166:+:320:NC_002516.2	0	0	0	0	0	0	0	0	1	0	0
CDS:PA1169:-:lipoxygenase:cds1167:+:2057:NC_002516.2	0	0	0	0	0	0	2	0	0	0	0
CDS:PA1170:-:hypothetical_protein:cds1168:-:734:NC_002516.2	0	0	0	0	0	0	0	0	0	1	0
CDS:PA1171:-:transglycosylase:cds1169:+:1196:NC_002516.2	0	1	0	0	0	1	1	0	2	1	1
CDS:PA1172:napC:cytochrome_C_protein_NapC:cds1170:-:596:NC_002516.2	0	1	0	0	0	0	1	0	0	0	0
CDS:PA1173:napB:cytochrome_C_protein_NapB:cds1171:-:491:NC_002516.2	0	0	0	0	0	0	0	0	0	0	0
CDS:PA1174:napA:nitrate_reductase_catalytic_subunit:cds1172:-:2489:NC_002516.2	0	0	0	0	2	0	0	0	1	0	0
CDS:PA1175:napD:NapD_protein_of_periplasmic_nitrate_reductase:cds1173:-:329:NC_002516.2	0	0	0	0	0	0	0	0	0	0	0
CDS:PA1176:napF:ferredoxin_protein_NapF:cds1174:-:491:NC_002516.2	1	0	0	0	0	0	0	0	0	0	0
CDS:PA1177:napE:periplasmic_nitrate_reductase_protein_NapE:cds1175:-:167:NC_002516.2	0	0	0	0	0	0	0	0	0	0	0
CDS:PA1178:oprH:PhoP2FQ_and_low_Mg22B_inducible_outer_membrane_protein_H1:cds1176:+:602:NC_002516.2	5	11	4	11	12	16	18	5	38	10	5
CDS:PA1179:phoP:two-component_response_regulator_PhoP:cds1177:+:677:NC_002516.2	0	0	0	0	1	1	0	0	2	0	1
CDS:PA1180:phoQ:two-component_sensor_PhoQ:cds1178:+:1346:NC_002516.2	0	0	0	0	1	2	0	0	0	1	3
CDS:PA1181:-:sensor_protein:cds1179:+:3362:NC_002516.2	0	0	0	0	1	0	0	0	1	0	0
CDS:PA1182:-:transcriptional_regulator:cds1180:-:1001:NC_002516.2	0	0	0	0	0	0	0	0	0	1	1
CDS:PA1183:dctA:C4-dicarboxylate_transporter_DctA:cds1181:+:1310:NC_002516.2	1	1	0	3	1	1	0	0	0	1	0
CDS:PA1184:-:transcriptional_regulator:cds1182:-:890:NC_002516.2	0	0	0	1	0	0	1	0	0	0	0
CDS:PA1185:-:glutathione_S-transferase:cds1183:+:629:NC_002516.2	0	0	0	0	0	0	1	0	0	0	0
CDS:PA1186:-:hypothetical_protein:cds1184:+:1019:NC_002516.2	0	0	0	0	0	0	0	0	0	0	0
CDS:PA1187:-:acyl-CoA_dehydrogenase:cds1185:+:1139:NC_002516.2	0	1	0	0	1	0	0	0	1	0	0
CDS:PA1188:-:hypothetical_protein:cds1186:+:1181:NC_002516.2	0	1	0	0	0	0	0	0	0	0	0
CDS:PA1189:-:hypothetical_protein:cds1187:-:497:NC_002516.2	0	0	1	0	0	0	0	0	0	0	0
CDS:PA1190:-:hypothetical_protein:cds1188:-:599:NC_002516.2	0	0	0	0	0	0	1	1	3	0	1
CDS:PA1191:-:hypothetical_protein:cds1189:-:593:NC_002516.2	0	1	0	1	0	1	0	0	0	0	1
CDS:PA1192:-:hypothetical_protein:cds1190:+:824:NC_002516.2	0	0	2	1	1	0	0	0	0	1	0
CDS:PA1193:-:hypothetical_protein:cds1191:+:671:NC_002516.2	0	0	0	0	0	0	1	0	0	0	0
CDS:PA1194:-:amino_acid_permease:cds1192:-:1418:NC_002516.2	0	1	0	0	0	0	1	0	1	0	0
CDS:PA1195:-:hypothetical_protein:cds1193:-:764:NC_002516.2	0	0	0	0	0	0	0	1	0	0	0
CDS:PA1196:-:transcriptional_regulator:cds1194:+:1400:NC_002516.2	0	0	0	0	0	0	1	0	1	0	0
CDS:PA1197:-:NAD-dependent_deacetylase:cds1195:+:770:NC_002516.2	0	0	0	0	0	0	0	0	1	0	0
CDS:PA1198:-:hypothetical_protein:cds1196:+:617:NC_002516.2	0	1	0	0	1	2	1	0	0	1	0
CDS:PA1199:-:lipoprotein:cds1197:+:533:NC_002516.2	0	1	0	1	3	2	0	0	2	0	1
CDS:PA1200:-:hypothetical_protein:cds1198:+:662:NC_002516.2	0	0	0	1	0	1	0	0	0	0	0
CDS:PA1201:-:transcriptional_regulator:cds1199:-:914:NC_002516.2	0	0	0	0	0	0	1	0	0	0	0
CDS:PA1202:-:hydrolase:cds1200:+:617:NC_002516.2	0	0	1	0	0	0	0	0	2	0	0
CDS:PA1203:-:hypothetical_protein:cds1201:+:407:NC_002516.2	0	0	0	0	1	0	0	0	0	0	0
CDS:PA1204:-:hypothetical_protein:cds1202:+:557:NC_002516.2	0	0	0	0	0	1	0	0	0	0	0
CDS:PA1205:-:hypothetical_protein:cds1203:+:947:NC_002516.2	0	0	0	1	0	0	0	0	1	0	0
CDS:PA1206:-:hypothetical_protein:cds1204:+:473:NC_002516.2	0	0	1	0	0	0	0	0	0	0	0
CDS:PA1207:kefB:glutathione-regulated_potassium-efflux_system_protein_KefB:cds1205:+:1841:NC_002516.2	0	0	0	0	0	0	0	0	0	1	0
CDS:PA1208:-:hypothetical_protein:cds1206:+:1499:NC_002516.2	0	0	0	0	0	0	0	0	1	0	0
CDS:PA1209:-:hypothetical_protein:cds1207:-:935:NC_002516.2	0	0	0	0	0	0	0	1	0	0	0
CDS:PA1210:-:hypothetical_protein:cds1208:-:698:NC_002516.2	0	0	0	0	0	0	0	0	0	0	0
CDS:PA1211:-:hypothetical_protein:cds1209:-:635:NC_002516.2	0	0	0	0	1	0	0	0	0	0	0
CDS:PA1212:-:major_facilitator_superfamily_28MFS29_transporter:cds1210:-:1229:NC_002516.2	0	0	0	0	0	0	0	0	0	0	0
CDS:PA1213:-:hypothetical_protein:cds1211:-:959:NC_002516.2	0	0	0	0	0	0	0	0	0	0	2
CDS:PA1214:-:hypothetical_protein:cds1212:-:1598:NC_002516.2	0	0	0	0	0	1	0	1	0	0	0
CDS:PA1215:-:hypothetical_protein:cds1213:-:1286:NC_002516.2	0	0	0	0	0	0	1	0	0	2	0
CDS:PA1216:-:hypothetical_protein:cds1214:-:746:NC_002516.2	0	0	0	0	0	0	0	0	0	0	0
CDS:PA1217:-:2-isopropylmalate_synthase:cds1215:-:1367:NC_002516.2	0	1	0	1	0	0	0	0	0	0	0
CDS:PA1218:-:hypothetical_protein:cds1216:-:878:NC_002516.2	0	0	0	0	0	0	0	0	0	0	0
CDS:PA1219:-:hypothetical_protein:cds1217:-:614:NC_002516.2	0	0	0	0	0	0	0	0	0	0	0
CDS:PA1220:-:hypothetical_protein:cds1218:-:1262:NC_002516.2	0	0	0	0	0	0	1	0	0	0	0
CDS:PA1221:-:hypothetical_protein:cds1219:-:1856:NC_002516.2	0	0	0	0	0	0	0	0	0	0	0
CDS:PA1222:-:membrane-bound_lytic_murein_transglycosylase_A:cds1220:-:1157:NC_002516.2	0	0	0	0	0	0	0	0	0	1	0
CDS:PA1223:-:transcriptional_regulator:cds1221:-:893:NC_002516.2	0	0	0	0	0	0	0	0	0	0	0
CDS:PA1224:-:NAD28P29H_dehydrogenase:cds1222:+:779:NC_002516.2	0	0	0	0	0	0	1	0	0	0	0
CDS:PA1225:-:NAD28P29H_dehydrogenase:cds1223:-:626:NC_002516.2	0	0	0	0	0	0	0	0	0	0	0
CDS:PA1226:-:transcriptional_regulator:cds1224:+:608:NC_002516.2	0	0	0	0	0	0	0	0	0	0	0
CDS:PA1227:-:hypothetical_protein:cds1225:+:848:NC_002516.2	0	0	0	1	0	0	0	0	0	0	0
CDS:PA1228:-:hypothetical_protein:cds1226:-:350:NC_002516.2	0	0	0	0	0	0	0	0	0	0	0
CDS:PA1229:-:transcriptional_regulator:cds1227:-:806:NC_002516.2	0	0	0	0	0	0	0	0	0	0	1
CDS:PA1230:-:hypothetical_protein:cds1228:+:197:NC_002516.2	0	0	0	0	1	0	0	0	0	0	0
CDS:PA1231:-:hypothetical_protein:cds1229:+:908:NC_002516.2	0	0	0	0	0	0	0	0	0	0	0
CDS:PA1232:-:hypothetical_protein:cds1230:+:2039:NC_002516.2	0	0	0	0	0	1	0	0	0	0	0
CDS:PA1233:-:hypothetical_protein:cds1231:+:257:NC_002516.2	0	0	0	0	0	0	0	0	0	0	0
CDS:PA1234:-:hypothetical_protein:cds1232:-:503:NC_002516.2	0	0	0	0	0	0	0	0	0	0	0
CDS:PA1235:-:transcriptional_regulator:cds1233:+:782:NC_002516.2	0	0	0	0	0	0	0	0	0	0	0
CDS:PA1236:-:major_facilitator_superfamily_28MFS29_transporter:cds1234:-:1511:NC_002516.2	0	0	0	0	1	0	0	0	1	0	0
CDS:PA1237:-:multidrug_resistance_efflux_pump:cds1235:-:1151:NC_002516.2	0	0	0	0	0	0	0	0	0	0	0
CDS:PA1238:-:multidrug_efflux_pump_outer_membrane_protein:cds1236:-:1448:NC_002516.2	0	0	0	0	0	0	0	0	1	0	0
CDS:PA1239:-:hypothetical_protein:cds1237:-:884:NC_002516.2	0	0	0	0	0	0	0	0	0	0	0
CDS:PA1240:-:enoyl-CoA_hydratase:cds1238:-:797:NC_002516.2	0	0	0	0	0	0	0	1	1	0	0
CDS:PA1241:-:transcriptional_regulator:cds1239:+:560:NC_002516.2	1	0	0	0	0	0	0	0	0	0	0
CDS:PA1242:-:hypothetical_protein:cds1240:+:1772:NC_002516.2	1	3	0	2	10	6	5	0	10	5	3
CDS:PA1243:-:sensor2Fresponse_regulator_hybrid:cds1241:-:2576:NC_002516.2	0	0	0	0	1	0	0	0	1	0	1
CDS:PA1244:-:hypothetical_protein:cds1242:-:341:NC_002516.2	0	0	0	0	0	0	0	0	0	0	0
CDS:PA1245:-:hypothetical_protein:cds1243:+:1244:NC_002516.2	0	0	0	0	0	1	0	0	1	0	0
CDS:PA1246:aprD:alkaline_protease_secretion_protein_AprD:cds1244:+:1781:NC_002516.2	0	0	0	0	0	0	0	0	0	0	0
CDS:PA1247:aprE:alkaline_protease_secretion_protein_AprE:cds1245:+:1298:NC_002516.2	0	0	0	0	0	0	1	0	1	0	0
CDS:PA1248:aprF:alkaline_protease_secretion_outer_membrane_protein_AprF:cds1246:+:1445:NC_002516.2	0	0	0	0	0	1	0	0	1	0	1
CDS:PA1249:aprA:alkaline_metalloproteinase:cds1247:+:1439:NC_002516.2	0	1	0	0	1	0	0	0	0	0	0
CDS:PA1250:aprI:alkaline_proteinase_inhibitor_AprI:cds1248:+:395:NC_002516.2	0	0	0	0	0	0	0	0	0	1	0
CDS:PA1251:-:chemotaxis_transducer:cds1249:-:1625:NC_002516.2	0	0	0	0	0	1	0	0	0	0	1
CDS:PA1252:-:L-malate_dehydrogenase:cds1250:+:1004:NC_002516.2	0	0	0	0	1	0	1	0	2	0	0
CDS:PA1253:-:semialdehyde_dehydrogenase:cds1251:-:1580:NC_002516.2	0	0	0	0	0	0	0	0	0	0	0
CDS:PA1254:-:dihydrodipicolinate_synthetase:cds1252:-:917:NC_002516.2	0	0	0	0	0	0	0	0	0	0	0
CDS:PA1255:-:hypothetical_protein:cds1253:-:1034:NC_002516.2	0	0	0	0	1	0	0	0	2	0	0
CDS:PA1256:-:amino_acid_ABC_transporter_ATP_binding_protein:cds1254:-:722:NC_002516.2	0	0	0	0	0	0	0	0	0	0	0
CDS:PA1257:-:amino_acid_ABC_transporter_membrane_protein:cds1255:-:644:NC_002516.2	0	0	0	1	0	0	0	0	0	0	0
CDS:PA1258:-:ABC_transporter_permease:cds1256:-:665:NC_002516.2	0	0	0	0	0	1	0	0	0	0	0
CDS:PA1259:-:hypothetical_protein:cds1257:-:1742:NC_002516.2	0	0	0	0	0	2	0	0	1	0	0
CDS:PA1260:-:amino_acid_ABC_transporter_substrate-binding_protein:cds1258:-:821:NC_002516.2	0	0	0	0	0	0	0	0	0	1	0
CDS:PA1261:-:transcriptional_regulator:cds1259:-:674:NC_002516.2	0	0	0	0	0	0	0	0	2	0	1
CDS:PA1262:-:major_facilitator_superfamily_28MFS29_transporter:cds1260:-:1442:NC_002516.2	0	1	0	0	0	0	1	0	0	0	0
CDS:PA1263:-:hypothetical_protein:cds1261:+:944:NC_002516.2	0	0	0	0	0	0	0	0	0	0	0
CDS:PA1264:-:transcriptional_regulator:cds1262:-:866:NC_002516.2	0	0	0	0	0	0	0	0	0	0	0
CDS:PA1265:-:hypothetical_protein:cds1263:+:902:NC_002516.2	0	1	0	0	0	0	0	0	0	0	0
CDS:PA1266:-:oxidoreductase:cds1264:-:1253:NC_002516.2	0	0	0	0	0	0	0	0	1	0	0
CDS:PA1267:-:hypothetical_protein:cds1265:-:1115:NC_002516.2	0	0	0	0	0	0	0	0	0	0	0
CDS:PA1268:-:hypothetical_protein:cds1266:-:944:NC_002516.2	1	0	1	0	0	0	0	0	1	0	0
CDS:PA1269:-:transcriptional_regulator:cds1267:-:668:NC_002516.2	0	0	0	0	0	0	0	0	0	0	0
CDS:PA1270:-:hypothetical_protein:cds1268:+:2039:NC_002516.2	0	0	0	0	0	0	0	0	1	0	0
CDS:PA1271:-:tonB-dependent_receptor:cds1269:+:1850:NC_002516.2	0	0	0	0	0	1	0	0	0	0	0
CDS:PA1272:cobO:cob28I29yrinic_acid_a2Cc-diamide_adenosyltransferase:cds1270:+:611:NC_002516.2	0	1	0	0	0	0	0	0	0	0	0
CDS:PA1273:cobB:cobyrinic_acid_a2Cc-diamide_synthase:cds1271:+:1307:NC_002516.2	0	0	0	0	0	0	0	1	1	0	0
CDS:PA1274:-:hypothetical_protein:cds1272:+:656:NC_002516.2	0	0	0	0	0	0	0	0	0	0	0
CDS:PA1275:cobD:cobalamin_biosynthesis_protein:cds1273:+:938:NC_002516.2	0	0	0	0	0	0	0	0	0	0	0
CDS:PA1276:cobC:threonine-phosphate_decarboxylase:cds1274:+:995:NC_002516.2	0	0	0	0	0	0	0	0	0	0	0
CDS:PA1277:cobQ:cobyric_acid_synthase:cds1275:+:1472:NC_002516.2	0	0	1	0	1	1	0	0	0	0	0
CDS:PA1278:cobP:adenosylcobinamide_kinase:cds1276:+:521:NC_002516.2	0	0	0	0	0	0	0	0	0	0	0
CDS:PA1279:cobU:nicotinate-nucleotide--dimethylbenzimidazole_phosphoribosyltransferase:cds1277:+:1055:NC_002516.2	0	0	0	0	0	0	1	0	0	0	0
CDS:PA1280:cobU:hypothetical_protein:cds1278:+:584:NC_002516.2	0	1	0	0	0	0	0	0	0	0	0
CDS:PA1281:cobV:cobalamin_synthase:cds1279:+:737:NC_002516.2	0	1	0	0	0	0	0	0	0	0	0
CDS:PA1282:cobV:major_facilitator_superfamily_28MFS29_transporter:cds1280:-:1505:NC_002516.2	0	0	0	0	0	1	0	0	0	1	1
CDS:PA1283:-:transcriptional_regulator:cds1281:+:560:NC_002516.2	0	0	0	0	0	0	0	0	0	0	0
CDS:PA1284:-:acyl-CoA_dehydrogenase:cds1282:-:1820:NC_002516.2	0	0	0	0	1	0	0	0	0	0	0
CDS:PA1285:-:transcriptional_regulator:cds1283:+:449:NC_002516.2	0	1	0	0	0	0	0	0	0	0	0
CDS:PA1286:-:major_facilitator_superfamily_28MFS29_transporter:cds1284:+:1199:NC_002516.2	0	0	0	0	0	0	0	0	0	1	0
CDS:PA1287:-:glutathione_peroxidase:cds1285:+:554:NC_002516.2	0	0	1	0	0	1	0	0	0	0	0
CDS:PA1288:-:hypothetical_protein:cds1286:-:1274:NC_002516.2	3	1	3	0	5	4	1	2	2	0	3
CDS:PA1289:-:hypothetical_protein:cds1287:-:479:NC_002516.2	0	0	0	0	0	0	0	0	0	0	0
CDS:PA1290:-:transcriptional_regulator:cds1288:-:593:NC_002516.2	1	0	1	0	0	0	0	0	0	0	0
CDS:PA1291:-:hypothetical_protein:cds1289:+:839:NC_002516.2	0	0	1	0	0	0	1	0	1	0	0
CDS:PA1292:-:3-mercaptopyruvate_sulfurtransferase:cds1290:-:854:NC_002516.2	0	0	0	0	0	0	0	0	0	0	0
CDS:PA1293:-:hypothetical_protein:cds1291:-:1061:NC_002516.2	0	0	1	0	0	0	1	0	0	1	3
CDS:PA1294:rnd:ribonuclease_D:cds1292:+:1124:NC_002516.2	0	0	0	1	0	1	1	0	0	0	0
CDS:PA1295:rnd:hypothetical_protein:cds1293:+:293:NC_002516.2	0	0	0	0	0	0	0	0	1	1	0
CDS:PA1296:-:2-hydroxyacid_dehydrogenase:cds1294:+:932:NC_002516.2	0	0	0	0	0	0	0	0	0	0	0
CDS:PA1297:-:metal_transporter:cds1295:-:980:NC_002516.2	2	3	0	1	3	3	1	0	5	4	1
CDS:PA1298:-:hypothetical_protein:cds1296:+:275:NC_002516.2	0	0	0	0	0	0	0	0	0	0	0
CDS:PA1299:-:hypothetical_protein:cds1297:+:449:NC_002516.2	0	0	0	0	0	0	1	0	0	2	0
CDS:PA1300:-:ECF_subfamily_sigma-70_factor:cds1298:+:527:NC_002516.2	0	0	0	0	0	1	0	0	0	0	0
CDS:PA1301:-:transmembrane_sensor:cds1299:+:983:NC_002516.2	0	0	0	1	0	1	0	0	0	0	1
CDS:PA1302:-:heme_utilization_protein:cds1300:+:2555:NC_002516.2	1	0	0	0	3	0	1	0	0	0	1
CDS:PA1303:-:signal_peptidase:cds1301:-:539:NC_002516.2	0	0	0	0	0	0	1	0	0	0	0
CDS:PA1304:-:oligopeptidase:cds1302:-:2051:NC_002516.2	0	0	0	0	1	0	0	0	0	0	0
CDS:PA1305:-:hypothetical_protein:cds1303:+:473:NC_002516.2	0	0	0	0	0	0	0	0	1	2	0
CDS:PA1306:-:HIT_family_protein:cds1304:+:461:NC_002516.2	0	0	0	0	0	0	1	0	0	0	0
CDS:PA1307:-:hypothetical_protein:cds1305:+:773:NC_002516.2	1	2	0	1	0	0	0	0	1	0	0
CDS:PA1308:-:hypothetical_protein:cds1306:+:524:NC_002516.2	0	0	0	0	0	0	0	0	0	0	0
CDS:PA1309:-:transcriptional_regulator:cds1307:-:860:NC_002516.2	0	0	0	0	0	0	0	0	0	1	0
CDS:PA1310:phnW:2-aminoethylphosphonate--pyruvate_transaminase:cds1308:+:1115:NC_002516.2	0	0	0	1	0	0	0	0	2	1	0
CDS:PA1311:phnX:phosphonoacetaldehyde_hydrolase:cds1309:+:827:NC_002516.2	2	0	1	0	0	0	0	0	1	0	0
CDS:PA1312:-:transcriptional_regulator:cds1310:-:911:NC_002516.2	0	0	0	0	0	1	0	1	0	0	0
CDS:PA1313:-:major_facilitator_superfamily_28MFS29_transporter:cds1311:+:1358:NC_002516.2	1	0	0	0	0	0	0	0	1	0	0
CDS:PA1314:-:hypothetical_protein:cds1312:+:386:NC_002516.2	0	0	0	0	0	0	0	0	0	0	0
CDS:PA1315:-:transcriptional_regulator:cds1313:-:614:NC_002516.2	2	2	0	1	1	1	1	2	2	2	0
CDS:PA1316:-:major_facilitator_superfamily_28MFS29_transporter:cds1314:+:1541:NC_002516.2	0	0	0	0	1	0	0	0	0	0	0
CDS:PA1317:cyoA:cytochrome_o_ubiquinol_oxidase_subunit_II:cds1315:+:995:NC_002516.2	0	0	0	0	0	0	0	0	0	1	0
CDS:PA1318:cyoB:cytochrome_o_ubiquinol_oxidase_subunit_I:cds1316:+:1976:NC_002516.2	0	0	0	0	1	0	0	0	0	0	0
CDS:PA1319:cyoC:cytochrome_o_ubiquinol_oxidase_subunit_III:cds1317:+:629:NC_002516.2	0	0	0	0	0	0	0	0	0	0	0
CDS:PA1320:cyoD:cytochrome_o_ubiquinol_oxidase_subunit_IV:cds1318:+:335:NC_002516.2	0	0	0	0	0	0	0	0	0	0	0
CDS:PA1321:cyoE:protoheme_IX_farnesyltransferase:cds1319:+:890:NC_002516.2	0	0	0	0	0	0	0	0	0	0	0
CDS:PA1322:-:TonB-dependent_receptor:cds1320:+:2198:NC_002516.2	0	0	0	0	0	0	0	1	0	0	0
CDS:PA1323:-:hypothetical_protein:cds1321:+:332:NC_002516.2	0	0	0	0	0	0	1	0	0	0	1
CDS:PA1324:-:hypothetical_protein:cds1322:+:512:NC_002516.2	0	0	0	0	1	2	4	0	1	1	0
CDS:PA1325:-:hypothetical_protein:cds1323:+:407:NC_002516.2	0	0	0	0	0	0	0	0	1	1	0
CDS:PA1326:ilvA2:threonine_dehydratase:cds1324:+:1547:NC_002516.2	0	0	0	0	0	0	1	0	0	0	0
CDS:PA1327:-:protease:cds1325:+:1970:NC_002516.2	0	0	0	0	0	0	0	0	0	0	0
CDS:PA1328:-:transcriptional_regulator:cds1326:-:908:NC_002516.2	0	0	0	0	0	0	0	0	1	0	0
CDS:PA1329:-:hypothetical_protein:cds1327:+:431:NC_002516.2	0	0	0	0	0	0	0	0	0	0	0
CDS:PA1330:-:short-chain_dehydrogenase:cds1328:+:779:NC_002516.2	0	0	0	0	0	0	0	0	0	0	0
CDS:PA1331:-:hypothetical_protein:cds1329:-:1547:NC_002516.2	0	0	0	0	0	0	0	1	1	1	0
CDS:PA1332:-:hypothetical_protein:cds1330:-:551:NC_002516.2	0	0	0	0	0	0	0	0	0	0	0
CDS:PA1333:-:hypothetical_protein:cds1331:-:206:NC_002516.2	0	1	0	0	1	2	0	0	1	0	0
CDS:PA1334:-:oxidoreductase:cds1332:-:1112:NC_002516.2	0	0	0	0	0	0	1	0	0	0	0
CDS:PA1335:-:two-component_response_regulator:cds1333:-:1277:NC_002516.2	0	0	0	0	0	0	1	0	0	0	0
CDS:PA1336:-:two-component_sensor:cds1334:-:1901:NC_002516.2	0	0	1	1	1	0	1	0	3	0	0
CDS:PA1337:ansB:glutaminase-asparaginase:cds1335:-:1088:NC_002516.2	0	0	0	0	0	0	0	1	2	0	0
CDS:PA1338:ggt:gamma-glutamyltranspeptidase:cds1336:-:1673:NC_002516.2	0	1	0	0	0	0	0	0	0	0	1
CDS:PA1339:-:amino_acid_ABC_transporter_ATP_binding_protein:cds1337:-:734:NC_002516.2	0	0	0	0	2	0	1	0	1	1	0
CDS:PA1340:-:amino_acid_ABC_transporter_membrane_protein:cds1338:-:668:NC_002516.2	0	0	0	0	0	0	1	0	0	1	0
CDS:PA1341:-:amino_acid_ABC_transporter_membrane_protein:cds1339:-:746:NC_002516.2	0	0	0	0	0	0	0	0	1	0	0
CDS:PA1342:-:ABC_transporter:cds1340:-:908:NC_002516.2	0	1	0	0	1	0	1	0	0	0	0
CDS:PA1343:-:hypothetical_protein:cds1341:+:458:NC_002516.2	0	1	0	1	1	2	0	1	3	1	0
CDS:PA1344:-:short-chain_dehydrogenase:cds1342:+:794:NC_002516.2	0	1	0	0	0	0	0	0	0	1	0
CDS:PA1345:-:hypothetical_protein:cds1343:+:1589:NC_002516.2	0	0	0	0	0	0	0	0	0	0	1
CDS:PA1346:-:hypothetical_protein:cds1344:-:1547:NC_002516.2	0	0	0	0	0	0	0	0	0	0	0
CDS:PA1347:-:transcriptional_regulator:cds1345:-:692:NC_002516.2	0	0	0	0	0	0	0	0	1	0	0
CDS:PA1348:-:hypothetical_protein:cds1346:+:707:NC_002516.2	0	1	0	0	0	0	0	0	0	0	0
CDS:PA1349:-:hypothetical_protein:cds1347:+:350:NC_002516.2	0	0	0	0	0	0	0	0	0	0	1
CDS:PA1350:-:hypothetical_protein:cds1348:+:749:NC_002516.2	0	0	0	0	0	1	1	2	0	0	0
CDS:PA1351:-:ECF_subfamily_sigma-70_factor:cds1349:+:1223:NC_002516.2	0	1	0	0	1	0	0	0	0	1	1
CDS:PA1352:-:hypothetical_protein:cds1350:-:1211:NC_002516.2	0	0	0	0	0	0	0	0	0	0	0
CDS:PA1353:-:hypothetical_protein:cds1351:-:413:NC_002516.2	0	0	0	0	0	0	0	0	0	0	0
CDS:PA1354:-:hypothetical_protein:cds1352:-:425:NC_002516.2	0	0	0	0	0	0	0	0	0	0	1
CDS:PA1355:-:hypothetical_protein:cds1353:+:380:NC_002516.2	0	0	0	0	0	0	0	0	0	0	0
CDS:PA1356:-:hypothetical_protein:cds1354:+:1106:NC_002516.2	0	1	0	0	0	0	1	0	0	0	0
CDS:PA1357:-:hypothetical_protein:cds1355:+:476:NC_002516.2	1	1	0	0	3	3	2	3	7	6	2
CDS:PA1358:-:hypothetical_protein:cds1356:-:398:NC_002516.2	0	0	0	0	0	0	0	0	0	0	0
CDS:PA1359:-:transcriptional_regulator:cds1357:-:656:NC_002516.2	0	0	0	0	0	0	0	0	0	0	0
CDS:PA1360:-:hypothetical_protein:cds1358:+:893:NC_002516.2	0	0	0	0	1	0	0	0	0	0	0
CDS:PA1361:-:transporter:cds1359:-:1433:NC_002516.2	0	0	0	0	0	0	1	0	1	0	0
CDS:PA1362:-:hypothetical_protein:cds1360:+:323:NC_002516.2	1	0	0	0	0	0	0	0	0	0	0
CDS:PA1363:-:ECF_subfamily_sigma-70_factor:cds1361:+:740:NC_002516.2	0	0	0	0	0	0	0	0	0	0	0
CDS:PA1364:-:transmembrane_sensor:cds1362:+:842:NC_002516.2	0	0	0	0	0	0	0	0	0	0	0
CDS:PA1365:-:siderophore_receptor:cds1363:+:2441:NC_002516.2	0	0	1	0	1	0	0	0	1	2	0
CDS:PA1366:-:hypothetical_protein:cds1364:-:770:NC_002516.2	0	0	0	0	0	1	1	0	0	2	0
CDS:PA1367:-:hypothetical_protein:cds1365:-:836:NC_002516.2	0	0	0	0	0	0	0	0	0	0	0
CDS:PA1368:-:hypothetical_protein:cds1366:-:1424:NC_002516.2	1	0	1	0	1	0	0	0	0	1	0
CDS:PA1369:-:hypothetical_protein:cds1367:+:752:NC_002516.2	0	0	0	0	0	0	1	0	1	1	0
CDS:PA1370:-:hypothetical_protein:cds1368:+:1865:NC_002516.2	0	0	0	0	0	1	0	0	2	0	0
CDS:PA1371:-:hypothetical_protein:cds1369:-:701:NC_002516.2	0	0	0	1	0	0	0	0	0	0	1
CDS:PA1372:-:hypothetical_protein:cds1370:-:2135:NC_002516.2	2	0	0	1	1	2	0	0	0	0	0
CDS:PA1373:fabF2:3-oxoacyl-ACP_synthase:cds1371:-:1268:NC_002516.2	0	0	0	0	1	0	0	0	1	0	0
CDS:PA1374:-:hypothetical_protein:cds1372:+:506:NC_002516.2	0	0	0	0	0	0	0	0	0	0	0
CDS:PA1375:pdxB:erythronate-4-phosphate_dehydrogenase:cds1373:+:1142:NC_002516.2	1	0	0	1	0	0	0	1	0	0	1
CDS:PA1376:aceK:bifunctional_isocitrate_dehydrogenase_kinase2Fphosphatase_protein:cds1374:-:1733:NC_002516.2	0	0	0	0	0	0	0	1	0	0	0
CDS:PA1377:-:hypothetical_protein:cds1375:+:533:NC_002516.2	1	0	0	0	0	0	0	0	2	0	0
CDS:PA1378:-:hypothetical_protein:cds1376:+:362:NC_002516.2	0	0	0	0	0	0	0	0	0	0	0
CDS:PA1379:-:short-chain_dehydrogenase:cds1377:-:833:NC_002516.2	0	0	0	0	0	0	0	1	0	0	0
CDS:PA1380:-:transcriptional_regulator:cds1378:+:965:NC_002516.2	0	1	0	0	2	0	1	0	0	0	0
CDS:PA1381:-:hypothetical_protein:cds1379:+:491:NC_002516.2	0	0	1	0	0	0	0	0	0	0	0
CDS:PA1382:-:type_II_secretion_system_protein:cds1380:+:2279:NC_002516.2	1	1	0	0	2	0	2	0	1	0	0
CDS:PA1383:-:hypothetical_protein:cds1381:+:1805:NC_002516.2	0	0	0	0	0	0	0	0	0	0	1
CDS:PA1384:galE:UDP-glucose_4-epimerase:cds1382:+:1013:NC_002516.2	0	0	0	0	1	0	0	0	0	0	0
CDS:PA1385:-:glycosyl_transferase_family_protein:cds1383:+:1124:NC_002516.2	0	0	0	1	0	0	0	0	1	0	0
CDS:PA1386:-:ABC_transporter_ATP-binding_protein:cds1384:+:1268:NC_002516.2	0	0	0	0	0	1	0	0	3	0	1
CDS:PA1387:-:hypothetical_protein:cds1385:+:1556:NC_002516.2	2	0	0	0	0	0	0	0	0	1	0
CDS:PA1388:-:hypothetical_protein:cds1386:+:728:NC_002516.2	0	0	0	0	0	0	0	0	0	0	0
CDS:PA1389:-:glycosyl_transferase_family_protein:cds1387:+:1484:NC_002516.2	0	2	0	0	1	0	0	1	1	0	0
CDS:PA1390:-:glycosyl_transferase_family_protein:cds1388:+:1034:NC_002516.2	0	0	0	1	0	0	0	0	0	0	0
CDS:PA1391:-:glycosyl_transferase_family_protein:cds1389:+:1775:NC_002516.2	0	0	0	0	0	0	0	0	1	0	0
CDS:PA1392:-:hypothetical_protein:cds1390:+:1244:NC_002516.2	0	0	0	0	0	1	0	0	0	0	0
CDS:PA1393:cysC:adenosine_527-phosphosulfate_28APS29_kinase:cds1391:-:590:NC_002516.2	0	0	0	0	0	0	0	0	0	0	0
CDS:PA1394:-:hypothetical_protein:cds1392:+:254:NC_002516.2	0	0	0	0	0	0	0	0	0	0	0
CDS:PA1395:-:hypothetical_protein:cds1393:+:416:NC_002516.2	0	0	0	0	0	0	0	0	0	0	0
CDS:PA1396:-:two-component_sensor:cds1394:-:1622:NC_002516.2	0	1	0	0	0	1	0	0	0	0	0
CDS:PA1397:-:two-component_response_regulator:cds1395:+:632:NC_002516.2	2	0	0	1	0	0	0	0	1	0	0
CDS:PA1398:-:hypothetical_protein:cds1396:+:341:NC_002516.2	0	0	0	0	0	0	0	0	0	0	0
CDS:PA1399:-:transcriptional_regulator:cds1397:-:920:NC_002516.2	0	0	0	0	0	0	0	0	0	0	0
CDS:PA1400:-:pyruvate_carboxylase:cds1398:+:3287:NC_002516.2	0	0	0	0	0	0	0	0	0	0	0
CDS:PA1401:-:hypothetical_protein:cds1399:-:407:NC_002516.2	0	0	0	0	0	0	0	0	0	0	1
CDS:PA1402:-:hypothetical_protein:cds1400:-:665:NC_002516.2	0	1	0	0	0	0	0	0	1	1	0
CDS:PA1403:-:transcriptional_regulator:cds1401:+:632:NC_002516.2	0	0	0	0	2	0	0	0	0	0	0
CDS:PA1404:-:hypothetical_protein:cds1402:-:227:NC_002516.2	0	0	0	0	0	1	0	0	0	0	0
CDS:PA1405:-:helicase:cds1403:+:1592:NC_002516.2	0	0	0	0	0	0	0	0	0	0	0
CDS:PA1406:-:hypothetical_protein:cds1404:-:758:NC_002516.2	0	0	0	0	0	0	0	0	0	0	0
CDS:PA1407:-:hypothetical_protein:cds1405:-:941:NC_002516.2	0	0	0	0	0	0	0	0	0	0	0
CDS:PA1408:-:hypothetical_protein:cds1406:-:2423:NC_002516.2	0	0	0	0	0	1	0	0	0	0	0
CDS:PA1409:aphA:acetylpolyamine_aminohydrolase:cds1407:+:1040:NC_002516.2	0	0	0	0	0	0	0	0	0	0	1
CDS:PA1410:-:periplasmic_spermidine2Fputrescine-binding_protein:cds1408:+:1091:NC_002516.2	0	0	0	0	2	1	0	0	0	0	0
CDS:PA1411:-:hypothetical_protein:cds1409:+:911:NC_002516.2	0	0	0	0	0	0	0	0	0	0	0
CDS:PA1412:-:hypothetical_protein:cds1410:-:1193:NC_002516.2	0	0	0	0	0	0	0	0	0	0	0
CDS:PA1413:-:transcriptional_regulator:cds1411:+:872:NC_002516.2	0	0	0	0	0	0	0	0	0	0	0
CDS:PA1414:-:hypothetical_protein:cds1412:+:233:NC_002516.2	0	0	0	0	1	0	2	1	0	1	0
CDS:PA1415:-:hypothetical_protein:cds1413:-:728:NC_002516.2	0	0	0	0	0	0	0	0	0	0	0
CDS:PA1416:-:hypothetical_protein:cds1414:-:1382:NC_002516.2	0	0	0	0	1	0	0	0	1	0	0
CDS:PA1417:-:hypothetical_protein:cds1415:-:1601:NC_002516.2	0	0	0	0	0	0	0	0	0	0	1
CDS:PA1418:-:sodium:solute_symport_protein:cds1416:-:1391:NC_002516.2	0	1	0	1	0	0	0	0	1	0	0
CDS:PA1419:-:transporter:cds1417:-:1511:NC_002516.2	0	1	0	0	0	0	0	0	0	0	0
CDS:PA1420:-:hypothetical_protein:cds1418:-:419:NC_002516.2	0	0	0	1	0	0	0	0	1	0	0
CDS:PA1421:gbuA:guanidinobutyrase:cds1419:-:959:NC_002516.2	0	0	0	0	0	0	0	0	0	1	0
CDS:PA1422:gbuR:protein_GbuR:cds1420:+:893:NC_002516.2	1	0	0	0	2	2	0	0	1	0	0
CDS:PA1423:bdlA:protein_BdlA:cds1421:-:1253:NC_002516.2	0	0	0	0	0	1	0	0	0	0	0
CDS:PA1424:-:hypothetical_protein:cds1422:+:611:NC_002516.2	0	0	0	0	0	1	0	0	0	0	0
CDS:PA1424a:-:hypothetical_protein:cds1423:-:335:NC_002516.2	0	0	0	0	0	0	0	0	0	0	0
CDS:PA1425:-:ABC_transporter_ATP-binding_protein:cds1424:+:1616:NC_002516.2	0	1	0	0	0	0	0	0	0	0	0
CDS:PA1428:-:hypothetical_protein:cds1426:+:431:NC_002516.2	0	0	0	1	0	0	0	0	1	0	0
CDS:PA1428a:-:hypothetical_protein:cds1425:-:1589:NC_002516.2	0	0	0	0	0	0	0	0	0	2	0
CDS:PA1429:-:cation-transporting_P-type_ATPase:cds1427:+:2708:NC_002516.2	0	1	2	0	0	0	1	0	1	0	0
CDS:PA1430:lasR:transcriptional_regulator_LasR:cds1428:+:719:NC_002516.2	1	1	1	1	1	2	0	1	5	2	2
CDS:PA1431:rsaL:regulatory_protein_RsaL:cds1429:-:242:NC_002516.2	0	0	0	0	0	0	0	0	0	0	0
CDS:PA1432:lasI:autoinducer_synthesis_protein_LasI:cds1430:+:605:NC_002516.2	0	0	0	0	1	0	0	0	0	0	0
CDS:PA1433:-:hypothetical_protein:cds1431:-:1952:NC_002516.2	0	0	0	0	0	1	0	0	0	0	0
CDS:PA1434:-:hypothetical_protein:cds1432:-:713:NC_002516.2	0	0	0	1	0	1	0	0	0	0	0
CDS:PA1435:-:resistance-nodulation-cell_division_28RND29_efflux_membrane_fusion_protein:cds1433:+:1157:NC_002516.2	0	0	0	0	1	0	0	0	0	0	1
CDS:PA1436:-:resistance-nodulation-cell_division_28RND29_efflux_transporter:cds1434:+:3110:NC_002516.2	0	0	0	0	0	0	0	0	0	1	1
CDS:PA1437:-:two-component_response_regulator:cds1435:+:689:NC_002516.2	0	0	0	0	0	0	1	0	0	1	0
CDS:PA1438:-:two-component_sensor:cds1436:+:1445:NC_002516.2	0	0	0	0	0	0	0	0	0	0	0
CDS:PA1439:-:hypothetical_protein:cds1437:-:407:NC_002516.2	0	0	0	0	0	0	0	0	0	0	0
CDS:PA1440:-:hypothetical_protein:cds1438:-:587:NC_002516.2	1	1	0	0	2	1	1	0	1	0	2
CDS:PA1441:-:hypothetical_protein:cds1439:+:1283:NC_002516.2	0	0	0	0	0	0	1	0	1	0	0
CDS:PA1442:-:flagellar_basal_body_protein_FliL:cds1440:+:521:NC_002516.2	0	0	0	0	0	0	0	0	1	0	0
CDS:PA1443:fliM:flagellar_motor_switch_protein_FliM:cds1441:+:971:NC_002516.2	0	0	0	0	0	0	0	0	0	1	0
CDS:PA1444:fliN:flagellar_motor_switch_protein:cds1442:+:473:NC_002516.2	0	0	0	0	0	0	0	0	0	0	0
CDS:PA1445:fliO:flagellar_protein_FliO:cds1443:+:452:NC_002516.2	0	0	0	0	0	0	0	0	0	0	0
CDS:PA1446:fliP:flagellar_biosynthesis_protein_FliP:cds1444:+:767:NC_002516.2	0	0	0	0	0	0	1	0	0	0	0
CDS:PA1447:fliQ:flagellar_biosynthesis_protein_FliQ:cds1445:+:269:NC_002516.2	0	0	0	0	0	0	0	0	0	0	1
CDS:PA1448:fliR:flagellar_biosynthesis_protein_FliR:cds1446:+:776:NC_002516.2	0	0	0	0	0	0	0	0	0	0	0
CDS:PA1449:flhB:flagellar_biosynthesis_protein_FlhB:cds1447:+:1136:NC_002516.2	0	1	0	0	0	0	0	0	1	0	0
CDS:PA1450:-:hypothetical_protein:cds1448:+:1259:NC_002516.2	0	0	0	1	0	1	0	0	0	0	0
CDS:PA1451:-:hypothetical_protein:cds1449:+:1343:NC_002516.2	0	0	0	1	0	0	0	0	1	1	0
CDS:PA1452:flhA:flagellar_biosynthesis_protein_FlhA:cds1450:+:2123:NC_002516.2	2	0	0	0	2	0	0	0	3	0	0
CDS:PA1453:flhF:flagellar_biosynthesis_regulator_FlhF:cds1451:+:1289:NC_002516.2	0	1	1	0	0	1	2	1	2	0	0
CDS:PA1454:fleN:flagellar_synthesis_regulator_FleN:cds1452:+:842:NC_002516.2	1	2	0	1	0	0	1	0	0	0	0
CDS:PA1455:fliA:flagellar_biosynthesis_sigma_factor:cds1453:+:743:NC_002516.2	0	0	0	0	1	1	1	1	1	1	0
CDS:PA1456:cheY:chemotaxis_protein_CheY:cds1454:+:374:NC_002516.2	0	0	0	0	0	0	0	0	0	0	0
CDS:PA1457:cheZ:chemotaxis_protein_CheZ:cds1455:+:788:NC_002516.2	0	0	0	0	2	0	0	0	2	1	0
CDS:PA1458:-:two-component_sensor:cds1456:+:2261:NC_002516.2	1	1	0	0	2	1	0	0	2	2	1
CDS:PA1459:-:chemotaxis-specific_methylesterase:cds1457:+:1106:NC_002516.2	0	0	1	0	0	0	0	0	0	0	0
CDS:PA1460:motC:flagellar_motor_protein:cds1458:+:740:NC_002516.2	0	0	0	0	0	0	1	0	1	0	0
CDS:PA1461:motD:flagellar_motor_protein_MotD:cds1459:+:890:NC_002516.2	0	1	0	0	0	0	0	0	0	1	0
CDS:PA1462:-:plasmid_partitioning_protein:cds1460:+:788:NC_002516.2	0	0	0	0	1	0	0	0	1	1	0
CDS:PA1463:-:hypothetical_protein:cds1461:+:890:NC_002516.2	0	0	0	0	1	0	1	0	0	1	1
CDS:PA1464:-:purine-binding_chemotaxis_protein:cds1462:+:479:NC_002516.2	0	0	0	1	0	0	0	0	3	0	0
CDS:PA1465:-:hypothetical_protein:cds1463:+:407:NC_002516.2	0	0	0	1	0	0	1	0	0	0	0
CDS:PA1466:-:hypothetical_protein:cds1464:-:686:NC_002516.2	0	0	0	0	0	0	0	0	1	0	1
CDS:PA1467:-:hypothetical_protein:cds1465:+:971:NC_002516.2	0	0	0	0	0	0	0	0	0	0	0
CDS:PA1468:-:hypothetical_protein:cds1466:+:416:NC_002516.2	0	0	0	1	0	0	0	0	0	0	0
CDS:PA1469:-:hypothetical_protein:cds1467:+:722:NC_002516.2	0	0	0	0	1	0	1	0	0	0	1
CDS:PA1470:-:short-chain_dehydrogenase:cds1468:+:737:NC_002516.2	0	0	0	0	0	0	0	0	1	0	0
CDS:PA1471:-:hypothetical_protein:cds1469:-:296:NC_002516.2	0	1	1	0	0	0	0	0	0	0	0
CDS:PA1472:-:hypothetical_protein:cds1470:-:554:NC_002516.2	0	0	0	0	0	0	0	0	1	0	0
CDS:PA1473:-:hypothetical_protein:cds1471:-:335:NC_002516.2	0	0	0	0	0	0	0	0	0	0	0
CDS:PA1474:-:hypothetical_protein:cds1472:-:1478:NC_002516.2	0	0	0	0	0	0	0	0	0	1	0
CDS:PA1475:ccmA:cytochrome_C_biogenesis_protein_CcmA:cds1473:+:701:NC_002516.2	0	0	0	0	0	0	0	0	1	0	0
CDS:PA1476:ccmB:heme_exporter_protein_CcmB:cds1474:+:671:NC_002516.2	0	1	0	0	1	0	0	0	1	0	0
CDS:PA1477:ccmC:heme_exporter_protein_CcmC:cds1475:+:758:NC_002516.2	0	0	0	0	0	0	0	0	0	0	2
CDS:PA1478:ccmC:hypothetical_protein:cds1476:+:176:NC_002516.2	0	0	0	0	0	0	0	0	0	0	0
CDS:PA1479:ccmE:cytochrome_C_biogenesis_protein_CcmE:cds1477:+:488:NC_002516.2	0	0	0	0	0	1	0	0	0	0	0
CDS:PA1480:ccmF:cytochrome_C_biogenesis_protein_CcmF:cds1478:+:1973:NC_002516.2	1	0	0	1	0	0	3	0	2	0	0
CDS:PA1481:ccmG:cytochrome_C_biogenesis_protein_CcmG:cds1479:+:542:NC_002516.2	0	0	0	0	0	0	0	0	1	0	0
CDS:PA1482:ccmH:cytochrome_C_biogenesis_protein_CcmH:cds1480:+:467:NC_002516.2	0	0	0	3	0	0	0	0	0	0	0
CDS:PA1483:cycH:cytochrome_C_biogenesis_protein:cds1481:+:1223:NC_002516.2	0	0	0	1	0	0	0	0	0	0	0
CDS:PA1483a:-:hypothetical_protein:cds1482:+:416:NC_002516.2	0	0	0	0	0	0	0	0	0	0	0
CDS:PA1484:-:transcriptional_regulator:cds1483:-:806:NC_002516.2	0	0	0	0	0	0	0	1	0	0	0
CDS:PA1485:-:amino_acid_permease:cds1484:+:1367:NC_002516.2	0	0	0	1	0	0	0	0	0	0	0
CDS:PA1486:-:hypothetical_protein:cds1485:+:1100:NC_002516.2	0	0	0	0	0	0	1	0	1	0	0
CDS:PA1487:-:carbohydrate_kinase:cds1486:-:1415:NC_002516.2	0	0	0	0	0	0	0	0	0	0	0
CDS:PA1488:-:hypothetical_protein:cds1487:-:1238:NC_002516.2	0	0	0	0	0	0	0	0	0	1	0
CDS:PA1489:-:hypothetical_protein:cds1488:-:1190:NC_002516.2	0	0	0	0	1	0	0	0	0	0	0
CDS:PA1490:-:transcriptional_regulator:cds1489:-:776:NC_002516.2	0	0	0	0	0	0	0	0	0	0	0
CDS:PA1491:-:transporter:cds1490:+:1235:NC_002516.2	0	0	1	0	0	0	0	0	0	0	0
CDS:PA1492:-:hypothetical_protein:cds1491:+:356:NC_002516.2	0	0	0	0	1	0	0	0	0	0	0
CDS:PA1493:cysP:sulfate_ABC_transporter_substrate-binding_protein:cds1492:-:998:NC_002516.2	1	0	1	1	0	1	1	0	1	0	0
CDS:PA1494:-:hypothetical_protein:cds1493:-:1655:NC_002516.2	0	0	1	0	1	0	0	0	0	0	0
CDS:PA1495:-:hypothetical_protein:cds1494:-:626:NC_002516.2	0	0	0	0	0	0	0	0	0	0	0
CDS:PA1496:-:potassium_channel:cds1495:-:851:NC_002516.2	0	0	0	0	0	0	0	0	0	0	0
CDS:PA1497:-:transporter:cds1496:-:914:NC_002516.2	0	1	1	0	0	0	0	0	0	0	0
CDS:PA1498:pykF:pyruvate_kinase:cds1497:-:1433:NC_002516.2	0	0	0	1	0	0	0	0	0	1	1
CDS:PA1499:-:hypothetical_protein:cds1498:-:1265:NC_002516.2	1	0	0	0	0	0	0	0	1	0	1
CDS:PA1500:-:oxidoreductase:cds1499:-:890:NC_002516.2	2	0	0	0	1	0	0	0	0	0	0
CDS:PA1501:-:hypothetical_protein:cds1500:-:782:NC_002516.2	0	0	0	0	0	0	0	0	4	0	0
CDS:PA1502:gcl:glyoxylate_carboligase:cds1501:-:1775:NC_002516.2	0	0	0	0	2	0	0	0	0	0	0
CDS:PA1503:-:hypothetical_protein:cds1502:+:431:NC_002516.2	0	0	0	0	0	0	0	0	1	0	0
CDS:PA1504:-:transcriptional_regulator:cds1503:-:650:NC_002516.2	0	0	0	0	1	0	0	0	0	0	0
CDS:PA1505:moaA2:molybdenum_cofactor_biosynthesis_protein_A:cds1504:+:995:NC_002516.2	0	1	0	0	1	3	1	0	3	1	0
CDS:PA1506:-:hypothetical_protein:cds1505:+:329:NC_002516.2	0	0	0	0	0	0	0	0	0	0	0
CDS:PA1507:-:transporter:cds1506:-:1367:NC_002516.2	0	0	0	1	1	1	0	0	0	1	1
CDS:PA1508:-:hypothetical_protein:cds1507:-:260:NC_002516.2	0	0	0	0	0	0	0	0	1	0	0
CDS:PA1509:-:hypothetical_protein:cds1508:-:1142:NC_002516.2	0	0	0	0	0	1	1	0	0	0	1
CDS:PA1510:-:hypothetical_protein:cds1509:-:1709:NC_002516.2	0	0	0	0	0	1	1	0	0	0	0
CDS:PA1511:-:hypothetical_protein:cds1510:-:2528:NC_002516.2	0	1	0	2	2	0	0	1	0	0	0
CDS:PA1512:hcpA:secreted_protein_Hcp:cds1511:-:518:NC_002516.2	0	0	2	0	0	0	0	0	1	1	0
CDS:PA1513:-:hypothetical_protein:cds1512:-:1277:NC_002516.2	0	0	0	0	0	0	1	0	0	0	0
CDS:PA1514:-:ureidoglycolate_hydrolase:cds1513:-:509:NC_002516.2	0	1	0	0	0	0	0	0	2	0	0
CDS:PA1515:alc:allantoicase:cds1514:-:998:NC_002516.2	1	0	0	0	0	1	1	0	1	1	0
CDS:PA1516:-:hypothetical_protein:cds1515:-:515:NC_002516.2	1	0	0	0	0	0	1	0	1	0	0
CDS:PA1517:-:hypothetical_protein:cds1516:-:926:NC_002516.2	0	0	0	1	1	2	0	0	1	1	0
CDS:PA1518:-:hypothetical_protein:cds1517:+:380:NC_002516.2	0	0	0	0	0	1	0	0	1	0	0
CDS:PA1519:-:transporter:cds1518:-:1349:NC_002516.2	0	0	0	0	0	2	0	0	0	0	0
CDS:PA1520:-:transcriptional_regulator:cds1519:+:779:NC_002516.2	0	0	0	0	0	1	0	0	3	3	0
CDS:PA1521:-:guanine_deaminase:cds1520:-:1304:NC_002516.2	1	1	0	0	1	1	0	0	0	0	0
CDS:PA1522:-:hypothetical_protein:cds1521:-:839:NC_002516.2	1	0	0	0	0	2	1	0	1	0	0
CDS:PA1523:xdhB:xanthine_dehydrogenase:cds1522:-:2399:NC_002516.2	0	1	0	0	1	1	0	1	2	1	0
CDS:PA1524:xdhA:xanthine_dehydrogenase:cds1523:-:1454:NC_002516.2	0	0	0	2	0	0	0	0	0	0	0
CDS:PA1525:alkB2:alkane-1_monooxygenase:cds1524:-:1133:NC_002516.2	0	0	0	0	0	0	0	0	0	0	0
CDS:PA1526:-:transcriptional_regulator:cds1525:+:659:NC_002516.2	0	0	0	0	0	0	0	0	2	0	0
CDS:PA1527:-:hypothetical_protein:cds1526:+:3488:NC_002516.2	0	0	0	1	1	0	2	2	4	1	1
CDS:PA1528:zipA:cell_division_protein_ZipA:cds1527:+:869:NC_002516.2	1	1	1	1	0	1	1	3	5	0	1
CDS:PA1529:lig:NAD-dependent_DNA_ligase_LigA:cds1528:+:2384:NC_002516.2	2	0	0	1	2	0	1	0	1	1	1
CDS:PA1530:-:hypothetical_protein:cds1529:+:377:NC_002516.2	0	0	0	0	0	1	0	0	0	0	0
CDS:PA1531:ffs:hypothetical_protein:cds1530:-:866:NC_002516.2	0	0	0	0	0	0	0	0	0	0	0
CDS:PA1532:dnaX:DNA_polymerase_III_subunits_gamma2Ftau:cds1531:+:2045:NC_002516.2	0	0	0	1	2	0	0	0	0	0	0
CDS:PA1533:-:hypothetical_protein:cds1532:+:326:NC_002516.2	1	0	0	3	1	0	0	1	1	0	1
CDS:PA1534:recR:recombination_protein_RecR:cds1533:+:596:NC_002516.2	0	0	0	0	1	0	0	0	2	0	0
CDS:PA1535:-:acyl-CoA_dehydrogenase:cds1534:+:1148:NC_002516.2	0	0	0	0	0	0	0	0	0	0	0
CDS:PA1536:-:hypothetical_protein:cds1535:-:539:NC_002516.2	0	0	0	0	3	0	0	0	0	0	0
CDS:PA1537:-:short-chain_dehydrogenase:cds1536:-:887:NC_002516.2	0	0	0	0	2	0	0	0	0	0	0
CDS:PA1538:-:flavin-containing_monooxygenase:cds1537:-:1583:NC_002516.2	0	0	1	0	0	0	0	0	3	0	0
CDS:PA1539:-:hypothetical_protein:cds1538:+:848:NC_002516.2	0	0	0	1	0	0	0	0	1	0	0
CDS:PA1540:-:multidrug_efflux_system_protein_MdtI:cds1539:-:329:NC_002516.2	0	0	0	0	1	0	0	0	1	0	0
CDS:PA1541:-:drug_efflux_transporter:cds1540:-:368:NC_002516.2	0	0	0	0	1	1	0	0	1	1	0
CDS:PA1542:-:hypothetical_protein:cds1541:-:836:NC_002516.2	0	0	0	0	2	0	0	0	0	0	0
CDS:PA1543:apt:adenine_phosphoribosyltransferase:cds1542:-:548:NC_002516.2	0	0	1	0	0	0	0	0	1	1	0
CDS:PA1544:anr:transcriptional_regulator_Anr:cds1543:-:734:NC_002516.2	0	1	0	0	0	0	0	1	2	0	0
CDS:PA1545:-:hypothetical_protein:cds1544:+:467:NC_002516.2	0	0	0	0	0	0	1	1	0	0	0
CDS:PA1546:hemN:coproporphyrinogen_III_oxidase:cds1545:-:1382:NC_002516.2	1	0	0	0	0	0	0	0	4	0	0
CDS:PA1547:-:hypothetical_protein:cds1546:-:683:NC_002516.2	0	0	0	0	0	0	0	0	0	0	0
CDS:PA1548:-:hypothetical_protein:cds1547:-:209:NC_002516.2	0	0	1	0	0	0	0	0	0	0	0
CDS:PA1549:-:cation-transporting_P-type_ATPase:cds1548:-:2435:NC_002516.2	1	1	0	0	0	1	0	0	0	0	2
CDS:PA1550:-:hypothetical_protein:cds1549:-:539:NC_002516.2	0	0	0	0	0	0	0	0	0	0	0
CDS:PA1551:-:ferredoxin:cds1550:-:1415:NC_002516.2	0	2	1	0	1	0	1	1	0	0	1
CDS:PA1552:ccoP1:cytochrome_C_oxidase_cbb3-type_subunit_CcoP:cds1551:-:956:NC_002516.2	0	0	0	2	1	0	0	0	2	0	0
CDS:PA1552.1:ccoQ1:cytochrome_C_oxidase_cbb3-type_subunit_CcoQ:cds1552:-:185:NC_002516.2	0	0	0	1	0	0	0	0	1	0	0
CDS:PA1553:ccoO1:cbb3-type_cytochrome_C_oxidase_subunit_II:cds1553:-:611:NC_002516.2	0	0	0	1	0	0	0	0	1	0	0
CDS:PA1554:ccoN1:cbb3-type_cytochrome_C_oxidase_subunit_I:cds1554:-:1427:NC_002516.2	0	1	0	0	1	0	1	1	8	2	1
CDS:PA1555:ccoP2:cytochrome_C_oxidase_cbb3-type_subunit_CcoP:cds1555:-:926:NC_002516.2	1	1	0	1	1	3	0	0	1	1	0
CDS:PA1555.1:ccoQ2:cytochrome_C_oxidase_cbb3-type_subunit_CcoQ:cds1556:-:185:NC_002516.2	0	0	0	0	0	0	0	0	0	0	0
CDS:PA1556:ccoO2:cbb3-type_cytochrome_C_oxidase_subunit_II:cds1557:-:608:NC_002516.2	0	0	0	0	0	1	0	0	0	0	1
CDS:PA1557:ccoN2:cbb3-type_cytochrome_C_oxidase_subunit_I:cds1558:-:1427:NC_002516.2	0	0	0	0	0	1	0	0	1	0	0
CDS:PA1558:-:hypothetical_protein:cds1559:+:632:NC_002516.2	0	0	0	0	0	0	0	0	0	0	0
CDS:PA1561:aer:aerotaxis_receptor_Aer:cds1560:-:1565:NC_002516.2	2	1	0	1	0	0	0	0	0	0	1
CDS:PA1562:acnA:aconitate_hydratase:cds1561:-:2732:NC_002516.2	0	0	0	0	0	1	0	0	0	1	2
CDS:PA1563:-:RNA_227-O-ribose_methyltransferase:cds1562:+:1058:NC_002516.2	0	0	1	0	0	0	0	0	0	0	0
CDS:PA1564:-:sulfur_transfer_protein_SirA:cds1563:+:239:NC_002516.2	0	0	0	0	0	0	0	0	1	0	0
CDS:PA1565:-:oxidoreductase:cds1564:-:1310:NC_002516.2	0	0	0	0	0	0	0	0	0	1	0
CDS:PA1566:-:hypothetical_protein:cds1565:-:1364:NC_002516.2	0	0	0	0	0	0	2	0	0	0	1
CDS:PA1567:-:hypothetical_protein:cds1566:-:1397:NC_002516.2	0	0	0	0	0	0	0	0	0	0	0
CDS:PA1568:-:hypothetical_protein:cds1567:-:353:NC_002516.2	0	0	0	0	0	0	1	0	0	0	0
CDS:PA1569:-:major_facilitator_superfamily_28MFS29_transporter:cds1568:-:1370:NC_002516.2	0	0	0	0	0	0	0	0	0	0	0
CDS:PA1570:-:transcriptional_regulator:cds1569:+:881:NC_002516.2	0	0	0	0	0	0	0	1	0	1	0
CDS:PA1571:-:hypothetical_protein:cds1570:-:179:NC_002516.2	1	0	0	0	0	0	1	0	2	0	0
CDS:PA1572:-:hypothetical_protein:cds1571:+:1145:NC_002516.2	0	1	0	1	0	0	1	0	0	1	0
CDS:PA1573:-:hypothetical_protein:cds1572:+:596:NC_002516.2	0	0	0	1	0	0	0	0	0	0	0
CDS:PA1574:-:hypothetical_protein:cds1573:-:281:NC_002516.2	0	0	0	1	0	0	0	0	1	0	1
CDS:PA1575:-:hypothetical_protein:cds1574:-:551:NC_002516.2	0	0	0	1	0	0	0	0	0	0	0
CDS:PA1576:-:3-hydroxyisobutyrate_dehydrogenase:cds1575:+:866:NC_002516.2	1	0	0	0	0	0	0	0	0	0	0
CDS:PA1577:-:hypothetical_protein:cds1576:-:341:NC_002516.2	0	0	0	0	0	0	0	0	0	0	0
CDS:PA1578:-:hypothetical_protein:cds1577:+:755:NC_002516.2	1	0	0	0	0	1	0	0	0	0	0
CDS:PA1578a:-:hypothetical_protein:cds1578:+:254:NC_002516.2	0	0	0	0	0	0	0	0	1	0	0
CDS:PA1579:-:hypothetical_protein:cds1579:+:608:NC_002516.2	0	1	0	0	0	0	1	0	2	1	1
CDS:PA1580:gltA:type_II_citrate_synthase:cds1580:-:1286:NC_002516.2	0	1	1	4	3	5	0	0	8	1	0
CDS:PA1581:sdhC:succinate_dehydrogenase_subunit_C:cds1581:+:386:NC_002516.2	3	1	1	3	1	2	4	0	5	4	1
CDS:PA1582:sdhD:succinate_dehydrogenase_subunit_D:cds1582:+:368:NC_002516.2	0	0	0	1	2	1	1	0	1	1	0
CDS:PA1583:sdhA:succinate_dehydrogenase_flavoprotein_subunit:cds1583:+:1772:NC_002516.2	2	0	3	2	0	2	0	1	7	2	2
CDS:PA1584:sdhB:succinate_dehydrogenase_iron-sulfur_subunit:cds1584:+:707:NC_002516.2	0	1	1	0	0	1	0	0	2	2	0
CDS:PA1585:sucA:2-oxoglutarate_dehydrogenase_E1:cds1585:+:2831:NC_002516.2	0	3	0	3	1	1	1	1	4	1	3
CDS:PA1586:sucB:dihydrolipoamide_succinyltransferase:cds1586:+:1229:NC_002516.2	0	1	0	3	0	1	0	0	1	0	0
CDS:PA1587:lpdG:dihydrolipoamide_dehydrogenase:cds1587:+:1436:NC_002516.2	0	1	1	0	1	1	2	0	2	2	1
CDS:PA1588:sucC:succinyl-CoA_synthetase_subunit_beta:cds1588:+:1166:NC_002516.2	2	1	0	5	1	5	1	0	4	2	3
CDS:PA1589:sucD:succinyl-CoA_synthetase_subunit_alpha:cds1589:+:887:NC_002516.2	0	0	0	0	0	1	1	1	2	2	0
CDS:PA1590:braB:branched-chain_amino_acid_transporter:cds1590:+:1313:NC_002516.2	0	0	0	0	0	0	1	0	2	1	0
CDS:PA1591:-:hypothetical_protein:cds1591:+:764:NC_002516.2	0	0	0	0	0	0	0	1	1	0	0
CDS:PA1592:-:hypothetical_protein:cds1592:-:236:NC_002516.2	0	0	0	1	3	4	3	1	6	0	1
CDS:PA1593:-:hypothetical_protein:cds1593:+:473:NC_002516.2	0	0	0	0	0	0	0	0	0	0	0
CDS:PA1594:-:hypothetical_protein:cds1594:+:446:NC_002516.2	0	0	0	0	0	0	0	0	0	0	0
CDS:PA1595:-:hypothetical_protein:cds1595:+:1229:NC_002516.2	0	0	0	1	1	0	0	0	0	0	0
CDS:PA1596:htpG:heat_shock_protein_90:cds1596:+:1904:NC_002516.2	1	0	0	1	0	0	2	1	3	1	0
CDS:PA1597:-:hypothetical_protein:cds1597:+:725:NC_002516.2	0	0	0	0	0	0	0	0	0	0	0
CDS:PA1598:-:3-methyl-2-oxobutanoate_hydroxymethyltransferase:cds1598:-:821:NC_002516.2	0	0	0	0	0	0	0	0	0	0	0
CDS:PA1599:-:transcriptional_regulator:cds1599:+:782:NC_002516.2	0	0	0	1	0	0	0	0	0	0	0
CDS:PA1600:-:cytochrome_C:cds1600:-:1301:NC_002516.2	0	0	0	0	0	0	0	0	0	0	0
CDS:PA1601:-:aldehyde_dehydrogenase:cds1601:-:2246:NC_002516.2	0	1	0	0	2	0	0	0	3	1	0
CDS:PA1602:-:oxidoreductase:cds1602:-:491:NC_002516.2	0	0	0	0	0	0	0	0	1	0	0
CDS:PA1603:-:transcriptional_regulator:cds1603:-:422:NC_002516.2	0	0	0	0	0	0	0	0	0	0	1
CDS:PA1604:-:hypothetical_protein:cds1604:-:905:NC_002516.2	0	1	0	0	0	0	0	0	0	0	0
CDS:PA1605:-:hypothetical_protein:cds1605:+:1034:NC_002516.2	0	0	0	0	0	0	0	0	0	0	0
CDS:PA1606:-:hypothetical_protein:cds1606:+:476:NC_002516.2	0	0	0	0	0	0	0	0	0	0	0
CDS:PA1607:-:hypothetical_protein:cds1607:-:440:NC_002516.2	0	0	0	0	0	0	0	0	0	0	0
CDS:PA1608:-:chemotaxis_transducer:cds1608:-:1625:NC_002516.2	0	1	0	0	1	1	1	0	1	2	0
CDS:PA1609:fabB:3-oxoacyl-ACP_synthase:cds1609:-:1217:NC_002516.2	0	1	0	1	1	4	2	0	1	2	3
CDS:PA1610:fabA:3-hydroxydecanoyl-ACP_dehydratase:cds1610:-:515:NC_002516.2	1	2	1	1	1	0	1	0	3	0	1
CDS:PA1611:-:sensor2Fresponse_regulator_hybrid:cds1611:-:1955:NC_002516.2	0	0	0	0	1	0	0	0	1	0	1
CDS:PA1612:-:hypothetical_protein:cds1612:-:758:NC_002516.2	0	0	0	0	0	0	0	0	0	0	0
CDS:PA1613:-:hypothetical_protein:cds1613:-:2108:NC_002516.2	0	0	0	1	0	1	0	0	1	1	1
CDS:PA1614:gpsA:NAD28P29H-dependent_glycerol-3-phosphate_dehydrogenase:cds1614:+:1022:NC_002516.2	1	1	0	1	0	1	1	0	1	1	0
CDS:PA1615:-:lipase:cds1615:+:341:NC_002516.2	0	0	0	0	0	0	0	0	0	0	0
CDS:PA1616:-:hypothetical_protein:cds1616:+:464:NC_002516.2	0	0	0	0	0	0	0	0	0	0	0
CDS:PA1617:-:AMP-binding_protein:cds1617:+:1667:NC_002516.2	0	0	0	0	0	1	0	0	1	0	0
CDS:PA1618:-:hypothetical_protein:cds1618:+:437:NC_002516.2	0	0	1	0	0	0	0	0	0	0	0
CDS:PA1619:-:transcriptional_regulator:cds1619:+:824:NC_002516.2	0	0	0	0	1	0	0	1	1	0	0
CDS:PA1620:-:hypothetical_protein:cds1620:+:641:NC_002516.2	0	0	0	0	0	0	0	0	0	0	0
CDS:PA1621:-:hydrolase:cds1621:+:812:NC_002516.2	0	0	0	0	0	0	0	0	1	0	0
CDS:PA1622:-:hydrolase:cds1622:+:860:NC_002516.2	0	0	0	1	1	0	0	0	0	0	0
CDS:PA1623:-:hypothetical_protein:cds1623:+:662:NC_002516.2	0	0	0	0	2	0	0	0	2	1	1
CDS:PA1624:-:hypothetical_protein:cds1624:+:806:NC_002516.2	0	0	0	0	0	0	0	0	1	0	0
CDS:PA1625:-:hypothetical_protein:cds1625:+:1067:NC_002516.2	0	0	0	0	1	0	0	0	0	0	0
CDS:PA1626:-:major_facilitator_superfamily_28MFS29_transporter:cds1626:-:1274:NC_002516.2	0	0	0	0	0	0	0	0	0	0	0
CDS:PA1627:-:transcriptional_regulator:cds1627:-:647:NC_002516.2	0	0	0	0	0	0	0	0	1	0	0
CDS:PA1628:-:3-hydroxyacyl-CoA_dehydrogenase:cds1628:-:1529:NC_002516.2	0	0	0	0	0	0	0	0	0	0	0
CDS:PA1629:-:enoyl-CoA_hydratase:cds1629:-:785:NC_002516.2	0	0	0	0	0	0	0	0	2	0	0
CDS:PA1630:-:transcriptional_regulator:cds1630:+:866:NC_002516.2	0	1	0	0	0	0	0	0	0	0	0
CDS:PA1631:-:acyl-CoA_dehydrogenase:cds1631:+:1154:NC_002516.2	0	0	0	0	0	0	0	0	0	1	0
CDS:PA1632:kdpF:potassium-transporting_ATPase_F:cds1632:+:185:NC_002516.2	0	0	0	0	0	0	0	0	0	0	0
CDS:PA1633:kdpA:potassium-transporting_ATPase_A:cds1633:+:1694:NC_002516.2	0	0	0	0	0	0	0	0	1	0	0
CDS:PA1634:kdpB:potassium-transporting_ATPase_subunit_B:cds1634:+:2072:NC_002516.2	0	0	0	0	1	0	0	1	0	0	0
CDS:PA1635:kdpC:potassium-transporting_ATPase_subunit_C:cds1635:+:551:NC_002516.2	0	0	0	0	1	0	0	0	0	0	0
CDS:PA1636:kdpD:two-component_sensor_KdpD:cds1636:+:2657:NC_002516.2	1	0	0	3	0	2	1	0	0	2	1
CDS:PA1637:kdpE:two-component_response_regulator_KdpE:cds1637:+:692:NC_002516.2	0	0	0	0	0	0	0	0	0	0	0
CDS:PA1638:-:glutaminase:cds1638:+:908:NC_002516.2	0	0	0	1	0	0	0	0	0	0	0
CDS:PA1639:-:hypothetical_protein:cds1639:+:605:NC_002516.2	0	0	1	0	1	0	0	0	0	0	0
CDS:PA1640:-:hypothetical_protein:cds1640:-:1037:NC_002516.2	0	0	0	0	0	0	0	0	0	0	0
CDS:PA1641:-:hypothetical_protein:cds1641:+:278:NC_002516.2	0	0	0	0	0	0	0	0	1	0	0
CDS:PA1642:selD:selenophosphate_synthetase:cds1642:+:1034:NC_002516.2	0	0	0	1	0	1	0	0	1	0	0
CDS:PA1643:selD:tRNA_2-selenouridine_synthase:cds1643:+:1109:NC_002516.2	0	0	0	0	2	1	0	0	0	1	0
CDS:PA1643a:-:aldehyde-activating_protein:cds1644:-:347:NC_002516.2	0	0	0	0	0	0	0	0	0	0	0
CDS:PA1644:-:hypothetical_protein:cds1645:+:608:NC_002516.2	0	0	0	0	0	1	0	0	2	1	0
CDS:PA1645:-:hypothetical_protein:cds1646:-:407:NC_002516.2	0	0	0	0	0	0	0	0	0	0	0
CDS:PA1646:-:chemotaxis_transducer:cds1647:+:1958:NC_002516.2	0	0	0	1	1	1	1	0	1	0	0
CDS:PA1647:-:sulfate_transporter:cds1648:-:1721:NC_002516.2	1	1	0	0	1	1	0	0	1	0	0
CDS:PA1648:-:oxidoreductase:cds1649:-:1004:NC_002516.2	0	0	0	0	0	0	1	0	0	0	0
CDS:PA1649:-:short-chain_dehydrogenase:cds1650:+:761:NC_002516.2	0	0	0	0	0	0	0	0	0	0	0
CDS:PA1650:-:transporter:cds1651:+:893:NC_002516.2	0	0	0	0	1	1	0	0	1	0	0
CDS:PA1651:-:transporter:cds1652:-:1196:NC_002516.2	0	2	0	0	0	0	0	0	0	0	0
CDS:PA1652:-:hypothetical_protein:cds1653:+:635:NC_002516.2	0	0	0	0	0	0	1	0	0	0	0
CDS:PA1653:-:transcriptional_regulator:cds1654:-:476:NC_002516.2	0	0	0	0	0	0	0	1	1	3	0
CDS:PA1654:-:aminotransferase:cds1655:+:1166:NC_002516.2	0	1	0	0	1	0	0	0	1	0	0
CDS:PA1655:-:glutathione_S-transferase:cds1656:+:602:NC_002516.2	0	0	0	0	0	0	0	1	0	0	1
CDS:PA1656:-:hypothetical_protein:cds1657:+:1556:NC_002516.2	0	0	0	0	0	0	0	0	1	0	0
CDS:PA1657:-:hypothetical_protein:cds1658:+:506:NC_002516.2	0	0	0	0	0	0	0	0	0	0	0
CDS:PA1658:-:hypothetical_protein:cds1659:+:1475:NC_002516.2	0	0	0	0	0	0	0	0	0	1	0
CDS:PA1659:-:hypothetical_protein:cds1660:+:407:NC_002516.2	0	0	0	0	1	0	0	0	0	1	0
CDS:PA1660:-:hypothetical_protein:cds1661:+:1580:NC_002516.2	0	0	0	0	0	0	0	0	0	1	0
CDS:PA1661:-:hypothetical_protein:cds1662:+:1007:NC_002516.2	0	0	0	0	0	0	0	0	0	0	1
CDS:PA1662:-:ClpA2FB-type_protease:cds1663:+:2633:NC_002516.2	0	1	0	1	0	0	1	0	1	0	0
CDS:PA1663:-:transcriptional_regulator:cds1664:+:1511:NC_002516.2	0	0	0	0	0	0	0	1	1	0	0
CDS:PA1664:-:hypothetical_protein:cds1665:+:140:NC_002516.2	0	0	0	1	0	0	0	0	0	0	0
CDS:PA1665:-:hypothetical_protein:cds1666:+:1193:NC_002516.2	0	1	0	0	0	0	0	0	0	0	0
CDS:PA1666:-:hypothetical_protein:cds1667:+:506:NC_002516.2	0	0	0	0	1	0	0	0	0	0	0
CDS:PA1667:-:hypothetical_protein:cds1668:+:1331:NC_002516.2	0	0	0	0	0	1	0	0	0	0	0
CDS:PA1668:-:hypothetical_protein:cds1669:+:869:NC_002516.2	1	0	0	0	0	0	0	0	0	0	0
CDS:PA1669:-:hypothetical_protein:cds1670:+:3527:NC_002516.2	0	0	0	0	1	0	1	0	1	0	0
CDS:PA1670:stp1:serine2Fthreonine_phosphoprotein_phosphatase_Stp1:cds1671:+:728:NC_002516.2	0	0	0	1	1	1	0	0	0	0	0
CDS:PA1671:stk1:serine-threonine_kinase_Stk1:cds1672:+:989:NC_002516.2	0	1	0	0	0	0	0	1	1	0	0
CDS:PA1672:-:hypothetical_protein:cds1673:-:380:NC_002516.2	0	0	0	0	0	0	0	0	0	0	0
CDS:PA1673:-:hypothetical_protein:cds1674:+:461:NC_002516.2	0	0	1	0	0	0	0	0	0	0	1
CDS:PA1674:folE2:GTP_cyclohydrolase_I:cds1675:-:545:NC_002516.2	0	0	0	0	0	2	0	0	0	0	0
CDS:PA1675:-:hypothetical_protein:cds1676:-:557:NC_002516.2	0	0	0	0	0	1	0	0	0	0	0
CDS:PA1676:-:hypothetical_protein:cds1677:-:320:NC_002516.2	0	0	0	0	0	0	0	0	0	0	0
CDS:PA1677:-:hypothetical_protein:cds1678:-:596:NC_002516.2	0	0	0	0	0	0	1	1	1	1	1
CDS:PA1678:-:N5-glutamine_S-adenosyl-L-methionine-dependent_methyltransferase:cds1679:+:914:NC_002516.2	0	0	0	0	0	1	0	0	0	1	0
CDS:PA1679:-:hypothetical_protein:cds1680:-:779:NC_002516.2	0	0	0	0	0	0	0	0	2	1	0
CDS:PA1680:-:hypothetical_protein:cds1681:-:983:NC_002516.2	0	0	0	0	1	1	0	0	0	0	0
CDS:PA1681:aroC:chorismate_synthase:cds1682:+:1091:NC_002516.2	0	2	0	0	2	0	0	1	0	1	0
CDS:PA1682:-:MFS_metabolite_transporter:cds1683:+:1151:NC_002516.2	0	0	0	0	1	0	0	0	2	0	0
CDS:PA1683:-:methylthioribulose-1-phosphate_dehydratase:cds1684:+:617:NC_002516.2	0	0	0	0	0	0	0	0	0	0	0
CDS:PA1684:-:12C2-dihydroxy-3-keto-5-methylthiopentene_dioxygenase:cds1685:+:545:NC_002516.2	0	0	0	0	0	0	0	0	0	1	0
CDS:PA1685:masA:enolase:cds1686:+:749:NC_002516.2	0	0	0	1	0	0	0	0	1	0	0
CDS:PA1686:alkA:DNA-3-methyladenine_glycosidase_II:cds1687:-:893:NC_002516.2	0	0	0	1	0	0	0	0	0	0	0
CDS:PA1687:speE:spermidine_synthase:cds1688:+:860:NC_002516.2	0	0	0	0	0	1	0	0	2	0	0
CDS:PA1688:-:hypothetical_protein:cds1689:+:869:NC_002516.2	0	0	0	0	1	0	0	1	0	0	0
CDS:PA1689:-:hypothetical_protein:cds1690:+:2102:NC_002516.2	0	0	0	2	0	0	1	1	1	0	0
CDS:PA1690:pscU:translocation_protein_in_type_III_secretion:cds1691:-:1049:NC_002516.2	0	0	0	0	0	0	0	0	1	0	0
CDS:PA1691:pscT:translocation_protein_in_type_III_secretion:cds1692:-:788:NC_002516.2	1	0	0	0	0	0	0	0	0	0	0
CDS:PA1692:pscT:translocation_protein_in_type_III_secretion:cds1693:-:266:NC_002516.2	0	0	0	0	0	0	0	0	1	1	0
CDS:PA1693:pscR:type_III_secretion_system_protein:cds1694:-:653:NC_002516.2	0	0	0	0	0	0	2	0	1	0	0
CDS:PA1694:pscQ:type_III_secretion_system_protein:cds1695:-:929:NC_002516.2	2	2	0	2	3	0	1	0	1	2	1
CDS:PA1695:pscP:translocation_protein_in_type_III_secretion:cds1696:-:1109:NC_002516.2	1	1	0	2	0	0	1	0	0	0	1
CDS:PA1696:pscO:translocation_protein_in_type_III_secretion:cds1697:-:476:NC_002516.2	0	0	0	0	0	0	0	0	2	0	0
CDS:PA1697:pscO:type_III_secretion_system_ATPase:cds1698:-:1322:NC_002516.2	0	1	0	1	0	0	0	0	1	1	2
CDS:PA1698:popN:type_III_secretion_outer_membrane_protein_PopN:cds1699:+:866:NC_002516.2	0	0	0	2	1	0	0	0	6	0	0
CDS:PA1699:popN:hypothetical_protein:cds1700:+:278:NC_002516.2	1	0	0	0	1	0	0	1	1	0	0
CDS:PA1700:-:hypothetical_protein:cds1701:+:371:NC_002516.2	0	0	0	0	0	0	0	0	0	0	0
CDS:PA1701:-:hypothetical_protein:cds1702:+:365:NC_002516.2	0	0	0	0	0	0	0	0	1	0	0
CDS:PA1702:-:hypothetical_protein:cds1703:+:329:NC_002516.2	0	0	0	0	0	0	0	0	1	0	0
CDS:PA1703:pcrD:type_III_secretory_apparatus_protein_PcrD:cds1704:+:2120:NC_002516.2	1	1	0	1	1	2	4	1	3	2	2
CDS:PA1704:pcrR:transcriptional_regulator_PcrR:cds1705:+:434:NC_002516.2	0	0	0	0	0	0	0	0	0	0	0
CDS:PA1705:pcrG:regulator_in_type_III_secretion:cds1706:+:296:NC_002516.2	0	0	0	0	0	0	0	0	3	0	0
CDS:PA1706:pcrV:type_III_secretion_protein_PcrV:cds1707:+:884:NC_002516.2	1	0	0	0	2	0	0	2	2	1	0
CDS:PA1707:pcrH:regulatory_protein_PcrH:cds1708:+:503:NC_002516.2	0	0	0	1	2	1	0	1	6	2	0
CDS:PA1708:popB:translocator_protein_PopB:cds1709:+:1172:NC_002516.2	2	1	0	2	1	1	1	1	4	0	0
CDS:PA1709:popD:translocator_outer_membrane_protein_PopD:cds1710:+:887:NC_002516.2	1	1	0	1	2	0	1	0	2	1	1
CDS:PA1710:exsC:exoenzyme_S_synthesis_protein_C:cds1711:+:437:NC_002516.2	1	0	0	2	2	1	3	1	3	0	1
CDS:PA1711:exsE:ExsE_protein:cds1712:+:245:NC_002516.2	0	1	0	0	1	0	0	0	1	1	1
CDS:PA1712:exsB:exoenzyme_S_synthesis_protein_B:cds1713:+:413:NC_002516.2	0	0	0	3	1	0	0	0	1	0	0
CDS:PA1713:exsA:transcriptional_regulator_ExsA:cds1714:+:836:NC_002516.2	1	1	0	0	1	2	1	2	2	2	2
CDS:PA1714:exsD:ExsD_protein:cds1715:+:830:NC_002516.2	0	1	1	3	3	5	3	2	16	2	2
CDS:PA1715:pscB:type_III_export_apparatus_protein:cds1716:+:422:NC_002516.2	1	0	0	0	1	0	0	0	0	0	0
CDS:PA1716:pscC:type_III_secretion_outer_membrane_protein_PscC:cds1717:+:1802:NC_002516.2	0	0	0	1	2	2	1	0	3	1	1
CDS:PA1717:pscD:type_III_export_protein_PscD:cds1718:+:1298:NC_002516.2	0	1	0	0	2	1	1	0	1	1	0
CDS:PA1718:pscE:type_III_export_protein_PscE:cds1719:+:203:NC_002516.2	0	0	0	0	0	0	1	0	0	0	0
CDS:PA1719:pscF:type_III_export_protein_PscF:cds1720:+:257:NC_002516.2	0	0	1	2	0	1	0	1	1	1	0
CDS:PA1720:pscG:type_III_export_protein_PscG:cds1721:+:347:NC_002516.2	0	0	0	0	0	1	0	0	0	0	1
CDS:PA1721:pscH:type_III_export_protein_PscH:cds1722:+:431:NC_002516.2	0	0	0	0	0	0	0	0	0	0	0
CDS:PA1722:pscI:type_III_export_protein_PscI:cds1723:+:338:NC_002516.2	0	0	0	1	0	1	1	0	2	0	0
CDS:PA1723:pscJ:type_III_export_protein_PscJ:cds1724:+:746:NC_002516.2	0	0	1	0	0	0	0	0	4	1	0
CDS:PA1724:pscK:type_III_export_protein_PscK:cds1725:+:626:NC_002516.2	0	0	0	0	0	0	1	0	0	0	1
CDS:PA1725:pscL:type_III_secretion_system_protein:cds1726:+:644:NC_002516.2	0	0	0	1	1	0	0	1	0	2	0
CDS:PA1726:bglX:beta-glucosidase:cds1727:-:2294:NC_002516.2	0	0	1	0	0	0	0	0	1	0	0
CDS:PA1727:mucR:MucR_protein:cds1728:-:2057:NC_002516.2	0	0	0	1	0	0	0	0	1	1	0
CDS:PA1728:-:hypothetical_protein:cds1729:+:341:NC_002516.2	0	0	0	0	0	0	1	1	0	0	0
CDS:PA1729:-:hypothetical_protein:cds1730:+:647:NC_002516.2	0	0	0	0	0	1	0	0	0	0	0
CDS:PA1730:-:hypothetical_protein:cds1731:+:1412:NC_002516.2	0	0	1	0	0	0	0	0	2	0	0
CDS:PA1731:-:hypothetical_protein:cds1732:+:953:NC_002516.2	0	0	0	0	0	0	1	0	0	0	0
CDS:PA1732:-:hypothetical_protein:cds1733:+:800:NC_002516.2	1	1	0	2	1	0	1	0	0	1	0
CDS:PA1733:-:hypothetical_protein:cds1734:+:731:NC_002516.2	0	0	0	0	0	1	0	0	0	0	0
CDS:PA1734:-:hypothetical_protein:cds1735:-:821:NC_002516.2	0	0	0	1	0	0	0	0	0	0	0
CDS:PA1735:-:hypothetical_protein:cds1736:+:887:NC_002516.2	0	0	0	0	0	0	0	0	0	0	0
CDS:PA1736:-:acetyl-CoA_acetyltransferase:cds1737:+:1205:NC_002516.2	0	0	0	0	0	0	0	0	1	0	0
CDS:PA1737:-:3-hydroxyacyl-CoA_dehydrogenase:cds1738:+:2144:NC_002516.2	0	0	0	0	0	0	0	0	1	0	0
CDS:PA1738:-:transcriptional_regulator:cds1739:-:914:NC_002516.2	0	0	0	0	0	0	0	0	0	1	0
CDS:PA1739:-:oxidoreductase:cds1740:+:971:NC_002516.2	0	0	0	1	0	0	0	0	1	0	0
CDS:PA1740:-:hypothetical_protein:cds1741:+:998:NC_002516.2	0	0	0	0	1	0	0	0	0	0	0
CDS:PA1741:-:hypothetical_protein:cds1742:-:371:NC_002516.2	3	0	0	0	0	0	1	0	0	1	0
CDS:PA1742:-:amidotransferase:cds1743:+:722:NC_002516.2	0	1	0	0	0	0	0	0	3	0	0
CDS:PA1743:-:hypothetical_protein:cds1744:-:239:NC_002516.2	0	0	0	0	0	0	0	0	0	0	0
CDS:PA1744:-:hypothetical_protein:cds1745:-:218:NC_002516.2	0	0	0	0	0	0	0	1	0	0	0
CDS:PA1745:-:hypothetical_protein:cds1746:-:488:NC_002516.2	0	0	0	1	0	0	0	0	0	0	0
CDS:PA1746:-:hypothetical_protein:cds1747:+:506:NC_002516.2	0	0	0	0	0	0	0	0	0	0	0
CDS:PA1747:-:hypothetical_protein:cds1748:-:188:NC_002516.2	0	0	0	0	0	0	0	0	0	0	0
CDS:PA1748:-:enoyl-CoA_hydratase:cds1749:-:689:NC_002516.2	0	0	0	0	0	0	0	0	2	0	0
CDS:PA1749:-:hypothetical_protein:cds1750:+:485:NC_002516.2	0	0	0	1	0	0	0	0	0	0	0
CDS:PA1750:-:phospho-2-dehydro-3-deoxyheptonate_aldolase:cds1751:-:1076:NC_002516.2	0	1	0	2	0	1	0	0	1	1	0
CDS:PA1751:-:hypothetical_protein:cds1752:+:377:NC_002516.2	0	1	0	0	0	0	0	0	0	0	0
CDS:PA1752:-:2-dehydropantoate_2-reductase:cds1753:+:947:NC_002516.2	0	0	0	0	1	0	0	0	1	1	0
CDS:PA1753:-:hypothetical_protein:cds1754:+:497:NC_002516.2	0	0	0	1	0	1	0	0	0	0	0
CDS:PA1754:cysB:transcriptional_regulator_CysB:cds1755:+:974:NC_002516.2	0	1	0	0	2	1	0	0	3	0	2
CDS:PA1755:-:hypothetical_protein:cds1756:-:347:NC_002516.2	0	0	0	0	1	0	0	0	0	0	0
CDS:PA1756:cysH:phosphoadenosine_phosphosulfate_reductase:cds1757:-:803:NC_002516.2	0	0	0	0	0	0	0	0	1	0	0
CDS:PA1757:thrH:phosphoserine_phosphatase:cds1758:+:617:NC_002516.2	0	0	0	2	0	0	0	0	0	0	0
CDS:PA1758:pabB:para-aminobenzoate_synthase_component_I:cds1759:-:1361:NC_002516.2	0	0	0	0	0	0	0	0	0	1	0
CDS:PA1759:-:transcriptional_regulator:cds1760:+:2705:NC_002516.2	1	1	0	0	2	0	1	1	5	1	0
CDS:PA1760:-:transcriptional_regulator:cds1761:+:2723:NC_002516.2	0	0	0	0	0	0	0	0	1	0	0
CDS:PA1761:-:hypothetical_protein:cds1762:+:437:NC_002516.2	0	0	0	0	0	0	1	0	0	0	0
CDS:PA1762:-:hypothetical_protein:cds1763:+:761:NC_002516.2	0	0	0	0	0	0	0	0	0	0	0
CDS:PA1763:-:hypothetical_protein:cds1764:+:1025:NC_002516.2	0	0	0	0	0	0	1	0	0	1	0
CDS:PA1764:-:hypothetical_protein:cds1765:+:1598:NC_002516.2	0	0	0	0	0	0	0	0	0	1	0
CDS:PA1765:-:hypothetical_protein:cds1766:+:1187:NC_002516.2	0	0	0	0	0	0	0	0	0	0	0
CDS:PA1766:-:hypothetical_protein:cds1767:-:983:NC_002516.2	0	2	1	1	0	0	0	0	2	1	1
CDS:PA1767:-:hypothetical_protein:cds1768:-:1526:NC_002516.2	0	1	0	0	1	0	2	0	0	0	0
CDS:PA1768:-:hypothetical_protein:cds1769:-:539:NC_002516.2	0	0	0	0	1	0	0	0	1	0	0
CDS:PA1769:-:hypothetical_protein:cds1770:-:824:NC_002516.2	0	1	0	0	1	3	0	1	1	1	0
CDS:PA1770:ppsA:phosphoenolpyruvate_synthase:cds1771:+:2375:NC_002516.2	0	0	1	2	0	1	0	0	2	0	0
CDS:PA1771:estX:EstX_protein:cds1772:+:1010:NC_002516.2	0	1	0	0	0	0	0	0	0	1	0
CDS:PA1772:-:ribonuclease_activity_regulator_protein_RraA:cds1773:+:488:NC_002516.2	0	0	0	0	0	0	0	0	1	0	0
CDS:PA1773:cmaX:CmaX_protein:cds1774:+:998:NC_002516.2	0	1	0	0	2	0	0	0	2	0	1
CDS:PA1774:crfX:CrfX_protein:cds1775:+:254:NC_002516.2	0	0	0	0	1	0	0	0	0	0	0
CDS:PA1775:cmpX:hypothetical_protein:cds1776:+:824:NC_002516.2	0	0	1	0	0	3	3	0	3	0	0
CDS:PA1776:sigX:RNA_polymerase_sigma_factor_SigX:cds1777:+:497:NC_002516.2	0	0	0	1	0	1	1	0	5	0	1
CDS:PA1777:oprF:porin:cds1778:+:1052:NC_002516.2	9	7	8	17	36	31	27	10	69	19	11
CDS:PA1778:cobA:uroporphyrin-III_C-methyltransferase:cds1779:-:737:NC_002516.2	0	0	0	0	1	0	0	0	0	0	0
CDS:PA1779:-:assimilatory_nitrate_reductase:cds1780:-:2726:NC_002516.2	0	0	1	1	0	0	0	0	0	1	0
CDS:PA1780:nirD:assimilatory_nitrite_reductase_small_subunit:cds1781:-:326:NC_002516.2	0	0	0	0	0	0	1	0	0	0	0
CDS:PA1781:nirB:assimilatory_nitrite_reductase_large_subunit:cds1782:-:2450:NC_002516.2	0	0	0	1	0	0	0	0	1	1	0
CDS:PA1782:-:serine2Fthreonine-protein_kinase:cds1783:-:1595:NC_002516.2	0	0	0	0	1	0	1	0	0	0	0
CDS:PA1783:nasA:nitrate_transporter:cds1784:-:1211:NC_002516.2	0	0	0	0	0	0	0	0	0	0	0
CDS:PA1784:-:hypothetical_protein:cds1785:-:695:NC_002516.2	0	0	0	0	0	1	0	0	0	0	0
CDS:PA1785:-:hypothetical_protein:cds1786:-:578:NC_002516.2	0	2	0	0	0	0	0	0	0	0	0
CDS:PA1786:-:hypothetical_protein:cds1787:-:1208:NC_002516.2	0	0	0	0	0	0	0	0	1	0	0
CDS:PA1787:acnB:bifunctional_aconitate_hydratase_22F2-methylisocitrate_dehydratase:cds1788:-:2609:NC_002516.2	3	0	0	1	2	3	2	1	7	2	1
CDS:PA1788:-:hypothetical_protein:cds1789:+:467:NC_002516.2	1	0	0	0	0	0	0	0	0	0	0
CDS:PA1789:-:hypothetical_protein:cds1790:-:863:NC_002516.2	0	0	0	1	0	0	0	0	2	0	0
CDS:PA1790:-:hypothetical_protein:cds1791:+:623:NC_002516.2	0	1	0	0	1	1	0	0	0	0	0
CDS:PA1791:-:hypothetical_protein:cds1792:-:1331:NC_002516.2	0	0	0	0	1	0	0	1	0	0	0
CDS:PA1792:-:UDP-22C3-diacylglucosamine_hydrolase:cds1793:-:722:NC_002516.2	0	0	0	1	0	1	0	0	0	1	0
CDS:PA1793:ppiB:peptidyl-prolyl_cis-trans_isomerase_B:cds1794:-:497:NC_002516.2	0	0	0	1	0	2	0	0	2	2	1
CDS:PA1794:glnS:glutaminyl-tRNA_synthetase:cds1795:+:1670:NC_002516.2	0	0	0	2	2	1	1	1	6	1	1
CDS:PA1795:cysS:cysteinyl-tRNA_synthetase:cds1796:+:1382:NC_002516.2	0	1	0	1	0	0	0	0	0	0	1
CDS:PA1796:folD:bifunctional_52C10-methylene-tetrahydrofolate_dehydrogenase2F_52C10-methylene-tetrahydrofolate_cyclohydrolase:cds1797:-:854:NC_002516.2	3	0	0	2	3	1	1	0	1	0	0
CDS:PA1797:-:hypothetical_protein:cds1799:-:1832:NC_002516.2	0	0	0	0	0	0	1	0	0	1	0
CDS:PA1797a:-:hypothetical_protein:cds1798:+:221:NC_002516.2	0	0	0	0	0	0	0	0	0	0	0
CDS:PA1798:parS:two-component_sensor2C_ParS:cds1800:-:1286:NC_002516.2	0	0	0	0	0	2	0	0	1	0	0
CDS:PA1799:parR:two-component_response_regulator2C_ParR:cds1801:-:707:NC_002516.2	0	0	0	0	0	0	0	0	0	0	0
CDS:PA1800:tig:trigger_factor:cds1802:+:1310:NC_002516.2	0	1	0	1	2	3	1	1	7	0	1
CDS:PA1801:clpP:ATP-dependent_Clp_protease_proteolytic_subunit:cds1803:+:641:NC_002516.2	2	1	0	0	0	1	1	0	2	0	1
CDS:PA1802:clpX:ATP-dependent_protease_ATP-binding_subunit_ClpX:cds1804:+:1280:NC_002516.2	2	5	1	4	3	6	7	0	11	3	2
CDS:PA1803:lon:Lon_protease:cds1805:+:2396:NC_002516.2	1	3	0	3	6	4	2	1	7	3	0
CDS:PA1804:hupB:DNA-binding_protein_HU:cds1806:+:272:NC_002516.2	2	2	1	2	2	4	5	1	11	5	0
CDS:PA1805:ppiD:peptidyl-prolyl_cis-trans_isomerase_D:cds1807:+:1865:NC_002516.2	0	0	0	1	0	1	2	2	4	2	1
CDS:PA1806:fabI:NADH-dependent_enoyl-ACP_reductase:cds1808:-:797:NC_002516.2	0	0	0	0	0	0	0	0	0	0	0
CDS:PA1807:-:ABC_transporter_ATP-binding_protein:cds1809:-:1610:NC_002516.2	0	1	0	0	0	0	0	0	0	0	1
CDS:PA1808:-:ABC_transporter_permease:cds1810:-:1019:NC_002516.2	0	0	0	0	0	0	0	0	1	0	0
CDS:PA1809:-:ABC_transporter_permease:cds1811:-:1082:NC_002516.2	0	0	0	0	0	1	0	0	2	0	0
CDS:PA1810:-:ABC_transporter:cds1812:-:1847:NC_002516.2	0	0	0	0	0	0	1	0	1	1	2
CDS:PA1811:-:solute-binding_protein:cds1813:-:1829:NC_002516.2	0	1	0	1	1	0	2	1	3	0	0
CDS:PA1812:mltD:membrane-bound_lytic_murein_transglycosylase_D:cds1814:-:1604:NC_002516.2	0	0	0	1	2	1	1	0	3	0	1
CDS:PA1813:-:hydroxyacylglutathione_hydrolase:cds1815:-:776:NC_002516.2	0	0	0	0	0	1	0	1	1	0	0
CDS:PA1814:-:hypothetical_protein:cds1816:+:761:NC_002516.2	0	0	1	0	0	0	0	0	1	0	0
CDS:PA1815:rnhA:ribonuclease_H:cds1817:+:446:NC_002516.2	0	0	0	0	0	0	0	0	0	0	0
CDS:PA1816:dnaQ:DNA_polymerase_III_subunit_epsilon:cds1818:+:740:NC_002516.2	0	0	0	0	0	0	1	0	1	0	0
CDS:PA1817:-:hypothetical_protein:cds1819:-:389:NC_002516.2	0	0	0	0	2	0	0	0	0	0	0
CDS:PA1818:ldcA:lysine-specific_pyridoxal_527-phosphate-dependent_carboxylase_LdcA:cds1820:+:2255:NC_002516.2	1	0	0	0	0	1	0	0	0	0	0
CDS:PA1819:-:amino_acid_permease:cds1821:+:1355:NC_002516.2	1	1	1	0	1	0	0	0	1	0	0
CDS:PA1820:nhaB:sodium2Fproton_antiporter:cds1822:-:1502:NC_002516.2	0	0	1	0	0	1	0	0	0	0	0
CDS:PA1821:-:enoyl-CoA_hydratase:cds1823:+:812:NC_002516.2	1	0	0	1	1	0	0	0	0	1	2
CDS:PA1822:fimL:hypothetical_protein:cds1824:+:1688:NC_002516.2	0	1	0	0	1	0	0	0	0	0	0
CDS:PA1823:fimL:NADH_pyrophosphatase:cds1825:+:836:NC_002516.2	0	0	0	0	0	0	1	0	0	0	0
CDS:PA1824:-:hypothetical_protein:cds1826:-:779:NC_002516.2	0	0	0	0	0	0	0	0	0	0	0
CDS:PA1825:-:hypothetical_protein:cds1827:+:644:NC_002516.2	0	0	0	0	0	0	0	0	0	0	0
CDS:PA1826:-:transcriptional_regulator:cds1828:-:905:NC_002516.2	0	0	0	0	0	0	0	0	0	0	0
CDS:PA1827:-:short-chain_dehydrogenase:cds1829:+:761:NC_002516.2	0	0	0	1	0	2	0	0	0	2	0
CDS:PA1828:-:short-chain_dehydrogenase:cds1830:-:767:NC_002516.2	0	1	0	0	0	0	0	0	0	0	0
CDS:PA1829:-:hypothetical_protein:cds1831:-:1070:NC_002516.2	1	0	0	0	0	0	0	0	1	0	0
CDS:PA1830:-:hypothetical_protein:cds1832:-:314:NC_002516.2	0	0	1	0	0	0	0	0	0	1	0
CDS:PA1831:-:hypothetical_protein:cds1833:-:710:NC_002516.2	0	0	0	0	1	1	0	0	1	1	0
CDS:PA1832:-:periplasmic_protease:cds1834:+:1025:NC_002516.2	0	0	0	0	0	0	0	0	2	0	0
CDS:PA1833:-:oxidoreductase:cds1835:+:992:NC_002516.2	0	0	0	0	0	0	0	1	0	0	0
CDS:PA1833a:-:alpha2Fbeta_hydrolase:cds1836:-:875:NC_002516.2	0	0	0	0	0	0	0	0	1	0	0
CDS:PA1835:-:hypothetical_protein:cds1837:-:437:NC_002516.2	0	0	0	0	0	0	1	0	0	0	0
CDS:PA1836:-:transcriptional_regulator:cds1838:+:581:NC_002516.2	0	0	0	0	0	0	0	0	1	0	0
CDS:PA1837:-:hypothetical_protein:cds1839:-:497:NC_002516.2	1	0	0	0	1	1	1	0	0	0	1
CDS:PA1837a:-:hypothetical_protein:cds1841:-:227:NC_002516.2	0	0	0	0	0	0	0	0	0	0	0
CDS:PA1838:cysI:sulfite_reductase:cds1840:-:1658:NC_002516.2	0	0	0	0	0	0	0	0	2	0	1
CDS:PA1839:-:ribosomal_RNA_large_subunit_methyltransferase_N:cds1842:-:1040:NC_002516.2	0	0	0	2	0	0	0	0	1	0	0
CDS:PA1840:-:hypothetical_protein:cds1843:+:362:NC_002516.2	0	0	0	1	0	0	0	0	0	0	0
CDS:PA1841:-:hypothetical_protein:cds1844:+:497:NC_002516.2	0	0	0	1	0	0	1	0	0	0	0
CDS:PA1842:-:hypothetical_protein:cds1845:-:362:NC_002516.2	0	0	0	0	0	0	0	0	0	0	0
CDS:PA1843:metH:B12-dependent_methionine_synthase:cds1846:-:3704:NC_002516.2	0	0	0	0	2	1	4	1	2	0	0
CDS:PA1844:-:hypothetical_protein:cds1847:-:464:NC_002516.2	0	0	0	0	0	0	0	0	0	0	0
CDS:PA1845:-:hypothetical_protein:cds1848:-:518:NC_002516.2	0	1	0	0	1	0	0	0	0	0	0
CDS:PA1846:cti:cis2Ftrans_isomerase:cds1849:+:2288:NC_002516.2	0	0	0	1	1	0	1	1	0	1	0
CDS:PA1847:-:hypothetical_protein:cds1850:+:584:NC_002516.2	1	0	3	3	1	2	1	0	6	2	1
CDS:PA1848:-:major_facilitator_superfamily_28MFS29_transporter:cds1851:-:1169:NC_002516.2	0	0	0	0	0	0	0	0	0	1	0
CDS:PA1849:-:hypothetical_protein:cds1852:-:242:NC_002516.2	0	0	0	0	0	0	0	0	1	0	0
CDS:PA1850:-:transcriptional_regulator:cds1853:-:1004:NC_002516.2	0	0	0	0	0	0	0	0	0	0	0
CDS:PA1851:-:hypothetical_protein:cds1854:+:1205:NC_002516.2	0	0	0	0	0	0	0	0	0	0	0
CDS:PA1852:-:hypothetical_protein:cds1855:-:275:NC_002516.2	1	1	1	4	1	1	1	1	4	1	0
CDS:PA1853:-:transcriptional_regulator:cds1856:+:863:NC_002516.2	0	0	1	1	0	0	0	1	1	0	0
CDS:PA1854:-:hypothetical_protein:cds1857:-:1157:NC_002516.2	0	0	0	0	0	1	0	0	0	0	0
CDS:PA1855:-:hypothetical_protein:cds1858:-:221:NC_002516.2	0	0	0	0	0	0	0	0	0	0	0
CDS:PA1856:-:cbb3-type_cytochrome_C_oxidase_subunit_I:cds1859:-:1442:NC_002516.2	0	0	0	0	1	0	0	0	0	0	0
CDS:PA1857:-:hypothetical_protein:cds1860:-:923:NC_002516.2	0	0	0	0	0	0	0	0	0	2	0
CDS:PA1858:str:streptomycin_32727-phosphotransferase:cds1861:-:827:NC_002516.2	0	0	0	0	0	0	0	0	0	0	0
CDS:PA1859:-:transcriptional_regulator:cds1862:-:887:NC_002516.2	0	0	0	0	0	0	0	0	0	0	0
CDS:PA1860:-:hypothetical_protein:cds1863:+:827:NC_002516.2	0	0	0	0	0	0	0	1	1	0	0
CDS:PA1861:modC:molybdenum_transporter_ModC:cds1864:-:1085:NC_002516.2	0	0	0	1	0	1	0	0	0	0	0
CDS:PA1862:modB:molybdenum_transporter_ModB:cds1865:-:686:NC_002516.2	0	0	0	0	0	0	0	1	0	0	0
CDS:PA1863:modA:molybdate-binding_periplasmic_protein_ModA:cds1866:-:755:NC_002516.2	0	1	0	1	0	1	0	0	2	0	0
CDS:PA1864:-:transcriptional_regulator:cds1867:-:650:NC_002516.2	0	0	0	0	0	0	1	0	1	0	0
CDS:PA1865:-:hypothetical_protein:cds1868:+:1679:NC_002516.2	0	0	0	0	0	2	0	0	0	0	0
CDS:PA1866:-:hypothetical_protein:cds1869:+:2276:NC_002516.2	1	1	0	0	0	0	0	0	0	0	0
CDS:PA1866a:-:hypothetical_protein:cds1870:+:209:NC_002516.2	0	0	0	0	0	0	0	0	0	0	0
CDS:PA1867:xphA:XphA_protein:cds1871:+:527:NC_002516.2	0	2	0	0	0	0	0	0	0	0	0
CDS:PA1868:xqhA:secretion_protein_XqhA:cds1872:+:2330:NC_002516.2	0	0	0	0	0	0	0	0	0	0	0
CDS:PA1869:-:acyl_carrier_protein:cds1873:+:239:NC_002516.2	0	0	0	0	0	0	0	0	1	0	0
CDS:PA1870:-:hypothetical_protein:cds1874:+:425:NC_002516.2	0	0	0	0	0	0	0	1	1	0	0
CDS:PA1871:lasA:LasA_protease:cds1875:+:1256:NC_002516.2	0	0	0	0	1	0	0	0	0	0	0
CDS:PA1872:-:hypothetical_protein:cds1876:-:791:NC_002516.2	0	1	0	0	0	0	0	0	0	1	0
CDS:PA1873:-:hypothetical_protein:cds1877:-:1022:NC_002516.2	1	0	0	0	0	0	0	0	0	0	0
CDS:PA1874:-:hypothetical_protein:cds1878:+:7406:NC_002516.2	0	2	1	0	0	1	0	0	3	1	0
CDS:PA1875:-:hypothetical_protein:cds1879:+:1277:NC_002516.2	0	0	0	0	0	0	0	0	0	0	0
CDS:PA1876:-:ABC_transporter_ATP-binding_protein2Fpermease:cds1880:+:2171:NC_002516.2	0	0	0	0	1	1	0	0	0	0	0
CDS:PA1877:-:secretion_protein:cds1881:+:1187:NC_002516.2	0	0	0	0	0	0	0	0	2	0	0
CDS:PA1878:-:hypothetical_protein:cds1882:-:578:NC_002516.2	0	0	0	0	0	0	0	0	0	0	0
CDS:PA1879:-:hypothetical_protein:cds1883:-:554:NC_002516.2	0	0	0	0	0	0	0	0	1	0	0
CDS:PA1880:-:oxidoreductase:cds1884:-:2195:NC_002516.2	0	1	0	0	0	0	0	0	0	1	0
CDS:PA1881:-:oxidoreductase:cds1885:-:461:NC_002516.2	0	0	1	0	0	0	0	0	0	0	0
CDS:PA1882:-:transporter:cds1886:+:323:NC_002516.2	0	1	0	0	0	1	0	0	0	0	1
CDS:PA1883:-:NADH-ubiquinone2Fplastoquinone_oxidoreductase:cds1887:+:398:NC_002516.2	0	0	0	0	0	0	0	0	0	0	0
CDS:PA1884:-:transcriptional_regulator:cds1888:-:551:NC_002516.2	0	0	0	0	0	0	0	0	0	0	0
CDS:PA1885:-:hypothetical_protein:cds1889:+:533:NC_002516.2	0	1	0	0	1	0	0	0	0	0	0
CDS:PA1886:polB:DNA_polymerase_II:cds1890:+:2363:NC_002516.2	0	0	1	0	0	0	2	1	1	1	0
CDS:PA1887:-:hypothetical_protein:cds1891:-:668:NC_002516.2	0	0	0	0	0	0	0	0	0	0	0
CDS:PA1888:-:hypothetical_protein:cds1892:-:1409:NC_002516.2	0	0	0	0	1	0	0	0	0	0	0
CDS:PA1889:-:hypothetical_protein:cds1893:+:983:NC_002516.2	1	0	0	0	0	0	0	0	0	0	0
CDS:PA1890:-:glutathione_S-transferase:cds1894:-:623:NC_002516.2	0	0	0	0	0	0	0	0	1	0	0
CDS:PA1891:-:hypothetical_protein:cds1895:-:389:NC_002516.2	0	0	0	0	0	0	0	0	0	0	0
CDS:PA1892:-:hypothetical_protein:cds1896:-:737:NC_002516.2	0	0	0	0	0	0	0	0	0	0	0
CDS:PA1893:-:hypothetical_protein:cds1897:-:2429:NC_002516.2	0	0	0	0	0	0	0	0	0	0	0
CDS:PA1894:-:hypothetical_protein:cds1898:-:692:NC_002516.2	0	0	0	0	0	1	0	0	0	1	0
CDS:PA1895:-:hypothetical_protein:cds1899:-:1274:NC_002516.2	0	0	0	0	0	1	0	0	0	0	0
CDS:PA1896:-:hypothetical_protein:cds1900:-:1169:NC_002516.2	0	0	0	0	0	0	0	0	0	0	0
CDS:PA1897:-:hypothetical_protein:cds1901:-:767:NC_002516.2	0	0	0	0	0	0	0	0	0	0	0
CDS:PA1898:qscR:quorum-sensing_control_repressor:cds1902:+:713:NC_002516.2	0	0	0	0	1	0	0	0	0	0	0
CDS:PA1899:phzA2:phenazine_biosynthesis_protein:cds1903:+:488:NC_002516.2	0	0	0	0	0	1	0	0	0	0	1
CDS:PA1900:phzB2:phenazine_biosynthesis_protein:cds1904:+:488:NC_002516.2	0	0	0	1	0	0	0	0	0	0	0
CDS:PA1901:phzC2:phenazine_biosynthesis_protein_PhzC:cds1905:+:1217:NC_002516.2	0	0	0	0	0	0	0	0	0	0	0
CDS:PA1902:phzD2:phenazine_biosynthesis_protein_PhzD:cds1906:+:623:NC_002516.2	0	0	0	0	0	0	0	0	0	0	0
CDS:PA1903:phzE2:phenazine_biosynthesis_protein_PhzE:cds1907:+:1883:NC_002516.2	0	0	0	0	0	0	1	0	1	0	0
CDS:PA1904:phzF2:phenazine_biosynthesis_protein:cds1908:+:836:NC_002516.2	0	0	0	0	1	0	0	0	0	0	0
CDS:PA1905:phzG2:pyridoxamine_527-phosphate_oxidase:cds1909:+:647:NC_002516.2	0	0	0	0	0	0	0	0	0	0	0
CDS:PA1906:-:hypothetical_protein:cds1910:-:536:NC_002516.2	0	0	0	0	1	0	0	0	1	0	1
CDS:PA1907:-:hypothetical_protein:cds1911:-:1640:NC_002516.2	0	1	0	1	0	0	1	0	1	0	0
CDS:PA1908:-:major_facilitator_superfamily_28MFS29_transporter:cds1912:-:1211:NC_002516.2	0	0	0	0	0	0	0	0	0	0	0
CDS:PA1909:-:hypothetical_protein:cds1913:-:1151:NC_002516.2	0	0	0	0	0	0	0	0	0	0	0
CDS:PA1910:femA:ferric-mycobactin_receptor2C_FemA:cds1914:-:2414:NC_002516.2	0	0	0	0	0	0	0	0	0	0	0
CDS:PA1911:femR:sigma_factor_regulator_FemR:cds1915:-:950:NC_002516.2	0	0	0	0	0	0	0	0	0	0	0
CDS:PA1912:femI:ECF_sigma_factor_FemI:cds1916:-:506:NC_002516.2	0	0	0	0	0	0	0	0	0	0	0
CDS:PA1913:-:hypothetical_protein:cds1917:-:680:NC_002516.2	0	0	0	0	1	0	0	0	0	0	0
CDS:PA1914:-:hypothetical_protein:cds1918:-:1226:NC_002516.2	0	0	0	0	0	0	2	0	0	0	0
CDS:PA1915:-:hypothetical_protein:cds1919:-:1547:NC_002516.2	0	1	0	0	1	0	0	0	0	0	0
CDS:PA1916:-:amino_acid_permease:cds1920:-:1232:NC_002516.2	1	0	1	0	0	0	0	0	1	0	0
CDS:PA1917:-:hypothetical_protein:cds1921:-:347:NC_002516.2	0	0	0	0	0	0	0	0	0	0	0
CDS:PA1918:-:hypothetical_protein:cds1922:-:1400:NC_002516.2	0	0	0	0	0	0	0	0	0	0	0
CDS:PA1919:nrdG:class_III_28anaerobic29_ribonucleoside-triphosphate_reductase_activating_protein_NrdG:cds1923:-:698:NC_002516.2	0	0	0	0	0	0	0	0	1	0	0
CDS:PA1920:nrdD:anaerobic_ribonucleoside_triphosphate_reductase:cds1924:-:2027:NC_002516.2	0	0	0	0	1	0	0	0	1	0	0
CDS:PA1921:-:hypothetical_protein:cds1925:-:809:NC_002516.2	0	1	0	0	0	0	0	0	0	0	0
CDS:PA1922:-:TonB-dependent_receptor:cds1926:+:1961:NC_002516.2	0	1	1	0	0	0	0	0	2	1	0
CDS:PA1923:-:cobaltochelatase_subunit_CobN:cds1927:+:3845:NC_002516.2	0	0	0	1	0	1	1	0	2	0	0
CDS:PA1924:-:hypothetical_protein:cds1928:+:476:NC_002516.2	0	0	0	0	0	0	0	0	0	0	0
CDS:PA1925:-:hypothetical_protein:cds1929:+:326:NC_002516.2	0	0	0	0	0	0	0	0	0	0	0
CDS:PA1926:-:hypothetical_protein:cds1930:+:1850:NC_002516.2	0	0	1	0	0	0	1	0	1	2	0
CDS:PA1927:metE:5-methyltetrahydropteroyltriglutamate2Fhomocysteine_S-methyltransferase:cds1931:+:2300:NC_002516.2	0	0	0	0	1	2	0	0	1	0	0
CDS:PA1928:rimJ:ribosomal_protein_alanine_acetyltransferase:cds1932:-:569:NC_002516.2	0	0	0	0	0	0	0	0	0	0	0
CDS:PA1929:-:hypothetical_protein:cds1933:-:296:NC_002516.2	0	0	0	0	0	0	0	0	0	0	0
CDS:PA1930:-:chemotaxis_transducer:cds1934:+:1295:NC_002516.2	0	0	0	0	0	0	0	0	0	0	0
CDS:PA1931:-:ferredoxin:cds1935:+:512:NC_002516.2	0	0	0	0	0	0	0	0	0	0	0
CDS:PA1932:-:hydroxylase_molybdopterin-containing_subunit:cds1936:+:989:NC_002516.2	1	0	0	0	0	0	0	0	2	0	0
CDS:PA1933:-:hydroxylase_large_subunit:cds1937:+:2204:NC_002516.2	0	0	0	0	0	1	0	1	0	0	0
CDS:PA1934:-:hypothetical_protein:cds1938:+:380:NC_002516.2	0	0	0	0	1	0	0	0	0	0	0
CDS:PA1937:-:hypothetical_protein:cds1939:+:308:NC_002516.2	0	0	0	0	0	0	0	0	0	0	0
CDS:PA1938:-:hypothetical_protein:cds1940:+:821:NC_002516.2	0	0	0	0	0	0	0	0	1	0	0
CDS:PA1939:-:hypothetical_protein:cds1941:-:1997:NC_002516.2	1	0	0	0	0	1	1	0	3	0	0
CDS:PA1940:-:hypothetical_protein:cds1942:-:1139:NC_002516.2	0	0	0	0	0	0	0	0	0	0	1
CDS:PA1941:-:hypothetical_protein:cds1943:-:1895:NC_002516.2	0	0	0	0	0	1	1	0	1	3	1
CDS:PA1942:-:hypothetical_protein:cds1944:-:230:NC_002516.2	4	1	0	1	3	0	1	0	2	2	1
CDS:PA1943:-:hypothetical_protein:cds1945:-:1097:NC_002516.2	0	1	0	0	0	0	0	0	0	0	0
CDS:PA1944:-:hypothetical_protein:cds1946:+:1487:NC_002516.2	0	0	0	0	0	1	0	0	1	0	0
CDS:PA1945:-:transcriptional_regulator:cds1947:+:1328:NC_002516.2	0	0	0	0	0	0	2	0	0	0	0
CDS:PA1946:rbsB:ribose_ABC_transporter_substrate-binding_protein:cds1948:+:959:NC_002516.2	0	1	0	0	1	0	1	0	0	0	0
CDS:PA1947:rbsA:ribose_transporter_RbsA:cds1949:+:1532:NC_002516.2	0	0	0	0	0	0	0	0	0	0	0
CDS:PA1948:rbsC:ribose_ABC_transporter_membrane_protein:cds1950:+:998:NC_002516.2	0	0	1	0	0	0	0	0	1	0	0
CDS:PA1949:rbsR:ribose_operon_repressor_RbsR:cds1951:+:1013:NC_002516.2	0	0	0	0	0	1	0	0	1	0	0
CDS:PA1950:rbsK:ribokinase:cds1952:+:926:NC_002516.2	0	1	0	0	0	0	1	0	0	0	0
CDS:PA1951:-:hypothetical_protein:cds1953:-:1265:NC_002516.2	0	1	0	0	0	0	0	0	0	0	0
CDS:PA1952:-:hypothetical_protein:cds1954:-:752:NC_002516.2	0	0	0	0	0	0	0	0	0	0	0
CDS:PA1953:-:hypothetical_protein:cds1955:-:680:NC_002516.2	0	0	0	0	0	0	0	0	0	0	0
CDS:PA1954:-:hypothetical_protein:cds1956:-:1022:NC_002516.2	0	0	0	1	0	0	0	0	0	0	0
CDS:PA1955:-:hypothetical_protein:cds1957:-:569:NC_002516.2	0	0	0	0	0	0	0	0	0	0	1
CDS:PA1956:-:hypothetical_protein:cds1958:-:488:NC_002516.2	0	0	0	0	0	0	0	0	0	0	0
CDS:PA1957:-:hypothetical_protein:cds1959:-:527:NC_002516.2	0	0	0	0	0	0	0	0	0	0	0
CDS:PA1958:-:transporter:cds1960:-:575:NC_002516.2	0	0	0	0	0	0	0	0	0	0	0
CDS:PA1959:bacA:undecaprenyl_pyrophosphate_phosphatase:cds1961:+:833:NC_002516.2	0	0	0	0	0	0	0	0	2	0	0
CDS:PA1960:-:hypothetical_protein:cds1962:+:722:NC_002516.2	1	0	0	0	0	0	0	0	0	0	0
CDS:PA1961:-:transcriptional_regulator:cds1963:-:935:NC_002516.2	1	1	0	1	2	2	1	0	4	2	0
CDS:PA1962:azoR2:azoreductase:cds1964:+:608:NC_002516.2	0	0	1	0	0	0	0	0	0	0	0
CDS:PA1963:-:hypothetical_protein:cds1965:+:266:NC_002516.2	0	0	0	0	1	0	0	0	1	0	2
CDS:PA1964:-:ABC_transporter_ATP-binding_protein:cds1966:-:1565:NC_002516.2	1	0	0	0	0	2	0	0	3	0	2
CDS:PA1965:-:hypothetical_protein:cds1967:+:335:NC_002516.2	0	0	0	0	1	0	0	0	1	0	0
CDS:PA1966:-:hypothetical_protein:cds1968:+:371:NC_002516.2	0	0	0	0	0	1	0	0	0	0	0
CDS:PA1967:-:hypothetical_protein:cds1969:-:500:NC_002516.2	0	0	0	0	0	0	0	0	0	0	1
CDS:PA1968:-:hypothetical_protein:cds1970:+:257:NC_002516.2	0	0	0	0	0	0	0	0	0	0	0
CDS:PA1969:-:hypothetical_protein:cds1971:+:392:NC_002516.2	0	0	0	0	0	0	0	0	0	0	0
CDS:PA1970:-:hypothetical_protein:cds1972:-:239:NC_002516.2	0	0	0	1	0	0	0	0	0	0	0
CDS:PA1971:braZ:branched-chain_amino_acid_ABC_transporter:cds1973:-:1313:NC_002516.2	0	0	0	0	1	0	0	0	0	0	0
CDS:PA1972:-:hypothetical_protein:cds1974:+:1703:NC_002516.2	0	0	0	0	1	0	0	0	0	0	0
CDS:PA1973:pqqF:pyrroloquinoline_quinone_biosynthesis_protein_F:cds1975:+:2327:NC_002516.2	0	0	0	0	0	1	0	0	1	0	0
CDS:PA1974:-:hypothetical_protein:cds1976:+:1199:NC_002516.2	0	0	0	0	0	0	0	0	0	0	0
CDS:PA1975:-:hypothetical_protein:cds1977:+:1163:NC_002516.2	0	0	0	0	0	0	0	0	0	0	0
CDS:PA1976:ercS%27:ErcS_protein:cds1978:+:2645:NC_002516.2	0	1	0	0	2	0	0	0	0	1	0
CDS:PA1977:-:hypothetical_protein:cds1979:-:863:NC_002516.2	0	0	0	0	0	1	0	0	0	0	0
CDS:PA1978:erbR:response_regulator_ErbR:cds1980:-:665:NC_002516.2	0	1	0	0	0	0	0	0	0	0	0
CDS:PA1979:eraS:sensor_kinase_EraS:cds1981:+:650:NC_002516.2	0	0	0	0	0	0	0	0	1	0	0
CDS:PA1980:eraR:response_regulator_EraR:cds1982:+:677:NC_002516.2	0	0	0	0	0	0	0	0	0	0	1
CDS:PA1981:-:hypothetical_protein:cds1983:-:647:NC_002516.2	0	0	0	0	0	0	0	0	0	0	0
CDS:PA1982:exaA:quinoprotein_ethanol_dehydrogenase:cds1984:-:1871:NC_002516.2	0	0	0	0	1	1	0	0	0	0	0
CDS:PA1983:exaB:cytochrome_C550:cds1985:+:437:NC_002516.2	0	0	0	0	0	0	0	0	0	1	0
CDS:PA1984:exaC:NAD2B_dependent_aldehyde_dehydrogenase_ExaC:cds1986:+:1520:NC_002516.2	0	0	1	0	1	0	0	0	0	0	0
CDS:PA1985:pqqA:coenzyme_PQQ_synthesis_protein_PqqA:cds1987:+:71:NC_002516.2	0	0	0	0	0	0	0	0	0	0	0
CDS:PA1986:pqqB:pyrroloquinoline_quinone_biosynthesis_protein_PqqB:cds1988:+:914:NC_002516.2	0	0	0	1	0	0	0	0	0	0	0
CDS:PA1987:pqqC:pyrroloquinoline_quinone_biosynthesis_protein_PqqC:cds1989:+:752:NC_002516.2	0	0	0	0	0	0	0	0	0	0	0
CDS:PA1988:pqqD:pyrroloquinoline_quinone_biosynthesis_protein_PqqD:cds1990:+:278:NC_002516.2	0	0	0	0	0	0	0	0	0	0	0
CDS:PA1989:pqqE:pyrroloquinoline_quinone_biosynthesis_protein_PqqE:cds1991:+:1145:NC_002516.2	0	0	0	1	0	0	0	0	0	0	0
CDS:PA1990:pqqH:PqqH_protein:cds1992:+:1826:NC_002516.2	0	0	0	1	0	0	2	0	1	0	0
CDS:PA1991:-:iron-containing_alcohol_dehydrogenase:cds1993:+:1163:NC_002516.2	0	0	0	0	0	0	0	0	0	0	0
CDS:PA1992:ercS:ErcS_protein:cds1994:+:1694:NC_002516.2	0	0	0	1	0	0	0	0	1	0	0
CDS:PA1993:-:major_facilitator_superfamily_transporter:cds1995:-:1208:NC_002516.2	0	0	0	0	0	0	0	0	0	0	0
CDS:PA1994:-:hypothetical_protein:cds1996:-:563:NC_002516.2	0	0	0	0	0	0	0	0	0	0	0
CDS:PA1995:-:hypothetical_protein:cds1997:-:356:NC_002516.2	0	0	0	0	0	0	1	0	0	0	0
CDS:PA1996:ppiC1:peptidyl-prolyl_cis-trans_isomerase_C1:cds1998:-:278:NC_002516.2	0	0	0	0	0	0	0	0	0	0	0
[truncated: 3,574 more rows]

## Sheet: post_PSA
Geneid	WT1_rep2	WT1_rep3	WT1_rep4	WT2_rep1	WT2_rep2	WT2_rep3	WT2_rep4	WT3_rep1	WT3_rep2	WT3_rep3	WT3_rep4
CDS:PA0001:dnaA:chromosome_replication_initiator_DnaA:cds0:+:1544:NC_002516.2	6	2	0	5	0	10	2	1	7	4	2
CDS:PA0002:dnaN:DNA_polymerase_III_subunit_beta:cds1:+:1103:NC_002516.2	4	0	6	3	6	1	4	1	2	0	3
CDS:PA0003:recF:recombination_protein_F:cds2:+:1109:NC_002516.2	2	0	5	8	15	2	10	2	5	14	3
CDS:PA0004:gyrB:DNA_gyrase_subunit_B:cds3:+:2420:NC_002516.2	12	7	6	20	19	14	12	0	32	12	12
CDS:PA0005:lptA:lysophosphatidic_acid_acyltransferase2C_LptA:cds4:-:773:NC_002516.2	0	0	0	0	0	1	4	4	0	4	0
CDS:PA0006:-:D2CD-heptose_12C7-bisphosphate_phosphatase:cds5:-:536:NC_002516.2	2	2	0	0	2	0	1	0	2	0	0
CDS:PA0007:-:hypothetical_protein:cds6:+:1706:NC_002516.2	6	0	0	0	0	0	0	0	5	0	0
CDS:PA0008:glyS:glycyl-tRNA_synthetase_subunit_beta:cds7:-:2054:NC_002516.2	0	0	0	1	3	0	0	0	2	1	1
CDS:PA0009:glyQ:glycyl-tRNA_synthetase_subunit_alpha:cds8:-:947:NC_002516.2	14	1	0	0	1	2	10	9	13	1	5
CDS:PA0010:tag:DNA-3-methyladenine_glycosidase_I:cds9:+:551:NC_002516.2	0	0	0	2	0	0	2	0	0	0	0
CDS:PA0011:-:lipid_A_biosynthesis_lauroyl_acyltransferase:cds10:+:887:NC_002516.2	0	0	0	2	0	1	0	0	0	12	0
CDS:PA0012:-:hypothetical_protein:cds11:+:266:NC_002516.2	0	2	0	3	0	1	0	0	3	0	0
CDS:PA0013:-:hypothetical_protein:cds12:+:653:NC_002516.2	0	0	0	0	2	0	0	0	2	0	0
CDS:PA0014:-:hypothetical_protein:cds13:-:272:NC_002516.2	0	0	4	0	0	0	3	0	1	0	0
CDS:PA0015:-:hypothetical_protein:cds14:-:317:NC_002516.2	0	0	0	0	0	0	0	1	2	0	1
CDS:PA0016:trkA:potassium_transporter_peripheral_membrane_protein:cds15:-:1373:NC_002516.2	0	1	0	1	2	2	1	0	0	0	1
CDS:PA0017:-:hypothetical_protein:cds16:-:1304:NC_002516.2	0	0	0	0	0	0	0	0	0	1	0
CDS:PA0018:fmt:methionyl-tRNA_formyltransferase:cds17:-:944:NC_002516.2	1	3	0	1	2	0	0	0	0	0	2
CDS:PA0019:def:peptide_deformylase:cds18:-:506:NC_002516.2	2	7	4	3	14	2	2	4	9	9	8
CDS:PA0020:-:hypothetical_protein:cds19:+:1025:NC_002516.2	0	0	0	1	0	1	0	0	1	1	0
CDS:PA0021:-:hypothetical_protein:cds20:+:1088:NC_002516.2	0	0	0	0	0	0	0	0	0	0	0
CDS:PA0022:-:hypothetical_protein:cds21:+:557:NC_002516.2	0	0	0	4	0	0	0	0	0	0	0
CDS:PA0023:qor:quinone_oxidoreductase:cds22:-:977:NC_002516.2	0	0	0	1	0	0	1	0	0	0	0
CDS:PA0024:hemF:coproporphyrinogen_III_oxidase:cds23:+:917:NC_002516.2	0	0	4	0	1	0	0	0	4	1	0
CDS:PA0025:aroE:shikimate_5-dehydrogenase:cds24:+:824:NC_002516.2	0	0	0	0	0	0	0	0	1	0	0
CDS:PA0026:plcB:phospholipase_C2C_PlcB:cds25:+:986:NC_002516.2	1	2	0	0	0	2	0	1	0	0	0
CDS:PA0027:plcB:hypothetical_protein:cds26:+:1286:NC_002516.2	0	0	0	0	0	0	0	0	0	0	0
CDS:PA0028:-:hypothetical_protein:cds27:+:602:NC_002516.2	0	0	0	0	0	0	0	0	0	0	0
CDS:PA0029:-:sulfate_transporter:cds28:-:1553:NC_002516.2	0	0	0	1	0	3	0	0	0	1	0
CDS:PA0030:-:hypothetical_protein:cds29:-:923:NC_002516.2	0	0	0	0	0	0	0	0	0	0	0
CDS:PA0031:betC:choline_sulfatase:cds30:-:1511:NC_002516.2	1	0	0	0	0	0	0	0	0	0	3
CDS:PA0032:-:transcriptional_regulator:cds31:+:914:NC_002516.2	0	2	0	0	1	0	0	0	0	0	0
CDS:PA0032a:-:DOPA_42C5-dioxygenase:cds32:+:377:NC_002516.2	0	0	0	0	0	0	1	0	0	0	0
CDS:PA0033:-:hypothetical_protein:cds33:-:365:NC_002516.2	0	5	0	0	0	0	0	0	0	0	0
CDS:PA0034:-:two-component_response_regulator:cds34:-:623:NC_002516.2	0	1	0	0	0	0	0	0	1	0	0
CDS:PA0035:trpA:tryptophan_synthase_subunit_alpha:cds35:-:806:NC_002516.2	0	0	0	0	0	0	0	0	1	3	1
CDS:PA0036:trpB:tryptophan_synthase_subunit_beta:cds36:-:1208:NC_002516.2	0	3	0	1	1	2	0	0	2	1	0
CDS:PA0037:trpI:transcriptional_regulator_TrpI:cds37:+:887:NC_002516.2	0	0	0	1	0	2	0	4	0	0	0
CDS:PA0038:-:hypothetical_protein:cds38:+:215:NC_002516.2	0	1	4	0	0	0	0	0	0	0	0
CDS:PA0039:-:hypothetical_protein:cds39:+:227:NC_002516.2	0	1	0	0	1	3	0	0	0	2	0
CDS:PA0040:-:hypothetical_protein:cds40:+:1688:NC_002516.2	0	0	0	0	0	1	0	0	2	0	0
CDS:PA0041:-:hemagglutinin:cds41:+:10607:NC_002516.2	0	2	2	3	0	3	0	3	4	3	4
CDS:PA0041a:-:transposase:cds42:+:701:NC_002516.2	0	0	0	0	0	0	0	2	0	0	0
CDS:PA0042:-:hypothetical_protein:cds43:+:395:NC_002516.2	0	0	0	0	0	0	0	0	0	0	0
CDS:PA0043:-:hypothetical_protein:cds44:-:1382:NC_002516.2	0	0	0	0	3	1	1	0	0	0	1
CDS:PA0044:exoT:exoenzyme_T:cds45:+:1373:NC_002516.2	12	14	1	19	14	14	6	4	40	18	21
CDS:PA0045:-:hypothetical_protein:cds46:+:686:NC_002516.2	1	4	1	2	5	6	0	5	10	4	0
CDS:PA0046:-:hypothetical_protein:cds47:+:353:NC_002516.2	0	0	2	0	0	0	4	0	1	4	0
CDS:PA0047:-:hypothetical_protein:cds48:+:509:NC_002516.2	0	0	0	0	0	0	0	0	4	0	0
CDS:PA0048:-:transcriptional_regulator:cds49:-:383:NC_002516.2	0	0	0	0	0	0	0	0	0	0	0
CDS:PA0049:-:hypothetical_protein:cds50:-:1661:NC_002516.2	0	0	0	0	0	0	0	0	0	0	0
CDS:PA0050:-:hypothetical_protein:cds51:+:140:NC_002516.2	0	0	0	0	0	0	0	0	0	0	0
CDS:PA0051:phzH:phenazine-modifying_protein:cds52:+:1832:NC_002516.2	0	0	0	0	0	0	0	0	0	0	0
CDS:PA0052:-:hypothetical_protein:cds53:-:428:NC_002516.2	0	1	0	0	0	0	0	0	4	0	0
CDS:PA0054:-:RNA_227-phosphotransferase-like_protein:cds54:-:548:NC_002516.2	0	0	0	0	2	2	3	0	4	0	0
CDS:PA0055:-:hypothetical_protein:cds55:-:506:NC_002516.2	0	0	6	0	1	1	0	0	2	0	0
CDS:PA0056:-:transcriptional_regulator:cds56:-:920:NC_002516.2	0	0	0	0	0	0	0	0	0	0	0
CDS:PA0057:-:hypothetical_protein:cds57:+:887:NC_002516.2	2	1	0	0	0	0	0	0	0	0	0
CDS:PA0058:-:hypothetical_protein:cds58:+:704:NC_002516.2	0	0	0	0	0	0	0	0	0	0	0
CDS:PA0059:osmC:osmotically_inducible_protein_OsmC:cds59:+:455:NC_002516.2	0	0	0	0	0	0	0	0	0	0	0
CDS:PA0060:-:hypothetical_protein:cds60:+:233:NC_002516.2	0	0	0	0	2	0	0	0	0	0	0
CDS:PA0061:-:hypothetical_protein:cds61:-:437:NC_002516.2	0	0	0	3	0	0	0	0	2	0	0
CDS:PA0062:-:hypothetical_protein:cds62:-:416:NC_002516.2	0	0	0	0	0	0	0	0	0	0	0
CDS:PA0063:-:hypothetical_protein:cds63:+:1127:NC_002516.2	0	0	0	0	0	0	1	0	0	1	0
CDS:PA0064:-:hypothetical_protein:cds64:-:983:NC_002516.2	0	0	0	0	0	0	0	0	0	0	0
CDS:PA0065:-:hypothetical_protein:cds65:-:665:NC_002516.2	0	0	0	0	0	7	0	1	1	0	0
CDS:PA0066:-:hypothetical_protein:cds66:-:542:NC_002516.2	0	0	0	0	0	3	1	2	1	0	0
CDS:PA0067:prlC:oligopeptidase_A:cds67:+:2045:NC_002516.2	1	2	0	1	5	0	4	2	4	0	3
CDS:PA0068:prlC:hypothetical_protein:cds68:+:275:NC_002516.2	0	0	0	0	2	0	2	0	0	0	0
CDS:PA0069:-:hypothetical_protein:cds69:+:1058:NC_002516.2	0	0	0	2	0	0	0	0	0	0	0
CDS:PA0070:-:hypothetical_protein:cds70:-:914:NC_002516.2	0	0	0	2	6	0	0	0	0	0	0
CDS:PA0071:-:hypothetical_protein:cds71:-:1712:NC_002516.2	5	0	0	0	2	2	7	1	23	12	3
CDS:PA0072:-:hypothetical_protein:cds72:-:1199:NC_002516.2	0	0	0	3	0	0	0	0	0	0	0
CDS:PA0073:-:ABC_transporter_ATP-binding_protein:cds73:-:719:NC_002516.2	0	0	0	0	0	0	0	0	0	0	0
CDS:PA0074:ppkA:serine2Fthreonine_protein_kinase_PpkA:cds74:-:3098:NC_002516.2	0	1	1	0	0	0	1	1	5	0	0
CDS:PA0075:pppA:PppA_protein:cds75:-:728:NC_002516.2	0	0	0	0	0	0	0	0	0	1	0
CDS:PA0076:-:hypothetical_protein:cds76:-:680:NC_002516.2	0	0	0	0	0	0	0	0	1	0	0
CDS:PA0077:icmF1:IcmF_protein:cds77:-:3305:NC_002516.2	0	0	0	0	0	9	0	0	2	0	0
CDS:PA0078:-:hypothetical_protein:cds78:-:1349:NC_002516.2	0	0	0	0	0	0	0	0	0	0	0
CDS:PA0079:-:hypothetical_protein:cds79:-:1334:NC_002516.2	0	0	0	0	0	1	0	0	1	0	1
CDS:PA0080:-:hypothetical_protein:cds80:-:464:NC_002516.2	0	0	2	0	0	0	1	0	5	0	0
CDS:PA0081:fha1:Fha_domain-containing_protein:cds81:-:1493:NC_002516.2	0	0	0	0	0	0	0	0	0	0	0
CDS:PA0082:-:hypothetical_protein:cds82:+:1034:NC_002516.2	0	0	0	0	0	0	0	0	0	0	1
CDS:PA0083:-:hypothetical_protein:cds83:+:518:NC_002516.2	0	0	0	3	0	0	0	0	0	0	0
CDS:PA0084:-:hypothetical_protein:cds84:+:1496:NC_002516.2	0	3	2	1	4	0	3	0	7	2	0
CDS:PA0085:hcp1:hypothetical_protein:cds85:+:488:NC_002516.2	0	0	0	5	0	0	2	0	4	3	2
CDS:PA0086:-:hypothetical_protein:cds86:+:845:NC_002516.2	0	0	0	0	0	0	0	0	0	0	0
CDS:PA0087:-:hypothetical_protein:cds87:+:509:NC_002516.2	0	0	0	0	0	0	0	0	0	0	0
CDS:PA0088:-:hypothetical_protein:cds88:+:1859:NC_002516.2	0	0	0	0	2	0	1	0	0	0	0
CDS:PA0089:-:hypothetical_protein:cds89:+:1046:NC_002516.2	0	0	0	0	0	6	0	0	0	0	0
CDS:PA0090:clpV1:ClpV1_protein:cds90:+:2708:NC_002516.2	0	2	0	0	0	1	0	0	3	0	0
CDS:PA0091:vgrG1:VgrG_protein:cds91:+:1931:NC_002516.2	0	0	0	0	4	0	1	0	2	4	1
CDS:PA0092:-:hypothetical_protein:cds92:-:284:NC_002516.2	0	3	0	1	0	0	0	0	0	0	0
CDS:PA0093:-:hypothetical_protein:cds93:-:1292:NC_002516.2	0	0	0	0	0	2	0	0	6	0	0
CDS:PA0094:-:hypothetical_protein:cds94:-:434:NC_002516.2	0	0	0	0	0	0	2	0	2	0	0
CDS:PA0095:-:hypothetical_protein:cds95:+:2225:NC_002516.2	0	1	0	1	5	0	0	0	1	5	0
CDS:PA0096:-:hypothetical_protein:cds96:+:449:NC_002516.2	0	0	0	0	0	0	0	0	0	1	0
CDS:PA0097:-:hypothetical_protein:cds97:+:1199:NC_002516.2	0	0	0	0	1	0	0	0	0	0	0
CDS:PA0098:-:3-oxoacyl-ACP_synthase:cds98:+:1037:NC_002516.2	0	0	0	0	0	0	0	0	0	0	0
CDS:PA0099:-:hypothetical_protein:cds99:+:1160:NC_002516.2	0	0	0	0	3	0	2	0	0	2	0
CDS:PA0100:-:hypothetical_protein:cds100:+:920:NC_002516.2	0	1	0	0	0	0	0	0	3	0	0
CDS:PA0101:-:hypothetical_protein:cds101:+:1247:NC_002516.2	0	0	0	0	0	0	0	0	0	0	0
CDS:PA0102:-:carbonic_anhydrase:cds102:+:728:NC_002516.2	0	1	0	0	0	0	0	0	0	0	0
CDS:PA0103:-:sulfate_transporter:cds103:+:1571:NC_002516.2	0	0	0	0	1	0	0	0	0	0	0
CDS:PA0103a:-:hypothetical_protein:cds104:-:638:NC_002516.2	0	0	0	0	0	0	0	0	0	0	0
CDS:PA0105:coxB:cytochrome_C_oxidase_subunit_II:cds105:+:1124:NC_002516.2	0	0	0	0	0	3	3	0	5	0	0
CDS:PA0106:coxA:cytochrome_C_oxidase_subunit_I:cds106:+:1592:NC_002516.2	0	1	0	0	4	1	4	2	2	1	0
CDS:PA0107:-:cytochrome_C_oxidase_assembly_protein:cds107:+:554:NC_002516.2	0	0	1	0	1	0	0	0	0	2	0
CDS:PA0108:coIII:cytochrome_C_oxidase_subunit_III:cds108:+:887:NC_002516.2	3	0	1	0	0	3	0	0	0	4	0
CDS:PA0109:-:hypothetical_protein:cds109:-:209:NC_002516.2	0	1	0	0	0	0	0	0	0	0	0
CDS:PA0110:-:hypothetical_protein:cds110:+:794:NC_002516.2	3	0	0	0	0	0	0	0	2	0	0
CDS:PA0111:-:hypothetical_protein:cds111:+:578:NC_002516.2	1	0	0	0	0	2	0	0	0	0	0
CDS:PA0112:-:hypothetical_protein:cds112:+:1073:NC_002516.2	0	0	0	0	0	0	0	0	0	0	0
CDS:PA0113:-:protoheme_IX_farnesyltransferase:cds113:+:914:NC_002516.2	0	0	0	0	0	0	0	0	1	0	0
CDS:PA0114:senC:SenC_protein:cds114:+:635:NC_002516.2	0	0	0	11	5	1	0	0	5	2	3
CDS:PA0115:-:hypothetical_protein:cds115:-:452:NC_002516.2	0	0	0	0	3	0	3	0	0	0	0
CDS:PA0116:-:hypothetical_protein:cds116:+:473:NC_002516.2	0	0	0	0	0	2	1	0	0	0	0
CDS:PA0117:-:short-chain_dehydrogenase:cds117:+:728:NC_002516.2	0	0	0	0	0	0	0	0	0	4	1
CDS:PA0118:-:hypothetical_protein:cds118:+:587:NC_002516.2	0	0	0	0	0	0	0	0	1	2	0
CDS:PA0119:-:C4-dicarboxylate_transporter_DctA:cds119:+:1349:NC_002516.2	1	0	0	0	3	5	0	1	0	3	0
CDS:PA0120:-:transcriptional_regulator:cds120:+:686:NC_002516.2	0	1	0	0	0	0	0	0	2	0	0
CDS:PA0121:-:hypothetical_protein:cds121:+:734:NC_002516.2	2	0	0	0	0	0	0	0	0	0	0
CDS:PA0122:-:hypothetical_protein:cds122:+:410:NC_002516.2	0	0	0	0	0	0	0	0	0	0	0
CDS:PA0123:-:transcriptional_regulator:cds123:-:908:NC_002516.2	0	0	0	0	0	1	0	0	2	0	0
CDS:PA0124:-:hypothetical_protein:cds124:-:281:NC_002516.2	0	1	0	0	0	0	0	0	0	0	0
CDS:PA0125:-:hypothetical_protein:cds125:-:227:NC_002516.2	0	1	0	0	0	0	0	0	0	0	0
CDS:PA0126:-:hypothetical_protein:cds126:-:620:NC_002516.2	0	0	0	4	0	0	0	0	12	0	3
CDS:PA0127:-:hypothetical_protein:cds127:+:500:NC_002516.2	0	0	0	0	0	0	0	0	0	0	0
CDS:PA0128:-:hypothetical_protein:cds128:+:341:NC_002516.2	1	0	2	0	0	0	0	0	1	2	0
CDS:PA0129:gabP:gamma-aminobutyrate_permease:cds129:-:1427:NC_002516.2	5	1	0	0	3	1	0	0	0	0	0
CDS:PA0130:-:aldehyde_dehydrogenase:cds130:-:1493:NC_002516.2	0	0	0	8	0	3	0	0	9	2	0
CDS:PA0131:-:hypothetical_protein:cds131:-:287:NC_002516.2	0	0	0	0	0	0	0	0	2	0	0
CDS:PA0132:-:beta_alanine--pyruvate_transaminase:cds132:-:1346:NC_002516.2	0	0	2	0	9	2	0	2	7	1	2
CDS:PA0133:-:transcriptional_regulator:cds133:+:917:NC_002516.2	0	0	0	0	1	0	0	0	0	2	0
CDS:PA0134:-:guanine_deaminase:cds134:-:1370:NC_002516.2	0	0	0	0	0	0	0	0	0	0	0
CDS:PA0135:-:hypothetical_protein:cds135:+:140:NC_002516.2	0	0	0	0	0	0	0	0	0	0	0
CDS:PA0136:-:ABC_transporter_ATP-binding_protein:cds136:+:1571:NC_002516.2	0	0	0	2	0	0	2	3	0	0	0
CDS:PA0137:-:ABC_transporter_permease:cds137:+:1097:NC_002516.2	0	0	4	0	0	0	0	0	0	0	0
CDS:PA0138:-:ABC_transporter_permease:cds138:+:926:NC_002516.2	0	1	2	0	0	0	0	0	0	0	1
CDS:PA0139:ahpC:alkyl_hydroperoxide_reductase:cds139:+:563:NC_002516.2	2	1	1	4	9	6	6	0	17	2	3
CDS:PA0140:ahpF:alkyl_hydroperoxide_reductase:cds140:+:1565:NC_002516.2	0	0	0	0	0	0	0	0	0	0	0
CDS:PA0141:-:hypothetical_protein:cds141:-:896:NC_002516.2	9	0	0	0	3	4	0	0	0	0	1
CDS:PA0142:-:hydroxydechloroatrazine_ethylaminohydrolase:cds142:+:1349:NC_002516.2	1	1	0	3	1	0	1	0	3	0	0
CDS:PA0143:nuh:nonspecific_ribonucleoside_hydrolase:cds143:+:1052:NC_002516.2	2	0	0	0	0	0	0	0	0	0	1
CDS:PA0144:-:hypothetical_protein:cds144:-:626:NC_002516.2	1	0	0	0	0	0	0	0	0	0	0
CDS:PA0145:-:hypothetical_protein:cds145:-:518:NC_002516.2	0	0	0	0	0	0	0	0	1	0	0
CDS:PA0146:-:hypothetical_protein:cds146:+:1097:NC_002516.2	0	0	0	0	0	5	0	1	0	0	0
CDS:PA0147:-:oxidoreductase:cds147:+:962:NC_002516.2	0	0	0	1	3	0	0	0	2	0	0
CDS:PA0148:-:adenosine_deaminase:cds148:+:950:NC_002516.2	0	0	0	0	0	3	0	0	4	0	0
CDS:PA0149:-:ECF_subfamily_sigma-70_factor:cds149:+:545:NC_002516.2	0	0	0	0	0	0	0	0	0	0	0
CDS:PA0150:-:transmembrane_sensor:cds150:+:995:NC_002516.2	0	0	0	0	0	0	0	0	0	0	0
CDS:PA0151:-:TonB-dependent_receptor:cds151:+:2387:NC_002516.2	0	0	0	3	0	0	3	0	1	0	0
CDS:PA0152:pcaQ:transcriptional_regulator_PcaQ:cds152:+:827:NC_002516.2	0	0	0	0	0	0	0	0	0	0	0
CDS:PA0153:pcaH:protocatechuate_32C4-dioxygenase_subunit_beta:cds153:+:719:NC_002516.2	0	0	0	0	0	2	0	1	0	0	0
CDS:PA0154:pcaG:protocatechuate_32C4-dioxygenase_subunit_alpha:cds154:+:605:NC_002516.2	0	0	0	0	0	0	0	2	0	0	0
CDS:PA0155:pcaR:transcriptional_regulator_PcaR:cds155:+:839:NC_002516.2	0	0	0	0	1	0	0	0	0	0	0
CDS:PA0156:-:resistance-nodulation-cell_division_28RND29_efflux_membrane_fusion_protein:cds156:+:1151:NC_002516.2	0	0	0	0	0	1	0	0	0	0	0
CDS:PA0157:-:resistance-nodulation-cell_division_28RND29_efflux_membrane_fusion_protein:cds157:+:1070:NC_002516.2	0	0	0	0	0	0	0	0	0	0	0
CDS:PA0158:-:resistance-nodulation-cell_division_28RND29_efflux_transporter:cds158:+:3047:NC_002516.2	0	1	0	0	4	0	3	0	5	1	0
CDS:PA0159:-:transcriptional_regulator:cds159:+:938:NC_002516.2	0	0	0	0	0	0	0	0	0	0	0
CDS:PA0160:-:hypothetical_protein:cds160:+:185:NC_002516.2	0	0	0	0	0	1	0	0	0	0	0
CDS:PA0162:opdC:histidine_porin_OpdC:cds161:+:1334:NC_002516.2	0	2	0	0	5	0	0	3	6	2	0
CDS:PA0163:-:transcriptional_regulator:cds162:-:797:NC_002516.2	0	0	0	0	0	0	0	0	0	0	1
CDS:PA0164:-:gamma-glutamyltranspeptidase:cds163:+:1616:NC_002516.2	0	0	0	0	0	0	0	0	0	1	0
CDS:PA0165:-:hypothetical_protein:cds164:+:836:NC_002516.2	0	0	0	0	4	2	0	0	6	0	0
CDS:PA0166:-:transporter:cds165:+:1406:NC_002516.2	1	0	0	0	0	0	0	0	0	0	0
CDS:PA0167:-:transcriptional_regulator:cds166:+:665:NC_002516.2	0	1	0	0	0	0	0	0	0	0	0
CDS:PA0168:-:hypothetical_protein:cds167:+:590:NC_002516.2	0	0	0	0	0	0	0	0	0	0	0
CDS:PA0169:-:hypothetical_protein:cds168:-:707:NC_002516.2	0	0	0	0	2	0	0	0	7	0	0
CDS:PA0170:-:hypothetical_protein:cds169:-:380:NC_002516.2	0	0	0	0	0	0	0	0	0	0	0
CDS:PA0171:-:hypothetical_protein:cds170:-:542:NC_002516.2	6	0	0	1	1	0	0	0	0	0	0
CDS:PA0172:-:hypothetical_protein:cds171:-:1991:NC_002516.2	2	0	4	0	0	0	3	0	4	0	1
CDS:PA0173:-:chemotaxis-specific_methylesterase:cds172:-:1049:NC_002516.2	0	0	0	0	1	0	0	0	0	0	0
CDS:PA0174:-:hypothetical_protein:cds173:-:602:NC_002516.2	0	0	0	1	0	0	0	0	0	0	0
CDS:PA0175:-:chemotaxis_protein_methyltransferase:cds174:-:842:NC_002516.2	0	2	0	0	0	0	0	0	1	0	0
CDS:PA0176:aer2:aerotaxis_transducer_Aer2:cds175:-:2039:NC_002516.2	0	0	0	0	1	0	0	2	0	1	0
CDS:PA0177:-:purine-binding_chemotaxis_protein:cds176:-:485:NC_002516.2	0	0	0	0	0	0	0	0	0	0	0
CDS:PA0178:-:two-component_sensor:cds177:-:1919:NC_002516.2	0	0	0	0	0	0	0	0	3	0	0
CDS:PA0179:-:two-component_response_regulator:cds178:-:365:NC_002516.2	0	0	0	0	3	6	1	0	1	0	0
CDS:PA0180:cttP:chemotactic_transducer_for_trichloroethylene_CttP:cds179:-:1172:NC_002516.2	1	1	0	2	0	0	0	0	0	0	0
CDS:PA0181:-:transcriptional_regulator:cds180:-:932:NC_002516.2	0	0	0	0	0	0	0	0	1	0	0
CDS:PA0182:-:3-ketoacyl-ACP_reductase:cds181:+:752:NC_002516.2	0	0	0	0	0	0	0	0	0	0	0
CDS:PA0183:atsA:arylsulfatase:cds182:-:1610:NC_002516.2	0	0	0	0	0	0	0	0	1	0	0
CDS:PA0184:-:ABC_transporter_ATP-binding_protein:cds183:-:839:NC_002516.2	0	0	0	0	0	0	0	0	1	0	0
CDS:PA0185:-:ABC_transporter_permease:cds184:-:1616:NC_002516.2	0	2	0	0	0	0	0	0	0	0	0
CDS:PA0186:-:ABC_transporter:cds185:+:1061:NC_002516.2	0	0	0	0	0	0	0	0	0	2	0
CDS:PA0187:-:hypothetical_protein:cds186:+:815:NC_002516.2	0	0	0	0	0	0	0	0	0	0	0
CDS:PA0188:-:hypothetical_protein:cds187:+:881:NC_002516.2	0	0	0	0	0	0	0	0	0	0	0
CDS:PA0189:-:porin:cds188:-:1358:NC_002516.2	0	0	0	0	0	0	0	0	0	0	0
CDS:PA0190:-:acid_phosphatase:cds189:+:725:NC_002516.2	0	0	1	0	0	2	0	0	1	0	0
CDS:PA0191:-:transcriptional_regulator:cds190:-:917:NC_002516.2	0	0	3	0	0	1	0	0	0	0	0
CDS:PA0192:-:TonB-dependent_receptor:cds191:+:2372:NC_002516.2	0	0	0	0	2	0	0	1	0	0	0
CDS:PA0193:-:hypothetical_protein:cds192:+:902:NC_002516.2	0	0	0	3	0	0	0	0	0	0	0
CDS:PA0194:-:hypothetical_protein:cds193:+:899:NC_002516.2	0	0	0	0	0	0	0	0	2	0	0
CDS:PA0195:pntAA:NAD28P29_transhydrogenase_subunit_alpha:cds194:+:1118:NC_002516.2	0	0	0	0	0	0	0	0	0	0	0
CDS:PA0195.1:pntAB:NAD28P29_transhydrogenase_subunit_alpha:cds195:+:308:NC_002516.2	0	7	0	0	0	0	0	0	0	0	0
CDS:PA0196:pntB:pyridine_nucleotide_transhydrogenase_subunit_beta:cds196:+:1436:NC_002516.2	0	0	0	0	0	0	0	0	0	0	1
CDS:PA0197:tonB2:protein_TonB2:cds197:+:812:NC_002516.2	0	0	0	0	0	0	0	0	1	0	0
CDS:PA0198:exbB1:transporter_ExbB:cds198:+:719:NC_002516.2	0	0	0	0	0	0	5	0	3	0	0
CDS:PA0199:exbD1:transporter_ExbD:cds199:+:401:NC_002516.2	0	0	0	0	0	3	0	0	0	3	0
CDS:PA0200:-:hypothetical_protein:cds200:-:212:NC_002516.2	0	0	0	0	0	0	0	0	0	0	3
CDS:PA0201:-:hypothetical_protein:cds201:+:581:NC_002516.2	0	0	0	0	0	0	0	0	0	0	0
CDS:PA0202:-:amidase:cds202:-:1457:NC_002516.2	0	0	0	0	0	0	1	0	0	0	0
CDS:PA0203:-:ABC_transporter:cds203:-:1034:NC_002516.2	0	0	0	0	0	0	2	0	0	2	0
CDS:PA0204:-:ABC_transporter_permease:cds204:-:809:NC_002516.2	0	0	0	0	4	0	4	0	1	0	0
CDS:PA0205:-:ABC_transporter_permease:cds205:-:920:NC_002516.2	0	3	1	0	0	0	0	0	0	0	0
CDS:PA0206:-:ABC_transporter_ATP-binding_protein:cds206:-:1112:NC_002516.2	0	0	0	0	0	0	1	0	1	3	0
CDS:PA0207:-:transcriptional_regulator:cds207:+:893:NC_002516.2	0	0	0	0	1	0	0	0	0	0	0
CDS:PA0208:mdcA:malonate_decarboxylase_subunit_alpha:cds208:+:1664:NC_002516.2	0	0	0	3	3	0	0	0	1	0	0
CDS:PA0209:mdcA:triphosphoribosyl-dephospho-CoA_synthase:cds209:+:881:NC_002516.2	0	0	0	0	0	0	0	0	0	0	0
CDS:PA0210:mdcC:malonate_decarboxylase_subunit_delta:cds210:+:299:NC_002516.2	0	0	0	0	0	0	0	0	0	0	0
CDS:PA0211:mdcD:malonate_decarboxylase_subunit_beta:cds211:+:863:NC_002516.2	0	0	0	0	0	0	0	0	0	0	0
CDS:PA0212:mdcE:malonate_decarboxylase_subunit_gamma:cds212:+:806:NC_002516.2	0	0	0	0	0	0	0	0	0	0	0
CDS:PA0213:-:phosphoribosyl-dephospho-CoA_transferase:cds213:+:692:NC_002516.2	0	0	0	0	0	0	0	0	0	0	0
CDS:PA0214:-:acyl_transferase:cds214:+:932:NC_002516.2	0	0	0	0	0	0	0	0	0	0	0
CDS:PA0215:-:malonate_transporter_MadL:cds215:+:404:NC_002516.2	0	0	0	0	0	0	0	0	0	0	0
CDS:PA0216:-:malonate_transporter_MadM:cds216:+:764:NC_002516.2	0	0	0	0	0	0	0	0	0	1	0
CDS:PA0217:-:transcriptional_regulator:cds217:-:929:NC_002516.2	0	0	0	0	1	0	0	1	0	2	0
CDS:PA0218:-:transcriptional_regulator:cds218:-:920:NC_002516.2	0	0	0	0	0	0	0	0	0	0	1
CDS:PA0219:-:aldehyde_dehydrogenase:cds219:+:1490:NC_002516.2	0	0	0	0	0	0	2	0	0	2	0
CDS:PA0220:-:amino_acid_APC_family_transporter:cds220:+:1433:NC_002516.2	0	0	0	0	0	0	1	1	0	2	0
CDS:PA0221:-:aminotransferase:cds221:+:1382:NC_002516.2	0	0	0	0	0	0	0	0	2	0	0
CDS:PA0222:-:hypothetical_protein:cds222:+:1058:NC_002516.2	4	0	0	0	3	0	0	0	0	0	0
CDS:PA0223:-:dihydrodipicolinate_synthetase:cds223:-:881:NC_002516.2	0	1	0	0	0	0	0	0	2	0	0
CDS:PA0224:-:class_II_aldolase2Fadducin_domain-containing_protein:cds224:-:782:NC_002516.2	0	0	0	0	2	0	0	0	5	1	0
CDS:PA0225:-:transcriptional_regulator:cds225:+:539:NC_002516.2	0	0	0	2	1	0	0	0	0	0	0
CDS:PA0226:-:CoA_transferase2C_subunit_A:cds226:+:851:NC_002516.2	0	2	0	0	0	0	0	0	2	0	0
CDS:PA0227:-:CoA_transferase_subunit_B:cds227:+:782:NC_002516.2	0	0	0	0	0	0	0	0	0	0	0
CDS:PA0228:pcaF:beta-ketoadipyl_CoA_thiolase:cds228:+:1205:NC_002516.2	0	0	0	0	0	0	0	0	0	0	0
CDS:PA0229:pcaT:dicarboxylic_acid_transporter_PcaT:cds229:+:1298:NC_002516.2	0	0	0	0	0	0	0	2	1	0	0
CDS:PA0230:pcaB:3-carboxy-cis2Ccis-muconate_cycloisomerase:cds230:+:1379:NC_002516.2	0	0	0	0	0	0	9	3	3	0	0
CDS:PA0231:pcaD:beta-ketoadipate_enol-lactone_hydrolase:cds231:+:791:NC_002516.2	0	0	0	0	0	0	0	0	6	0	0
CDS:PA0232:pcaC:gamma-carboxymuconolactone_decarboxylase:cds232:+:401:NC_002516.2	0	0	0	0	0	1	0	0	0	2	0
CDS:PA0233:-:transcriptional_regulator:cds233:+:941:NC_002516.2	0	0	0	0	0	0	0	0	0	0	0
CDS:PA0234:-:hypothetical_protein:cds234:+:833:NC_002516.2	0	1	0	1	0	0	0	0	2	0	0
CDS:PA0235:pcaK:4-hydroxybenzoate_transporter_PcaK:cds235:-:1346:NC_002516.2	0	1	0	0	0	0	0	0	1	0	0
CDS:PA0236:-:transcriptional_regulator:cds236:+:779:NC_002516.2	0	0	0	0	0	0	0	0	3	0	0
CDS:PA0237:-:oxidoreductase:cds237:+:1043:NC_002516.2	0	0	0	0	4	0	0	0	0	1	0
CDS:PA0238:-:hypothetical_protein:cds238:+:815:NC_002516.2	1	0	0	0	4	0	0	0	0	0	0
CDS:PA0239:-:hypothetical_protein:cds239:+:878:NC_002516.2	0	0	0	0	0	2	0	0	0	0	0
CDS:PA0240:-:porin:cds240:-:1265:NC_002516.2	0	0	0	0	0	1	0	1	0	2	0
CDS:PA0241:-:major_facilitator_superfamily_28MFS29_transporter:cds241:-:1325:NC_002516.2	0	0	0	0	0	0	0	0	0	0	0
CDS:PA0242:-:hypothetical_protein:cds242:+:1904:NC_002516.2	0	0	0	0	0	0	0	0	1	0	0
CDS:PA0243:-:transcriptional_regulator:cds243:+:668:NC_002516.2	0	0	0	0	0	0	0	0	5	0	0
CDS:PA0244:-:shikimate_5-dehydrogenase:cds244:-:854:NC_002516.2	0	0	1	0	0	0	0	0	0	0	0
CDS:PA0245:aroQ2:3-dehydroquinate_dehydratase:cds245:-:446:NC_002516.2	0	0	0	0	0	0	0	0	0	0	0
CDS:PA0246:-:major_facilitator_superfamily_28MFS29_transporter:cds246:-:1505:NC_002516.2	4	0	0	0	0	0	0	0	0	0	0
CDS:PA0247:pobA:4-hydroxybenzoate_3-monooxygenase:cds247:-:1184:NC_002516.2	0	0	0	0	0	0	0	1	1	0	0
CDS:PA0248:-:transcriptional_regulator:cds248:+:866:NC_002516.2	0	0	0	0	0	0	0	0	2	3	1
CDS:PA0249:-:acetyltransferase:cds249:-:446:NC_002516.2	0	0	0	0	1	0	3	0	0	1	0
CDS:PA0250:-:hypothetical_protein:cds250:-:434:NC_002516.2	0	4	0	0	0	3	1	0	5	0	0
CDS:PA0251:-:hypothetical_protein:cds251:-:641:NC_002516.2	0	0	0	0	0	0	0	0	0	0	0
CDS:PA0252:-:hypothetical_protein:cds252:-:287:NC_002516.2	0	0	0	4	0	0	2	0	0	0	0
CDS:PA0253:-:transcriptional_regulator:cds253:-:476:NC_002516.2	0	0	0	0	0	2	0	0	0	0	0
CDS:PA0254:-:hypothetical_protein:cds254:-:1490:NC_002516.2	0	0	0	1	0	0	2	1	0	0	0
CDS:PA0255:-:hypothetical_protein:cds255:-:686:NC_002516.2	0	0	2	0	0	0	0	0	0	0	0
CDS:PA0256:-:hypothetical_protein:cds256:-:932:NC_002516.2	0	0	0	2	1	4	0	0	0	1	0
CDS:PA0257:-:hypothetical_protein:cds257:-:791:NC_002516.2	0	0	0	0	0	0	3	0	3	0	0
CDS:PA0258:-:hypothetical_protein:cds258:-:185:NC_002516.2	1	0	0	0	0	0	1	0	0	0	1
CDS:PA0259:-:hypothetical_protein:cds259:-:1442:NC_002516.2	4	0	1	0	1	0	4	0	14	1	0
CDS:PA0260:-:hypothetical_protein:cds260:-:2150:NC_002516.2	0	0	0	0	2	4	0	0	4	0	0
CDS:PA0261:-:hypothetical_protein:cds261:-:497:NC_002516.2	0	0	0	0	0	0	0	0	0	0	0
CDS:PA0262:-:hypothetical_protein:cds262:-:3059:NC_002516.2	1	1	2	16	5	2	2	0	5	1	1
CDS:PA0263:hcpC:secreted_protein_Hcp:cds263:-:518:NC_002516.2	0	0	5	0	1	0	0	0	0	0	0
CDS:PA0265:gabD:succinate-semialdehyde_dehydrogenase_I:cds264:+:1451:NC_002516.2	1	0	2	0	0	0	0	0	0	0	0
CDS:PA0266:gabT:4-aminobutyrate_aminotransferase:cds265:+:1280:NC_002516.2	0	1	0	0	1	0	0	2	0	5	0
CDS:PA0267:-:hypothetical_protein:cds266:+:1199:NC_002516.2	0	0	0	0	0	1	0	0	0	0	0
CDS:PA0268:-:transcriptional_regulator:cds267:-:1421:NC_002516.2	0	0	0	0	0	0	0	0	0	0	0
CDS:PA0269:-:hypothetical_protein:cds268:+:437:NC_002516.2	0	0	0	0	0	1	0	0	0	0	0
CDS:PA0270:-:hypothetical_protein:cds269:+:407:NC_002516.2	0	0	0	0	0	0	0	0	0	0	0
CDS:PA0271:-:hypothetical_protein:cds270:+:284:NC_002516.2	0	0	0	0	0	0	0	0	0	0	0
CDS:PA0272:-:transcriptional_regulator:cds271:-:932:NC_002516.2	0	0	0	0	0	0	0	0	3	0	0
CDS:PA0273:-:major_facilitator_superfamily_28MFS29_transporter:cds272:-:1214:NC_002516.2	0	3	0	0	0	0	0	0	0	0	0
CDS:PA0274:-:hypothetical_protein:cds273:-:770:NC_002516.2	0	0	0	0	0	0	0	0	0	0	0
CDS:PA0275:-:transcriptional_regulator:cds274:-:686:NC_002516.2	0	2	0	0	0	1	0	0	0	0	4
CDS:PA0276:-:hypothetical_protein:cds275:+:515:NC_002516.2	0	0	0	0	0	0	0	0	0	0	0
CDS:PA0277:-:hypothetical_protein:cds276:-:758:NC_002516.2	0	0	0	0	0	0	0	0	0	0	0
CDS:PA0278:-:hypothetical_protein:cds277:-:752:NC_002516.2	0	0	0	0	0	0	0	0	0	0	0
CDS:PA0279:-:transcriptional_regulator:cds278:+:698:NC_002516.2	0	0	0	0	0	0	0	0	4	0	0
CDS:PA0280:cysA:sulfate_transporter_CysA:cds279:-:989:NC_002516.2	2	1	0	0	0	0	0	0	1	0	0
CDS:PA0281:cysW:sulfate_transporter_CysW:cds280:-:869:NC_002516.2	3	0	0	0	0	0	0	0	1	0	0
CDS:PA0282:cysT:sulfate_transporter_CysT:cds281:-:818:NC_002516.2	0	0	2	0	0	1	0	0	0	0	0
CDS:PA0283:sbp:sulfate-binding_protein:cds282:-:998:NC_002516.2	8	0	0	0	1	1	4	0	2	0	0
CDS:PA0284:-:hypothetical_protein:cds283:-:182:NC_002516.2	1	1	2	2	1	0	0	0	4	0	0
CDS:PA0285:-:hypothetical_protein:cds284:-:2282:NC_002516.2	0	1	0	0	0	0	0	0	0	0	0
CDS:PA0286:desA:delta-9_fatty_acid_desaturase_DesA:cds285:+:1178:NC_002516.2	4	11	7	3	26	9	7	3	18	3	3
CDS:PA0287:gpuP:3-guanidinopropionate_transporter:cds286:+:1385:NC_002516.2	0	2	0	0	2	0	0	0	0	0	1
CDS:PA0288:gpuA:3-guanidinopropionase:cds287:+:956:NC_002516.2	1	0	0	3	0	0	0	0	3	0	0
CDS:PA0289:gpuR:transcriptional_activator_GpuR:cds288:+:962:NC_002516.2	0	1	0	0	0	0	0	0	0	0	0
CDS:PA0290:-:hypothetical_protein:cds289:+:971:NC_002516.2	0	0	0	0	0	0	0	0	0	0	0
CDS:PA0291:oprE:anaerobically-induced_outer_membrane_porin_OprE:cds290:+:1382:NC_002516.2	9	5	7	8	21	11	9	1	19	17	8
CDS:PA0292:aguA:agmatine_deiminase:cds291:-:1106:NC_002516.2	0	6	0	0	1	1	7	0	3	0	0
CDS:PA0293:aguB:N-carbamoylputrescine_amidohydrolase:cds292:-:878:NC_002516.2	0	3	0	0	0	0	0	0	1	0	0
CDS:PA0294:aguR:transcriptional_regulator_AguR:cds293:-:665:NC_002516.2	0	0	0	0	1	0	0	3	1	0	0
CDS:PA0295:-:periplasmic_polyamine_binding_protein:cds294:-:1061:NC_002516.2	0	0	0	0	2	0	0	0	0	6	0
CDS:PA0296:spuI:glutamine_synthetase:cds295:-:1376:NC_002516.2	6	8	3	4	8	14	12	1	3	25	7
CDS:PA0297:spuA:glutamine_amidotransferase:cds296:+:752:NC_002516.2	0	2	1	6	0	3	0	0	14	0	3
CDS:PA0298:spuB:glutamine_synthetase:cds297:+:1358:NC_002516.2	2	19	2	0	2	0	4	0	3	0	0
CDS:PA0299:spuC:aminotransferase:cds298:+:1370:NC_002516.2	1	0	0	1	1	2	0	0	3	0	0
CDS:PA0300:spuD:polyamine_transporter:cds299:+:1103:NC_002516.2	5	6	3	0	2	7	2	3	3	0	0
CDS:PA0301:spuE:polyamine_transporter:cds300:+:1097:NC_002516.2	0	1	2	0	3	1	3	0	2	0	0
CDS:PA0302:spuF:polyamine_transporter_PotG:cds301:+:1154:NC_002516.2	0	4	0	0	0	0	1	0	0	0	1
CDS:PA0303:spuG:polyamine_transporter_PotH:cds302:+:881:NC_002516.2	0	1	0	1	6	2	1	0	3	0	0
CDS:PA0304:spuH:polyamine_transporter_PotI:cds303:+:869:NC_002516.2	0	0	0	0	0	0	0	0	0	1	0
CDS:PA0305:-:hypothetical_protein:cds304:-:2387:NC_002516.2	0	1	0	4	0	0	1	0	0	0	0
CDS:PA0306:-:transcriptional_regulator:cds305:+:1052:NC_002516.2	0	1	0	0	0	0	0	0	0	0	0
CDS:PA0306a:-:transcriptional_regulator:cds306:-:503:NC_002516.2	0	2	0	0	2	2	0	0	4	0	4
CDS:PA0307:-:hypothetical_protein:cds307:-:611:NC_002516.2	0	3	0	0	0	0	0	0	1	2	0
CDS:PA0308:-:hypothetical_protein:cds308:+:1019:NC_002516.2	0	0	0	0	0	4	6	0	2	0	0
CDS:PA0309:-:hypothetical_protein:cds309:-:752:NC_002516.2	0	0	0	0	2	0	0	0	0	0	0
CDS:PA0310:-:hypothetical_protein:cds310:+:698:NC_002516.2	0	0	0	0	6	0	0	0	8	0	0
CDS:PA0311:-:hypothetical_protein:cds311:-:554:NC_002516.2	0	0	0	0	0	0	0	0	0	0	2
CDS:PA0312:-:hypothetical_protein:cds312:+:494:NC_002516.2	0	0	0	0	0	0	0	0	0	0	0
CDS:PA0313:-:L-cysteine_ABC_transporter_protein_YecS:cds313:-:692:NC_002516.2	0	0	0	0	0	0	0	0	0	0	0
CDS:PA0314:-:L-cysteine_ABC_transporter_protein_FliY:cds314:-:770:NC_002516.2	0	0	0	0	0	0	0	2	0	0	0
CDS:PA0315:-:hypothetical_protein:cds315:+:437:NC_002516.2	0	0	0	0	0	0	2	0	1	1	0
CDS:PA0316:serA:D-3-phosphoglycerate_dehydrogenase:cds316:-:1229:NC_002516.2	0	0	0	2	1	5	5	0	6	2	4
CDS:PA0317:-:hypothetical_protein:cds317:+:1394:NC_002516.2	2	0	0	6	3	1	10	6	25	17	2
CDS:PA0318:-:hypothetical_protein:cds318:+:665:NC_002516.2	0	0	0	1	5	0	0	0	1	0	0
CDS:PA0319:-:hypothetical_protein:cds319:+:989:NC_002516.2	3	0	1	2	0	0	0	0	9	2	0
CDS:PA0320:-:hypothetical_protein:cds320:+:350:NC_002516.2	0	0	0	0	4	5	0	0	8	13	5
CDS:PA0321:-:acetylpolyamine_aminohydrolase:cds321:-:1034:NC_002516.2	0	0	0	0	1	0	9	0	4	0	3
CDS:PA0322:-:transporter:cds322:-:1394:NC_002516.2	2	0	0	0	5	0	0	0	0	0	0
CDS:PA0323:-:ABC_transporter:cds323:-:1043:NC_002516.2	1	0	0	0	0	2	0	0	0	0	0
CDS:PA0324:-:ABC_transporter_permease:cds324:-:788:NC_002516.2	0	0	0	0	0	0	0	0	1	0	0
CDS:PA0325:-:ABC_transporter_permease:cds325:-:929:NC_002516.2	0	0	0	0	0	0	3	0	1	0	0
CDS:PA0326:-:ABC_transporter_ATP-binding_protein:cds326:-:1049:NC_002516.2	0	0	0	0	0	0	0	0	2	0	0
CDS:PA0327:-:hypothetical_protein:cds327:+:965:NC_002516.2	0	0	0	0	0	0	0	0	0	0	0
CDS:PA0328:-:hypothetical_protein:cds328:-:1943:NC_002516.2	3	0	0	0	0	0	0	0	2	0	2
CDS:PA0329:-:hypothetical_protein:cds329:-:332:NC_002516.2	1	3	0	4	0	0	6	0	2	0	0
CDS:PA0330:rpiA:ribose-5-phosphate_isomerase_A:cds330:-:671:NC_002516.2	0	0	0	1	3	0	1	0	0	0	0
CDS:PA0331:ilvA1:threonine_dehydratase:cds331:+:1514:NC_002516.2	0	0	4	4	5	1	3	2	3	1	0
CDS:PA0332:-:hypothetical_protein:cds332:+:467:NC_002516.2	0	0	0	0	0	6	0	0	0	0	0
CDS:PA0333:-:hypothetical_protein:cds333:+:1271:NC_002516.2	0	2	0	0	0	0	1	0	0	0	0
CDS:PA0334:-:major_facilitator_superfamily_28MFS29_transporter:cds334:-:1238:NC_002516.2	0	0	0	0	0	0	0	0	0	0	0
CDS:PA0335:-:hypothetical_protein:cds335:-:653:NC_002516.2	0	0	0	0	0	2	0	0	0	0	0
CDS:PA0336:ygdP:dinucleoside_polyphosphate_hydrolase:cds336:+:479:NC_002516.2	0	0	0	3	1	9	6	4	1	0	1
CDS:PA0337:ptsP:phosphoenolpyruvate-protein_phosphotransferase_PtsP:cds337:+:2279:NC_002516.2	0	0	0	4	0	2	2	0	1	5	0
CDS:PA0338:-:hypothetical_protein:cds338:+:1130:NC_002516.2	0	0	0	0	0	0	0	0	0	0	1
CDS:PA0339:-:hypothetical_protein:cds339:-:755:NC_002516.2	0	0	0	0	0	1	0	0	0	0	0
CDS:PA0340:-:hypothetical_protein:cds340:+:803:NC_002516.2	0	0	0	0	0	0	0	0	0	0	0
CDS:PA0341:lgt:prolipoprotein_diacylglyceryl_transferase:cds341:+:800:NC_002516.2	0	0	0	0	0	2	2	1	5	0	0
CDS:PA0342:thyA:thymidylate_synthase:cds342:+:794:NC_002516.2	0	0	0	0	2	0	2	0	1	3	0
CDS:PA0343:-:hypothetical_protein:cds343:-:797:NC_002516.2	0	2	0	0	0	0	0	0	0	0	0
CDS:PA0344:-:hypothetical_protein:cds344:-:1379:NC_002516.2	0	0	0	0	1	0	0	0	0	0	0
CDS:PA0345:-:hypothetical_protein:cds345:-:1385:NC_002516.2	0	0	0	0	0	0	0	0	0	0	0
CDS:PA0346:-:hypothetical_protein:cds346:+:362:NC_002516.2	0	0	0	0	0	0	0	0	0	0	0
CDS:PA0347:glpQ:glycerophosphoryl_diester_phosphodiesterase2C_periplasmic:cds347:-:1151:NC_002516.2	0	0	0	0	0	0	0	0	0	2	0
CDS:PA0348:-:hypothetical_protein:cds348:+:1094:NC_002516.2	0	0	0	0	0	0	0	0	0	0	0
CDS:PA0349:-:hypothetical_protein:cds349:+:1040:NC_002516.2	0	1	0	0	0	0	0	0	0	0	0
CDS:PA0350:folA:dihydrofolate_reductase:cds350:+:506:NC_002516.2	0	0	0	0	0	0	0	0	0	0	4
CDS:PA0351:-:hypothetical_protein:cds351:-:473:NC_002516.2	0	0	0	0	0	0	0	0	0	0	0
CDS:PA0352:-:transporter:cds352:-:1385:NC_002516.2	0	0	0	1	1	3	0	0	1	0	0
CDS:PA0353:ilvD:dihydroxy-acid_dehydratase:cds353:-:1838:NC_002516.2	5	1	6	0	5	0	1	0	16	1	0
CDS:PA0354:-:hypothetical_protein:cds354:-:1196:NC_002516.2	0	0	1	1	0	1	1	1	3	0	0
CDS:PA0355:pfpI:protease_PfpI:cds355:-:539:NC_002516.2	0	0	0	0	3	2	0	0	3	0	2
CDS:PA0356:-:hypothetical_protein:cds356:+:824:NC_002516.2	0	0	0	0	0	0	0	0	4	0	1
CDS:PA0357:mutM:formamidopyrimidine-DNA_glycosylase:cds357:+:812:NC_002516.2	5	0	0	0	0	2	5	0	6	3	0
CDS:PA0358:-:hypothetical_protein:cds358:+:578:NC_002516.2	0	1	0	0	5	0	0	0	2	0	0
CDS:PA0359:-:hypothetical_protein:cds359:+:344:NC_002516.2	0	0	1	0	0	0	0	0	0	1	0
CDS:PA0360:-:hypothetical_protein:cds360:+:986:NC_002516.2	0	0	0	0	0	3	0	0	0	0	0
CDS:PA0361:-:gamma-glutamyltranspeptidase:cds361:-:1733:NC_002516.2	3	0	0	0	0	1	0	0	1	2	0
CDS:PA0362:fdx1:ferredoxin_284Fe-4S29:cds362:-:251:NC_002516.2	2	1	0	3	0	0	3	0	3	0	9
CDS:PA0363:coaD:phosphopantetheine_adenylyltransferase:cds363:-:479:NC_002516.2	0	1	0	0	7	1	0	2	2	0	0
CDS:PA0364:-:oxidoreductase:cds364:-:1595:NC_002516.2	0	0	0	0	0	1	0	0	0	0	3
CDS:PA0365:-:hypothetical_protein:cds365:-:548:NC_002516.2	0	0	0	0	0	0	0	0	4	0	0
CDS:PA0366:-:aldehyde_dehydrogenase:cds366:-:1430:NC_002516.2	0	0	0	0	1	0	0	0	2	0	0
CDS:PA0367:-:transcriptional_regulator:cds367:+:647:NC_002516.2	0	3	0	0	0	0	2	0	3	0	2
CDS:PA0367a:-:acetyltransferase:cds368:-:410:NC_002516.2	0	0	0	0	0	1	0	0	0	0	0
CDS:PA0368:-:hypothetical_protein:cds369:-:998:NC_002516.2	0	0	0	0	0	0	2	0	0	0	1
CDS:PA0370:-:hypothetical_protein:cds370:-:596:NC_002516.2	0	0	0	0	0	0	0	1	1	0	0
CDS:PA0371:-:hypothetical_protein:cds371:-:1487:NC_002516.2	4	0	4	0	0	3	3	0	10	1	0
CDS:PA0372:-:zinc_protease:cds372:-:1397:NC_002516.2	2	1	0	4	0	3	0	0	4	0	4
CDS:PA0373:ftsY:signal_recognition_particle_receptor_FtsY:cds373:+:1367:NC_002516.2	0	0	0	1	0	6	0	0	4	0	3
CDS:PA0374:ftsE:cell_division_protein_FtsE:cds374:+:671:NC_002516.2	0	1	0	3	2	4	0	0	1	4	0
CDS:PA0375:ftsX:cell_division_protein_FtsX:cds375:+:1007:NC_002516.2	0	2	0	2	2	2	0	0	6	0	3
CDS:PA0376:rpoH:RNA_polymerase_factor_sigma-32:cds376:+:854:NC_002516.2	3	1	0	9	6	6	2	3	32	11	9
CDS:PA0377:-:hypothetical_protein:cds377:+:605:NC_002516.2	0	0	0	0	0	0	0	0	0	0	0
CDS:PA0378:-:monofunctional_biosynthetic_peptidoglycan_transglycosylase:cds378:-:731:NC_002516.2	0	0	0	0	0	0	0	0	2	0	0
CDS:PA0379:-:hypothetical_protein:cds379:+:377:NC_002516.2	0	0	0	0	0	0	0	0	0	0	0
CDS:PA0380:-:sulfur_carrier_protein_ThiS:cds380:+:200:NC_002516.2	0	0	0	0	0	0	0	0	0	0	0
CDS:PA0381:thiG:thiazole_synthase:cds381:+:797:NC_002516.2	1	0	0	0	0	0	0	0	1	3	0
CDS:PA0382:micA:tRNA_28guanine-N28729-29-methyltransferase:cds382:+:671:NC_002516.2	0	0	0	0	0	0	0	0	2	1	0
CDS:PA0383:-:hypothetical_protein:cds383:+:1346:NC_002516.2	0	0	0	1	0	0	2	0	1	0	1
CDS:PA0384:-:hypothetical_protein:cds384:-:257:NC_002516.2	0	0	0	0	0	1	0	0	0	0	0
CDS:PA0385:-:hypothetical_protein:cds385:-:323:NC_002516.2	4	0	0	4	4	3	5	0	0	0	0
CDS:PA0386:-:coproporphyrinogen_III_oxidase:cds386:-:1154:NC_002516.2	0	0	0	0	0	0	0	0	1	0	0
CDS:PA0387:-:deoxyribonucleotide_triphosphate_pyrophosphatase:cds387:-:593:NC_002516.2	0	0	0	0	0	0	0	0	0	0	0
CDS:PA0388:-:hypothetical_protein:cds388:-:419:NC_002516.2	0	0	0	0	0	0	0	0	0	1	0
CDS:PA0389:-:hypothetical_protein:cds389:-:620:NC_002516.2	0	0	0	2	0	2	0	0	3	1	0
CDS:PA0390:metX:homoserine_O-acetyltransferase:cds390:-:1139:NC_002516.2	3	0	0	0	3	2	1	0	3	0	0
CDS:PA0391:-:hypothetical_protein:cds391:-:1967:NC_002516.2	0	0	0	0	2	0	0	0	2	3	0
CDS:PA0392:-:hypothetical_protein:cds392:-:593:NC_002516.2	0	0	0	0	2	1	0	0	3	0	0
CDS:PA0393:proC:pyrroline-5-carboxylate_reductase:cds393:-:821:NC_002516.2	0	0	0	1	0	0	0	0	0	0	0
CDS:PA0394:-:hypothetical_protein:cds394:-:692:NC_002516.2	0	1	0	2	0	0	2	6	3	0	0
CDS:PA0395:pilT:twitching_motility_protein_PilT:cds395:+:1034:NC_002516.2	0	0	3	4	0	2	0	0	12	2	0
CDS:PA0396:pilU:twitching_motility_protein_PilU:cds396:+:1148:NC_002516.2	0	1	0	0	1	2	5	0	0	0	0
CDS:PA0397:-:cation_efflux_system_protein:cds397:-:899:NC_002516.2	0	2	0	0	0	0	0	0	0	0	0
CDS:PA0398:-:hypothetical_protein:cds398:+:404:NC_002516.2	3	3	2	0	0	0	0	0	0	0	0
CDS:PA0399:-:cystathionine_beta-synthase:cds399:+:1373:NC_002516.2	0	0	0	0	0	0	0	0	0	0	2
CDS:PA0400:-:cystathionine_gamma-lyase:cds400:+:1184:NC_002516.2	0	0	0	0	0	0	3	0	0	0	1
CDS:PA0401:-:dihydroorotase:cds401:-:1271:NC_002516.2	0	0	0	0	3	0	0	0	0	0	4
CDS:PA0402:pyrB:aspartate_carbamoyltransferase:cds402:-:1004:NC_002516.2	0	0	0	0	3	2	0	3	0	2	0
CDS:PA0403:pyrR:bifunctional_pyrimidine_regulatory_protein_PyrR2Furacil_phosphoribosyltransferase:cds403:-:512:NC_002516.2	0	0	0	0	0	0	0	3	0	0	0
CDS:PA0404:-:Holliday_junction_resolvase-like_protein:cds404:-:434:NC_002516.2	0	0	0	0	0	0	0	1	0	0	0
CDS:PA0405:-:hypothetical_protein:cds405:-:569:NC_002516.2	0	0	0	0	0	0	0	0	0	0	0
CDS:PA0406:tonB3:protein_TonB3:cds406:-:959:NC_002516.2	0	0	0	0	2	0	0	0	0	0	1
CDS:PA0407:gshB:glutathione_synthetase:cds407:-:953:NC_002516.2	0	0	0	0	1	0	4	0	2	3	1
CDS:PA0408:pilG:twitching_motility_protein_PilG:cds408:+:407:NC_002516.2	3	2	0	2	1	7	4	0	12	6	1
CDS:PA0409:pilH:twitching_motility_protein_PilH:cds409:+:365:NC_002516.2	1	1	1	0	4	4	0	0	1	3	0
CDS:PA0410:pilI:twitching_motility_protein_PilI:cds410:+:536:NC_002516.2	0	2	0	1	1	1	0	0	1	1	0
CDS:PA0411:pilJ:twitching_motility_protein_PilJ:cds411:+:2048:NC_002516.2	5	0	2	4	0	4	2	0	10	7	0
CDS:PA0412:pilK:methyltransferase_PilK:cds412:+:875:NC_002516.2	0	0	0	0	0	0	0	0	1	0	0
CDS:PA0413:chpA:chemotactic_signal_transduction_system_protein:cds413:+:7418:NC_002516.2	0	4	0	0	8	0	2	0	6	0	3
CDS:PA0414:chpB:methylesterase:cds414:+:1031:NC_002516.2	0	0	0	0	0	3	0	1	4	0	0
CDS:PA0415:chpC:chemotaxis_protein:cds415:+:506:NC_002516.2	0	0	0	0	0	0	0	0	3	1	0
CDS:PA0416:chpD:transcriptional_regulator:cds416:+:794:NC_002516.2	0	0	0	0	0	0	0	0	0	0	1
CDS:PA0417:chpE:chemotaxis_protein:cds417:+:611:NC_002516.2	0	0	0	0	0	0	0	0	0	0	0
CDS:PA0418:-:hypothetical_protein:cds418:-:1415:NC_002516.2	0	0	0	0	1	0	0	0	0	0	0
CDS:PA0419:-:16S_ribosomal_RNA_methyltransferase_RsmE:cds419:-:722:NC_002516.2	0	0	0	0	1	0	0	0	0	0	0
CDS:PA0420:bioA:adenosylmethionine-8-amino-7-oxononanoate_aminotransferase:cds420:-:1403:NC_002516.2	0	0	0	3	0	0	0	0	2	0	0
CDS:PA0421:-:hypothetical_protein:cds421:+:1490:NC_002516.2	1	1	0	0	2	0	2	0	8	1	3
CDS:PA0422:-:hypothetical_protein:cds422:+:569:NC_002516.2	0	3	0	0	1	1	6	7	6	0	0
CDS:PA0423:pasP:hypothetical_protein:cds423:+:575:NC_002516.2	1	4	0	2	5	4	3	4	3	2	0
CDS:PA0424:mexR:multidrug_resistance_operon_repressor_MexR:cds424:-:443:NC_002516.2	3	0	0	0	1	0	0	0	2	0	0
CDS:PA0425:mexA:resistance-nodulation-cell_division_28RND29_multidrug_efflux_membrane_fusion_protein_MexA:cds425:+:1151:NC_002516.2	0	0	1	0	5	1	0	0	0	0	0
CDS:PA0426:mexB:resistance-nodulation-cell_division_28RND29_multidrug_efflux_transporter_MexB:cds426:+:3140:NC_002516.2	0	2	0	5	5	0	4	0	9	4	0
CDS:PA0427:oprM:multidrug_ABC_transporter:cds427:+:1457:NC_002516.2	0	0	0	2	1	0	2	0	1	0	4
CDS:PA0428:-:ATP-dependent_RNA_helicase:cds428:-:1919:NC_002516.2	1	4	0	3	5	9	0	2	6	1	6
CDS:PA0429:-:hypothetical_protein:cds429:-:1070:NC_002516.2	1	3	0	0	16	2	0	2	9	6	8
CDS:PA0430:metF:52C10-methylenetetrahydrofolate_reductase:cds430:-:872:NC_002516.2	0	0	0	0	1	0	1	0	0	0	1
CDS:PA0431:-:hypothetical_protein:cds431:-:554:NC_002516.2	0	0	0	0	0	1	0	0	2	0	0
CDS:PA0432:sahH:S-adenosyl-L-homocysteine_hydrolase:cds432:-:1409:NC_002516.2	1	2	1	11	7	9	7	0	6	10	5
CDS:PA0433:-:hypothetical_protein:cds433:+:434:NC_002516.2	0	0	0	0	0	2	0	0	1	0	0
CDS:PA0434:-:hypothetical_protein:cds434:+:2192:NC_002516.2	0	0	0	1	0	0	4	3	2	1	3
CDS:PA0435:-:hypothetical_protein:cds435:+:1478:NC_002516.2	0	0	0	1	0	0	1	0	0	0	0
CDS:PA0436:-:transcriptional_regulator:cds436:+:620:NC_002516.2	0	1	0	5	0	10	0	0	10	5	1
CDS:PA0437:codA:cytosine_deaminase:cds437:-:1271:NC_002516.2	0	2	0	0	0	1	0	0	2	0	0
CDS:PA0438:codB:cytosine_permease:cds438:-:1250:NC_002516.2	0	3	0	0	0	0	0	0	1	0	0
CDS:PA0439:-:dihydropyrimidine_dehydrogenase:cds439:-:1277:NC_002516.2	0	0	0	0	6	0	0	0	1	1	2
CDS:PA0440:-:oxidoreductase:cds440:-:1367:NC_002516.2	0	0	3	0	0	0	0	0	0	0	0
CDS:PA0441:dht:phenylhydantoinase:cds441:-:1439:NC_002516.2	0	3	0	3	0	0	0	0	1	0	2
CDS:PA0442:-:hypothetical_protein:cds442:-:116:NC_002516.2	0	0	0	0	0	0	0	0	0	0	0
CDS:PA0443:-:transporter:cds443:+:1490:NC_002516.2	0	0	0	0	2	3	0	0	0	1	1
CDS:PA0444:-:allantoate_amidohydrolase:cds444:+:1283:NC_002516.2	0	0	0	0	0	0	2	0	0	0	0
CDS:PA0445:-:transposase:cds445:-:1016:NC_002516.2	2	0	2	1	3	4	1	0	5	1	3
CDS:PA0446:-:hypothetical_protein:cds446:-:1223:NC_002516.2	0	0	0	1	0	0	0	0	3	0	0
CDS:PA0447:gcdH:glutaryl-CoA_dehydrogenase:cds447:-:1181:NC_002516.2	3	0	5	0	1	1	2	1	5	0	0
CDS:PA0448:-:transcriptional_regulator:cds448:+:908:NC_002516.2	0	5	0	0	0	1	5	0	0	0	0
CDS:PA0449:-:hypothetical_protein:cds449:+:539:NC_002516.2	0	5	0	0	0	2	2	0	5	0	0
CDS:PA0450:-:phosphate_transporter:cds450:-:1622:NC_002516.2	0	0	0	3	4	0	1	0	11	0	0
CDS:PA0451:-:hypothetical_protein:cds451:+:1331:NC_002516.2	0	0	0	1	0	0	0	0	0	0	0
CDS:PA0451a:-:amino_acid_ABC_transporter_substrate-binding_protein:cds453:+:731:NC_002516.2	1	2	0	0	0	0	0	0	0	0	0
CDS:PA0452:-:stomatin-like_protein:cds452:+:794:NC_002516.2	0	0	0	1	0	0	0	0	0	0	0
CDS:PA0454:-:hypothetical_protein:cds454:-:2201:NC_002516.2	0	3	0	4	1	0	0	0	3	0	0
CDS:PA0455:dbpA:ATP-dependent_RNA_helicase_DbpA:cds455:-:1376:NC_002516.2	0	0	0	2	0	0	0	0	5	0	0
CDS:PA0456:-:cold-shock_protein:cds456:+:209:NC_002516.2	10	10	4	16	25	40	21	1	55	12	8
CDS:PA0457:-:hypothetical_protein:cds457:+:524:NC_002516.2	3	0	0	0	1	0	4	0	2	0	0
CDS:PA0457.1:-:hypothetical_protein:cds458:-:374:NC_002516.2	0	2	0	0	0	0	0	0	0	0	0
CDS:PA0458:-:major_facilitator_superfamily_28MFS29_transporter:cds459:-:1433:NC_002516.2	0	0	0	0	1	2	0	0	0	0	1
CDS:PA0459:-:ClpA2FB_protease_ATP_binding_subunit:cds460:+:2552:NC_002516.2	0	0	0	0	3	0	2	0	3	0	0
CDS:PA0460:-:hypothetical_protein:cds461:+:578:NC_002516.2	0	2	0	2	0	0	0	0	1	0	0
CDS:PA0461:-:acyltransferase:cds462:-:887:NC_002516.2	0	0	0	0	0	0	0	0	5	0	0
CDS:PA0462:-:hypothetical_protein:cds463:+:509:NC_002516.2	0	0	0	0	0	0	0	0	0	0	0
CDS:PA0463:creB:DNA-binding_response_regulator_CreB:cds464:+:689:NC_002516.2	0	0	0	0	1	0	3	0	4	0	0
CDS:PA0464:creC:sensory_histidine_kinase_CreC:cds465:+:1424:NC_002516.2	0	2	0	0	0	1	0	0	0	0	1
CDS:PA0465:creD:hypothetical_protein:cds466:+:1358:NC_002516.2	0	0	0	0	3	0	0	0	0	0	0
CDS:PA0466:-:hypothetical_protein:cds467:+:302:NC_002516.2	0	0	0	0	0	0	0	0	0	0	0
CDS:PA0467:-:hypothetical_protein:cds468:-:620:NC_002516.2	0	0	0	0	2	3	0	0	0	4	0
CDS:PA0468:-:hypothetical_protein:cds469:-:950:NC_002516.2	0	0	0	0	1	1	0	0	0	0	0
CDS:PA0469:-:hypothetical_protein:cds470:+:857:NC_002516.2	0	0	0	0	1	2	0	0	7	0	2
CDS:PA0470:fiuA:ferrichrome_receptor_FiuA:cds471:-:2408:NC_002516.2	0	0	0	3	1	5	0	0	3	0	3
CDS:PA0471:-:transmembrane_sensor:cds472:-:971:NC_002516.2	0	0	0	0	0	0	0	0	0	0	0
CDS:PA0472:-:RNA_polymerase_sigma_factor:cds473:-:518:NC_002516.2	0	1	0	0	0	0	0	0	0	0	0
CDS:PA0473:-:glutathione_S-transferase:cds474:+:749:NC_002516.2	0	0	0	0	2	0	0	0	2	4	0
CDS:PA0474:-:hypothetical_protein:cds475:+:404:NC_002516.2	0	1	0	0	0	0	0	0	0	0	0
CDS:PA0475:-:transcriptional_regulator:cds476:+:569:NC_002516.2	0	0	0	0	0	0	0	0	0	1	0
CDS:PA0476:-:permease:cds477:-:1727:NC_002516.2	0	0	0	0	0	0	2	0	0	0	2
CDS:PA0477:-:transcriptional_regulator:cds478:-:926:NC_002516.2	0	0	0	0	0	0	0	2	0	0	0
CDS:PA0478:-:N-acetyltransferase:cds479:+:476:NC_002516.2	0	0	0	0	2	0	0	0	0	0	0
CDS:PA0479:-:transcriptional_regulator:cds480:-:950:NC_002516.2	0	0	0	0	0	0	0	0	0	0	0
CDS:PA0480:-:hydrolase:cds481:+:797:NC_002516.2	0	0	0	0	0	0	0	0	0	0	0
CDS:PA0481:-:hypothetical_protein:cds482:+:443:NC_002516.2	0	0	0	0	0	0	0	0	0	0	0
CDS:PA0482:glcB:malate_synthase_G:cds483:-:2177:NC_002516.2	0	0	0	3	2	5	4	0	3	1	0
CDS:PA0483:-:acetyltransferase:cds484:+:443:NC_002516.2	0	0	0	0	0	0	0	0	0	0	0
CDS:PA0484:-:hypothetical_protein:cds485:+:515:NC_002516.2	0	0	0	0	2	0	0	0	3	0	0
CDS:PA0485:-:hypothetical_protein:cds486:-:896:NC_002516.2	0	0	0	0	1	0	0	0	8	3	2
CDS:PA0486:-:serine2Fthreonine_protein_kinase:cds487:-:974:NC_002516.2	0	0	0	0	0	0	1	0	0	0	0
CDS:PA0487:-:molybdenum_transport_regulator:cds488:-:758:NC_002516.2	0	0	0	0	0	0	0	0	3	0	1
CDS:PA0488:-:hypothetical_protein:cds489:-:320:NC_002516.2	0	0	0	0	0	0	0	0	0	0	0
CDS:PA0489:-:phosphoribosyl_transferase:cds490:-:725:NC_002516.2	0	0	0	0	0	0	0	0	1	0	0
CDS:PA0490:-:hypothetical_protein:cds491:-:293:NC_002516.2	0	1	4	0	0	0	0	0	3	0	0
CDS:PA0491:-:transcriptional_regulator:cds492:-:926:NC_002516.2	0	0	0	0	0	0	0	1	4	0	1
CDS:PA0492:-:hypothetical_protein:cds493:+:758:NC_002516.2	0	0	0	0	0	1	0	0	1	0	0
CDS:PA0493:-:hypothetical_protein:cds494:+:248:NC_002516.2	1	0	0	0	0	0	1	0	0	0	0
CDS:PA0494:-:acetyl-CoA_carboxylase_biotin_carboxylase_subunit:cds495:+:1376:NC_002516.2	1	1	0	0	0	0	1	0	2	0	0
CDS:PA0495:-:hypothetical_protein:cds496:+:878:NC_002516.2	0	0	0	0	0	0	2	0	1	0	0
CDS:PA0496:-:hypothetical_protein:cds497:+:977:NC_002516.2	0	0	0	0	0	1	1	3	2	0	6
CDS:PA0497:-:hypothetical_protein:cds498:-:1001:NC_002516.2	0	5	0	0	2	3	0	0	0	0	0
CDS:PA0498:-:hypothetical_protein:cds499:-:1007:NC_002516.2	0	0	3	0	1	0	2	0	4	2	0
CDS:PA0499:-:pili_assembly_chaperone:cds500:-:701:NC_002516.2	0	1	0	0	0	0	2	4	0	0	0
CDS:PA0500:bioB:biotin_synthase:cds501:+:1058:NC_002516.2	0	4	0	1	3	4	1	2	4	1	4
CDS:PA0501:bioF:8-amino-7-oxononanoate_synthase:cds502:+:1205:NC_002516.2	0	0	0	0	0	0	2	0	0	0	0
CDS:PA0502:bioF:biotin_biosynthesis_protein_bioH:cds503:+:722:NC_002516.2	0	0	0	0	0	0	0	0	0	0	0
CDS:PA0503:-:biotin_synthesis_protein_BioC:cds504:+:824:NC_002516.2	0	0	0	0	2	0	0	0	0	0	0
CDS:PA0504:bioD:dithiobiotin_synthetase:cds505:+:686:NC_002516.2	0	0	0	0	0	0	0	0	0	0	0
CDS:PA0505:-:hypothetical_protein:cds506:+:230:NC_002516.2	0	4	0	0	1	0	0	0	0	0	0
CDS:PA0506:-:acyl-CoA_dehydrogenase:cds507:+:1805:NC_002516.2	3	2	0	5	9	3	2	0	7	0	2
CDS:PA0507:-:acyl-CoA_dehydrogenase:cds508:+:1796:NC_002516.2	0	4	2	0	0	0	0	0	2	2	0
CDS:PA0508:-:acyl-CoA_dehydrogenase:cds509:+:1778:NC_002516.2	0	0	0	0	1	0	0	0	0	0	0
CDS:PA0509:nirN:cytochrome_C:cds510:-:1481:NC_002516.2	0	0	0	1	1	1	0	7	3	0	0
CDS:PA0510:nirN:uroporphyrin-III_C-methyltransferase:cds511:-:839:NC_002516.2	0	0	1	1	0	0	0	0	0	0	0
CDS:PA0511:nirJ:heme_d1_biosynthesis_protein_NirJ:cds512:-:1163:NC_002516.2	0	0	1	2	0	0	1	0	0	0	0
CDS:PA0512:nirJ:hypothetical_protein:cds513:-:515:NC_002516.2	0	0	0	0	0	0	0	0	0	0	0
CDS:PA0513:-:transcriptional_regulator:cds514:-:443:NC_002516.2	0	0	0	0	0	0	0	0	0	0	0
CDS:PA0514:nirL:heme_d1_biosynthesis_protein_NirL:cds515:-:524:NC_002516.2	0	0	0	0	0	0	0	0	1	3	0
CDS:PA0515:nirL:transcriptional_regulator:cds516:-:452:NC_002516.2	0	0	0	0	0	0	0	0	0	0	0
CDS:PA0516:nirF:heme_d1_biosynthesis_protein_NirF:cds517:-:1178:NC_002516.2	1	0	0	0	0	0	0	0	0	0	0
CDS:PA0517:nirC:cytochrome_C:cds518:-:359:NC_002516.2	0	0	0	0	0	0	0	0	0	0	0
CDS:PA0518:nirM:cytochrome_C-551:cds519:-:314:NC_002516.2	0	0	0	0	2	0	0	0	4	1	0
CDS:PA0519:nirS:nitrite_reductase:cds520:-:1706:NC_002516.2	0	0	0	0	4	1	2	0	3	1	0
CDS:PA0520:nirQ:regulatory_protein_NirQ:cds521:+:782:NC_002516.2	0	0	0	0	0	0	0	0	0	0	0
CDS:PA0521:-:cytochrome_C_oxidase_subunit:cds522:+:527:NC_002516.2	0	0	0	0	0	0	0	0	2	0	0
CDS:PA0522:-:hypothetical_protein:cds523:+:257:NC_002516.2	0	0	0	0	0	1	0	0	1	0	0
CDS:PA0523:norC:nitric-oxide_reductase_subunit_C:cds524:+:440:NC_002516.2	0	0	0	0	0	0	0	0	0	0	0
CDS:PA0524:norB:nitric-oxide_reductase_subunit_B:cds525:+:1400:NC_002516.2	0	0	0	1	0	0	0	1	2	0	0
CDS:PA0525:-:dinitrification_protein_NorD:cds526:+:1838:NC_002516.2	0	0	0	0	0	0	0	0	0	0	0
CDS:PA0526:-:hypothetical_protein:cds527:-:194:NC_002516.2	0	0	0	0	0	0	0	0	0	0	0
CDS:PA0527:dnr:transcriptional_regulator_Dnr:cds528:-:683:NC_002516.2	0	0	0	7	2	1	2	0	0	2	0
CDS:PA0528:-:transcriptional_regulator:cds529:-:878:NC_002516.2	0	0	0	2	0	0	0	0	0	0	0
CDS:PA0529:-:hypothetical_protein:cds530:+:701:NC_002516.2	0	1	0	4	2	0	0	0	2	0	0
CDS:PA0530:-:class_III_pyridoxal_phosphate-dependent_aminotransferase:cds531:+:1181:NC_002516.2	0	0	0	0	0	0	0	0	0	0	0
CDS:PA0531:-:glutamine_amidotransferase:cds532:+:716:NC_002516.2	0	0	0	0	0	0	0	0	0	0	0
CDS:PA0532:-:hypothetical_protein:cds533:-:506:NC_002516.2	0	0	4	0	0	0	2	0	0	0	0
CDS:PA0533:-:transcriptional_regulator:cds534:+:1490:NC_002516.2	0	0	0	0	0	0	0	0	6	0	3
CDS:PA0534:-:hypothetical_protein:cds535:+:1289:NC_002516.2	0	0	0	1	1	0	0	0	4	3	1
CDS:PA0535:-:transcriptional_regulator:cds536:+:554:NC_002516.2	0	0	0	0	0	0	0	0	0	0	0
CDS:PA0536:-:hypothetical_protein:cds537:-:1025:NC_002516.2	0	0	0	0	0	0	0	1	0	0	0
CDS:PA0537:-:hypothetical_protein:cds538:-:608:NC_002516.2	0	0	0	0	0	0	1	2	7	0	0
CDS:PA0538:dsbB:disulfide_bond_formation_protein:cds539:-:509:NC_002516.2	0	0	0	0	0	0	0	0	0	0	0
CDS:PA0539:-:hypothetical_protein:cds540:+:830:NC_002516.2	0	0	0	0	0	0	0	0	1	0	0
CDS:PA0540:-:hypothetical_protein:cds541:+:386:NC_002516.2	0	2	0	0	0	0	0	0	0	0	0
CDS:PA0541:-:hypothetical_protein:cds542:+:458:NC_002516.2	0	0	0	0	0	1	0	0	0	0	0
CDS:PA0542:-:hypothetical_protein:cds543:-:419:NC_002516.2	3	1	0	0	0	1	0	1	3	2	0
CDS:PA0543:-:hypothetical_protein:cds544:+:968:NC_002516.2	0	0	0	0	0	1	0	0	0	0	0
CDS:PA0544:-:hypothetical_protein:cds545:-:743:NC_002516.2	0	0	0	0	0	1	1	0	0	2	0
CDS:PA0545:-:hypothetical_protein:cds546:+:1304:NC_002516.2	0	0	0	0	0	0	1	0	0	9	0
CDS:PA0546:metK:S-adenosylmethionine_synthetase:cds547:-:1190:NC_002516.2	0	0	0	3	0	0	1	0	0	3	0
CDS:PA0547:-:transcriptional_regulator:cds548:-:1001:NC_002516.2	0	0	0	0	0	2	0	0	1	0	1
CDS:PA0548:tktA:transketolase:cds549:+:1997:NC_002516.2	2	0	4	3	8	4	2	2	12	1	4
CDS:PA0549:tktA:hypothetical_protein:cds550:+:1064:NC_002516.2	0	0	0	0	0	0	0	2	0	0	0
CDS:PA0550:-:hypothetical_protein:cds551:-:797:NC_002516.2	0	0	0	0	0	0	0	0	0	1	5
CDS:PA0551:epd:D-erythrose_4-phosphate_dehydrogenase:cds552:+:1061:NC_002516.2	0	5	2	0	0	2	0	0	2	1	0
CDS:PA0552:pgk:phosphoglycerate_kinase:cds553:+:1163:NC_002516.2	0	0	8	0	0	4	0	0	6	0	0
CDS:PA0553:-:hypothetical_protein:cds554:+:200:NC_002516.2	0	0	0	0	0	0	0	0	0	0	0
CDS:PA0554:-:hypothetical_protein:cds555:+:341:NC_002516.2	0	0	0	1	0	3	1	0	0	0	0
CDS:PA0555:fda:fructose-12C6-bisphosphate_aldolase:cds556:+:1064:NC_002516.2	0	3	0	2	3	2	0	1	15	4	0
CDS:PA0556:-:hypothetical_protein:cds557:+:482:NC_002516.2	0	0	0	0	0	0	0	0	0	0	0
CDS:PA0557:-:hypothetical_protein:cds558:-:656:NC_002516.2	0	6	0	0	0	0	0	2	0	1	0
CDS:PA0558:-:hypothetical_protein:cds559:+:767:NC_002516.2	0	0	0	0	0	0	0	0	0	0	0
CDS:PA0559:-:hypothetical_protein:cds560:-:1178:NC_002516.2	0	0	0	0	0	0	0	0	0	1	0
CDS:PA0560:-:hypothetical_protein:cds561:+:488:NC_002516.2	0	0	0	0	0	0	0	0	0	3	1
CDS:PA0561:-:hypothetical_protein:cds562:+:1154:NC_002516.2	0	2	0	1	0	0	0	2	0	0	0
CDS:PA0562:-:hydrolase:cds563:-:674:NC_002516.2	0	0	0	0	0	1	0	0	1	1	0
CDS:PA0563:-:hypothetical_protein:cds564:-:353:NC_002516.2	0	0	0	0	2	4	0	0	19	1	1
CDS:PA0564:-:transcriptional_regulator:cds565:-:911:NC_002516.2	0	0	0	1	0	0	0	2	0	0	0
CDS:PA0565:-:hypothetical_protein:cds566:+:338:NC_002516.2	0	0	0	0	0	0	0	0	0	0	0
CDS:PA0566:-:hypothetical_protein:cds567:-:515:NC_002516.2	0	0	0	0	0	0	0	0	0	1	0
CDS:PA0567:-:hypothetical_protein:cds568:+:158:NC_002516.2	0	0	0	0	0	1	2	0	1	0	0
CDS:PA0568:-:hypothetical_protein:cds569:-:458:NC_002516.2	0	0	0	0	0	0	0	0	0	0	0
CDS:PA0569:-:hypothetical_protein:cds570:-:470:NC_002516.2	0	0	0	0	0	0	0	0	0	0	2
CDS:PA0570:-:hypothetical_protein:cds571:-:347:NC_002516.2	0	0	0	0	0	0	0	0	2	0	1
CDS:PA0571:-:hypothetical_protein:cds572:-:614:NC_002516.2	0	0	0	0	1	1	0	0	1	0	2
CDS:PA0572:-:hypothetical_protein:cds573:-:2771:NC_002516.2	0	0	0	0	0	0	1	0	1	0	0
CDS:PA0573:-:hypothetical_protein:cds574:-:335:NC_002516.2	0	0	0	0	0	0	0	0	0	0	0
CDS:PA0574:-:hypothetical_protein:cds575:-:1121:NC_002516.2	0	0	3	1	0	0	6	0	1	0	0
CDS:PA0575:-:hypothetical_protein:cds576:-:3737:NC_002516.2	0	6	0	0	0	1	7	0	4	5	5
CDS:PA0576:rpoD:RNA_polymerase_sigma_factor_RpoD:cds577:-:1853:NC_002516.2	9	7	0	12	12	12	3	0	44	5	13
CDS:PA0577:dnaG:DNA_primase:cds578:-:1994:NC_002516.2	0	0	0	2	2	5	1	1	11	3	4
CDS:PA0578:-:hypothetical_protein:cds579:-:449:NC_002516.2	0	1	0	0	0	1	0	0	1	0	0
CDS:PA0579:rpsU:30S_ribosomal_protein_S21:cds580:-:215:NC_002516.2	15	2	7	8	14	15	18	1	48	5	8
CDS:PA0580:gcp:DNA-binding2Firon_metalloprotein2FAP_endonuclease:cds581:+:1025:NC_002516.2	0	0	0	0	0	0	0	0	0	3	0
CDS:PA0581:-:glycerol-3-phosphate_acyltransferase_PlsY:cds582:-:569:NC_002516.2	0	0	0	0	0	0	0	0	0	0	0
CDS:PA0582:folB:dihydroneopterin_aldolase:cds583:+:353:NC_002516.2	0	0	0	0	0	0	0	0	0	0	2
CDS:PA0583:folB:hypothetical_protein:cds584:+:542:NC_002516.2	0	0	0	0	1	0	0	0	1	1	0
CDS:PA0584:cca:multifunctional_tRNA_nucleotidyl_transferase2F227327-cyclic_phosphodiesterase2F227nucleotidase2Fphosphatase:cds585:-:1232:NC_002516.2	0	0	0	2	0	2	0	0	0	0	0
CDS:PA0585:-:hypothetical_protein:cds586:-:506:NC_002516.2	0	0	0	0	0	0	0	0	0	0	0
CDS:PA0586:-:SpoVR_family_protein:cds587:-:1553:NC_002516.2	0	2	0	2	17	0	0	0	15	5	5
CDS:PA0587:-:hypothetical_protein:cds588:-:1271:NC_002516.2	0	4	0	4	1	4	0	0	2	1	0
CDS:PA0588:-:hypothetical_protein:cds589:-:1922:NC_002516.2	0	4	0	1	12	8	5	0	12	12	3
CDS:PA0589:-:thiosulfate_sulfurtransferase:cds590:-:332:NC_002516.2	0	0	0	0	0	0	0	1	2	0	0
CDS:PA0590:apaH:diadenosine_tetraphosphatase:cds591:-:851:NC_002516.2	0	0	4	2	0	0	1	0	0	0	0
CDS:PA0591:apaH:ApaG_protein:cds592:-:380:NC_002516.2	0	0	0	0	0	0	0	0	8	0	0
CDS:PA0592:ksgA:dimethyladenosine_transferase:cds593:-:806:NC_002516.2	0	2	0	0	0	0	0	0	2	0	0
CDS:PA0593:pdxA:4-hydroxythreonine-4-phosphate_dehydrogenase:cds594:-:986:NC_002516.2	0	0	0	0	0	0	0	0	0	0	3
CDS:PA0594:surA:peptidyl-prolyl_cis-trans_isomerase_SurA:cds595:-:1292:NC_002516.2	2	0	0	1	3	0	4	0	0	0	1
CDS:PA0595:ostA:organic_solvent_tolerance_protein_OstA:cds596:-:2774:NC_002516.2	6	8	5	17	33	21	16	10	48	27	11
CDS:PA0596:-:hypothetical_protein:cds597:+:1016:NC_002516.2	0	0	0	1	0	0	2	0	0	0	0
CDS:PA0597:-:nucleotidyl_transferase:cds598:+:674:NC_002516.2	0	0	0	0	0	0	0	0	0	1	0
CDS:PA0598:-:hypothetical_protein:cds599:+:758:NC_002516.2	0	0	0	0	0	0	0	0	0	0	0
CDS:PA0599:-:hypothetical_protein:cds600:-:1061:NC_002516.2	0	0	0	0	0	0	0	0	0	0	2
CDS:PA0600:-:two-component_sensor:cds601:+:2393:NC_002516.2	0	0	3	0	1	0	0	0	5	0	0
CDS:PA0601:-:two-component_response_regulator:cds602:+:632:NC_002516.2	0	0	0	0	0	0	0	0	5	0	0
CDS:PA0602:-:ABC_transporter:cds603:+:1034:NC_002516.2	0	0	0	0	0	0	0	1	2	0	0
CDS:PA0603:-:ABC_transporter_ATP-binding_protein:cds604:+:1109:NC_002516.2	0	0	2	2	1	0	2	0	0	4	0
CDS:PA0604:-:ABC_transporter:cds605:+:1046:NC_002516.2	0	1	0	3	0	0	0	0	0	3	0
CDS:PA0605:-:ABC_transporter_permease:cds606:+:1247:NC_002516.2	0	2	0	0	0	0	2	0	0	0	7
CDS:PA0606:-:ABC_transporter_permease:cds607:+:830:NC_002516.2	3	0	0	0	0	0	0	0	0	0	1
CDS:PA0607:rpe:ribulose-phosphate_3-epimerase:cds608:+:674:NC_002516.2	0	0	4	5	2	5	1	0	10	4	0
CDS:PA0608:rpe:phosphoglycolate_phosphatase:cds609:+:818:NC_002516.2	0	0	1	0	0	0	0	0	9	0	0
CDS:PA0609:trpE:anthranilate_synthase_component_I:cds610:+:1478:NC_002516.2	0	2	7	0	0	3	3	0	5	1	1
CDS:PA0610:prtN:transcriptional_regulator_PrtN:cds611:-:314:NC_002516.2	0	0	0	0	0	3	2	0	1	0	0
CDS:PA0611:prtR:transcriptional_regulator_PrtR:cds612:-:770:NC_002516.2	0	3	0	0	0	2	0	0	1	0	0
CDS:PA0612:ptrB:repressor_PtrB:cds613:+:200:NC_002516.2	0	0	0	0	0	0	0	0	0	0	0
CDS:PA0613:-:hypothetical_protein:cds614:+:359:NC_002516.2	0	0	0	0	0	0	0	0	1	0	0
CDS:PA0614:-:hypothetical_protein:cds615:+:449:NC_002516.2	0	0	0	0	0	0	0	0	6	0	0
CDS:PA0615:-:hypothetical_protein:cds616:+:515:NC_002516.2	0	0	0	0	0	0	1	0	2	0	0
CDS:PA0616:-:hypothetical_protein:cds617:+:557:NC_002516.2	1	3	0	0	0	0	0	0	1	0	0
CDS:PA0617:-:bacteriophage_protein:cds618:+:326:NC_002516.2	1	0	0	0	0	2	0	0	0	0	0
CDS:PA0618:-:bacteriophage_protein:cds619:+:887:NC_002516.2	0	1	0	0	0	0	0	0	0	0	0
CDS:PA0619:-:bacteriophage_protein:cds620:+:533:NC_002516.2	0	0	0	0	0	1	0	0	0	0	0
CDS:PA0620:-:bacteriophage_protein:cds621:+:2075:NC_002516.2	0	2	6	0	3	9	4	0	19	5	1
CDS:PA0621:-:hypothetical_protein:cds622:+:458:NC_002516.2	0	0	0	0	0	0	1	0	9	5	0
CDS:PA0622:-:bacteriophage_protein:cds623:+:1160:NC_002516.2	2	0	1	11	5	3	2	0	19	3	0
CDS:PA0623:-:bacteriophage_protein:cds624:+:503:NC_002516.2	5	0	0	9	3	2	1	0	11	1	0
CDS:PA0624:-:hypothetical_protein:cds625:+:344:NC_002516.2	0	0	0	3	0	0	0	0	0	0	0
CDS:PA0625:-:hypothetical_protein:cds626:+:2237:NC_002516.2	0	0	0	0	3	0	2	0	3	0	0
CDS:PA0626:-:hypothetical_protein:cds627:+:872:NC_002516.2	0	0	0	0	0	1	0	0	0	0	0
CDS:PA0627:-:hypothetical_protein:cds628:+:206:NC_002516.2	0	0	0	0	0	0	0	0	1	0	0
CDS:PA0628:-:hypothetical_protein:cds629:+:989:NC_002516.2	0	2	0	0	0	0	0	0	7	1	0
CDS:PA0629:-:hypothetical_protein:cds630:+:629:NC_002516.2	0	0	0	0	0	0	0	0	0	0	0
CDS:PA0630:-:hypothetical_protein:cds631:+:362:NC_002516.2	0	0	0	1	0	0	0	0	0	0	0
CDS:PA0631:-:hypothetical_protein:cds632:+:257:NC_002516.2	0	0	0	3	0	0	0	0	0	0	0
CDS:PA0633:-:hypothetical_protein:cds633:+:494:NC_002516.2	0	0	0	0	1	0	0	0	7	0	0
CDS:PA0634:-:hypothetical_protein:cds634:+:347:NC_002516.2	0	0	0	0	0	0	0	0	0	0	0
CDS:PA0635:-:hypothetical_protein:cds635:+:254:NC_002516.2	0	0	0	0	0	0	0	0	0	2	0
CDS:PA0636:-:hypothetical_protein:cds636:+:1835:NC_002516.2	0	1	0	0	0	0	0	0	7	10	0
CDS:PA0637:-:hypothetical_protein:cds637:+:341:NC_002516.2	0	0	0	1	0	0	1	0	0	0	0
CDS:PA0638:-:bacteriophage_protein:cds638:+:695:NC_002516.2	0	0	0	0	0	0	0	0	0	0	0
CDS:PA0639:-:hypothetical_protein:cds639:+:770:NC_002516.2	0	0	2	0	0	0	0	0	0	0	0
CDS:PA0640:-:bacteriophage_protein:cds640:+:602:NC_002516.2	0	0	0	0	0	0	0	0	4	2	0
CDS:PA0641:-:bacteriophage_protein:cds641:+:3614:NC_002516.2	0	0	7	0	1	4	4	0	3	0	0
CDS:PA0643:-:hypothetical_protein:cds642:+:1091:NC_002516.2	2	2	0	0	3	0	0	0	4	0	4
CDS:PA0644:-:hypothetical_protein:cds643:+:335:NC_002516.2	0	0	0	0	0	0	0	0	2	0	1
CDS:PA0645:-:hypothetical_protein:cds644:+:230:NC_002516.2	0	1	0	0	0	0	2	0	1	0	0
CDS:PA0646:-:hypothetical_protein:cds645:+:1052:NC_002516.2	1	5	0	1	1	1	3	0	3	0	2
CDS:PA0647:-:hypothetical_protein:cds646:+:302:NC_002516.2	0	0	0	0	1	1	0	0	2	0	0
CDS:PA0648:-:hypothetical_protein:cds647:+:230:NC_002516.2	0	0	0	1	1	0	0	0	0	0	0
CDS:PA0649:trpG:anthranilate_synthase_component_II:cds648:+:605:NC_002516.2	4	0	1	1	1	2	5	3	12	2	1
CDS:PA0650:trpD:anthranilate_phosphoribosyltransferase:cds649:+:1049:NC_002516.2	1	0	0	1	0	0	0	1	0	0	0
CDS:PA0651:trpC:indole-3-glycerol_phosphate_synthase:cds650:+:836:NC_002516.2	0	0	0	3	4	4	1	0	0	5	2
CDS:PA0652:vfr:cAMP-regulatory_protein:cds651:-:644:NC_002516.2	5	7	6	8	5	10	4	3	17	5	9
CDS:PA0653:-:hypothetical_protein:cds652:+:422:NC_002516.2	2	0	0	0	0	3	0	0	0	0	0
CDS:PA0654:speD:S-adenosylmethionine_decarboxylase:cds653:+:794:NC_002516.2	0	2	1	10	2	5	4	0	6	0	1
CDS:PA0655:-:hypothetical_protein:cds654:-:647:NC_002516.2	0	0	0	0	2	0	0	0	1	0	0
CDS:PA0656:-:HIT_family_protein:cds655:-:338:NC_002516.2	0	0	0	0	0	0	3	0	0	0	3
CDS:PA0657:-:ATPase:cds656:+:1481:NC_002516.2	0	1	0	0	0	1	3	0	2	0	0
CDS:PA0658:-:short-chain_dehydrogenase:cds657:-:800:NC_002516.2	0	0	0	0	0	0	0	0	0	0	0
CDS:PA0659:-:hypothetical_protein:cds658:-:1076:NC_002516.2	4	1	0	0	1	1	0	1	3	9	0
CDS:PA0660:-:hypothetical_protein:cds659:-:968:NC_002516.2	0	5	0	0	5	0	0	0	3	0	3
CDS:PA0661:-:hypothetical_protein:cds660:-:422:NC_002516.2	1	2	0	0	2	0	0	1	3	0	0
CDS:PA0662:argC:N-acetyl-gamma-glutamyl-phosphate_reductase:cds661:+:1034:NC_002516.2	0	0	0	0	0	0	1	0	0	1	0
CDS:PA0663:argC:hypothetical_protein:cds662:+:719:NC_002516.2	0	0	1	0	0	2	4	0	1	0	0
CDS:PA0664:-:hypothetical_protein:cds663:+:422:NC_002516.2	1	0	1	0	0	0	3	0	8	0	0
CDS:PA0665:-:iron-sulfur_cluster_insertion_protein_ErpA:cds664:+:350:NC_002516.2	1	6	0	4	9	8	11	3	8	1	2
CDS:PA0666:-:anhydro-N-acetylmuramic_acid_kinase:cds665:-:1091:NC_002516.2	0	0	0	0	0	0	0	1	0	0	0
CDS:PA0667:-:hypothetical_protein:cds666:-:1343:NC_002516.2	4	1	0	1	4	0	3	0	7	5	0
CDS:PA0668:tyrZ:tyrosyl-tRNA_synthetase:cds667:+:1199:NC_002516.2	4	6	0	0	5	5	3	0	14	3	15
CDS:PA0669:-:DNA_polymerase_subunit_alpha:cds668:-:3095:NC_002516.2	0	0	0	0	5	0	2	1	3	0	0
CDS:PA0670:-:hypothetical_protein:cds669:-:1415:NC_002516.2	0	0	0	0	0	0	0	0	0	0	0
CDS:PA0671:-:hypothetical_protein:cds670:-:551:NC_002516.2	0	0	0	0	0	0	0	0	0	0	0
CDS:PA0672:hemO:heme_oxygenase:cds671:+:596:NC_002516.2	1	5	0	0	0	5	5	1	6	3	0
CDS:PA0673:-:hypothetical_protein:cds672:-:320:NC_002516.2	0	0	0	0	1	0	0	0	0	0	0
CDS:PA0674:vreA:VreA_protein:cds673:+:716:NC_002516.2	0	0	0	0	0	0	0	0	2	0	0
CDS:PA0675:vreI:ECF_sigma_factor_VreI:cds674:+:545:NC_002516.2	0	0	0	0	0	0	0	1	0	0	0
CDS:PA0676:vreR:sigma_factor_regulator_VreR:cds675:+:959:NC_002516.2	0	0	0	0	2	0	0	0	0	0	0
CDS:PA0677:-:HxcW_pseudopilin:cds676:-:641:NC_002516.2	0	0	0	0	0	0	0	0	0	0	0
CDS:PA0678:-:HxcU_pseudopilin:cds677:-:449:NC_002516.2	0	0	0	0	0	0	0	0	0	0	0
CDS:PA0679:-:hypothetical_protein:cds678:+:431:NC_002516.2	0	0	0	0	0	0	0	0	0	0	0
CDS:PA0680:-:HxcV_pseudopilin:cds679:-:374:NC_002516.2	0	0	0	0	0	0	0	0	0	0	0
CDS:PA0681:-:HxcT_pseudopilin:cds680:+:449:NC_002516.2	0	0	0	0	0	0	0	0	1	0	0
CDS:PA0682:-:HxcX_atypical_pseudopilin:cds681:+:965:NC_002516.2	0	0	0	0	0	0	0	0	0	0	0
CDS:PA0683:-:type_II_secretion_system_protein:cds682:+:1145:NC_002516.2	0	0	0	0	0	0	0	0	0	0	0
CDS:PA0684:-:type_II_secretion_system_protein:cds683:+:593:NC_002516.2	0	0	0	0	0	0	0	0	0	0	0
CDS:PA0685:-:type_II_secretion_system_protein:cds684:+:2411:NC_002516.2	0	0	0	0	0	1	0	1	0	0	0
CDS:PA0686:-:type_II_secretion_system_protein:cds685:+:1409:NC_002516.2	0	0	0	0	0	0	0	0	0	0	0
CDS:PA0687:-:type_II_secretion_system_protein:cds686:+:1214:NC_002516.2	0	0	0	0	2	0	0	0	0	0	0
CDS:PA0688:-:ABC_transporter:cds687:+:1106:NC_002516.2	0	0	0	0	0	0	0	0	7	0	0
CDS:PA0689:-:hypothetical_protein:cds688:+:1112:NC_002516.2	0	0	0	0	0	0	0	3	6	1	0
CDS:PA0690:-:hypothetical_protein:cds689:+:12542:NC_002516.2	1	3	3	0	5	5	1	3	15	6	6
CDS:PA0691:-:hypothetical_protein:cds690:+:602:NC_002516.2	0	0	0	0	1	1	0	0	0	0	0
CDS:PA0692:-:hypothetical_protein:cds691:+:1634:NC_002516.2	0	0	0	5	0	0	0	0	0	0	0
CDS:PA0693:exbB2:transporter_ExbB2:cds692:+:1847:NC_002516.2	0	0	0	0	0	0	1	0	0	0	0
CDS:PA0694:exbD2:transporter_ExbD:cds693:+:419:NC_002516.2	0	0	0	0	0	0	0	0	0	0	0
CDS:PA0695:-:hypothetical_protein:cds694:+:746:NC_002516.2	0	0	0	0	0	0	0	0	0	1	0
CDS:PA0696:-:hypothetical_protein:cds695:+:1706:NC_002516.2	0	0	0	0	0	0	0	0	0	0	0
CDS:PA0697:-:hypothetical_protein:cds696:+:662:NC_002516.2	0	1	0	0	0	0	0	0	0	0	0
CDS:PA0698:-:hypothetical_protein:cds697:+:479:NC_002516.2	0	0	0	0	0	0	2	0	0	0	0
CDS:PA0699:-:PpiC-type_peptidyl-prolyl_cis-trans_isomerase:cds698:+:944:NC_002516.2	0	0	0	0	0	0	0	0	1	0	0
CDS:PA0700:-:hypothetical_protein:cds699:+:425:NC_002516.2	0	0	0	0	0	0	0	0	1	0	0
CDS:PA0701:-:transcriptional_regulator:cds700:+:986:NC_002516.2	0	0	0	0	0	0	0	0	0	0	0
CDS:PA0701a:-:AraC_family_transcriptional_regulator:cds701:+:665:NC_002516.2	0	0	0	0	0	0	0	0	0	0	0
CDS:PA0702:-:hypothetical_protein:cds702:-:905:NC_002516.2	0	0	0	0	0	0	0	0	1	0	3
CDS:PA0703:-:major_facilitator_superfamily_28MFS29_transporter:cds703:-:1316:NC_002516.2	0	0	0	0	1	0	0	0	1	0	0
CDS:PA0704:-:amidase:cds704:-:1394:NC_002516.2	0	0	0	0	2	0	0	0	0	0	0
CDS:PA0705:migA:alpha-12C6-rhamnosyltransferase_MigA:cds705:-:899:NC_002516.2	1	0	0	0	6	1	0	2	7	0	0
CDS:PA0706:cat:chloramphenicol_acetyltransferase:cds706:-:638:NC_002516.2	2	0	0	5	3	1	0	0	1	0	0
CDS:PA0707:toxR:transcriptional_regulator_ToxR:cds707:-:779:NC_002516.2	0	3	0	5	1	1	0	0	5	4	0
CDS:PA0708:-:transcriptional_regulator:cds708:-:854:NC_002516.2	0	0	0	0	0	0	0	0	0	1	0
CDS:PA0709:-:hypothetical_protein:cds709:+:296:NC_002516.2	0	0	0	0	0	0	0	0	0	0	0
CDS:PA0710:gloA2:lactoylglutathione_lyase:cds710:+:395:NC_002516.2	0	0	0	0	0	2	0	0	0	0	0
CDS:PA0711:-:hypothetical_protein:cds711:-:506:NC_002516.2	0	0	0	0	0	0	0	0	0	0	0
CDS:PA0712:-:hypothetical_protein:cds712:-:257:NC_002516.2	0	0	0	0	0	1	0	0	0	0	0
CDS:PA0713:-:hypothetical_protein:cds713:+:293:NC_002516.2	0	0	0	0	0	0	0	0	1	0	0
CDS:PA0714:-:hypothetical_protein:cds714:+:476:NC_002516.2	0	2	0	0	0	0	0	0	0	0	0
CDS:PA0715:-:hypothetical_protein:cds715:+:956:NC_002516.2	0	0	0	0	0	0	0	0	5	0	0
CDS:PA0716:-:hypothetical_protein:cds716:+:1325:NC_002516.2	0	2	0	0	5	0	1	0	4	2	2
CDS:PA0718:-:hypothetical_protein:cds717:+:290:NC_002516.2	0	0	0	0	1	0	0	0	0	0	0
CDS:PA0719:-:hypothetical_protein:cds718:+:377:NC_002516.2	0	0	0	0	0	0	0	0	1	0	0
CDS:PA0720:-:helix_destabilizing_protein_of_bacteriophage_Pf1:cds719:+:434:NC_002516.2	0	0	0	0	0	0	0	0	2	0	0
CDS:PA0721:-:hypothetical_protein:cds720:+:92:NC_002516.2	0	0	0	0	0	0	0	0	0	0	0
CDS:PA0722:-:hypothetical_protein:cds721:+:251:NC_002516.2	0	2	0	0	0	0	0	0	0	0	0
CDS:PA0723:coaB:coat_protein_B_of_bacteriophage_Pf1:cds722:+:248:NC_002516.2	0	1	0	0	0	0	0	0	1	0	0
CDS:PA0724:-:coat_protein_A_of_bacteriophage_Pf1:cds723:+:1262:NC_002516.2	0	1	2	0	0	0	0	0	0	0	4
CDS:PA0725:-:hypothetical_protein:cds724:+:356:NC_002516.2	0	0	0	0	0	0	0	0	6	0	0
CDS:PA0726:-:hypothetical_protein:cds725:+:1274:NC_002516.2	1	1	0	2	3	0	12	0	4	0	0
CDS:PA0727:-:hypothetical_protein:cds726:+:1292:NC_002516.2	0	1	0	0	3	0	0	0	0	0	0
CDS:PA0728:-:bacteriophage_integrase:cds727:+:983:NC_002516.2	0	0	0	0	0	0	0	0	2	0	0
CDS:PA0729:-:hypothetical_protein:cds728:+:347:NC_002516.2	0	1	0	0	3	3	3	0	0	6	2
CDS:PA0730:-:transferase:cds729:-:902:NC_002516.2	6	0	0	5	0	0	2	0	6	4	0
CDS:PA0731:-:hypothetical_protein:cds730:-:737:NC_002516.2	0	0	0	2	2	0	0	0	0	0	0
CDS:PA0732:-:hypothetical_protein:cds731:-:1043:NC_002516.2	0	9	0	4	3	2	10	1	15	0	0
CDS:PA0733:-:pseudouridylate_synthase:cds732:-:692:NC_002516.2	0	0	0	0	0	2	0	0	0	0	0
CDS:PA0734:-:hypothetical_protein:cds733:-:272:NC_002516.2	0	0	0	0	0	1	0	0	1	0	0
CDS:PA0735:-:hypothetical_protein:cds734:-:815:NC_002516.2	0	2	0	0	0	1	2	2	0	0	0
CDS:PA0736:-:hypothetical_protein:cds735:-:1076:NC_002516.2	0	0	0	0	0	0	0	0	0	0	0
CDS:PA0736a:-:hypothetical_protein:cds736:+:179:NC_002516.2	0	0	1	0	0	2	0	0	0	0	0
CDS:PA0737:-:hypothetical_protein:cds737:+:455:NC_002516.2	0	0	0	0	0	0	0	0	0	0	0
CDS:PA0738:-:hypothetical_protein:cds738:+:245:NC_002516.2	0	0	0	0	0	0	0	0	0	0	0
CDS:PA0739:-:transcriptional_regulator:cds739:-:914:NC_002516.2	0	0	1	0	0	0	0	0	0	0	0
CDS:PA0740:sdsA1:SDS_hydrolase_SdsA1:cds740:+:1976:NC_002516.2	0	0	0	0	1	0	0	0	2	0	4
CDS:PA0741:-:hypothetical_protein:cds741:-:641:NC_002516.2	0	0	0	0	1	3	2	0	4	0	0
CDS:PA0742:-:hypothetical_protein:cds742:-:644:NC_002516.2	0	0	0	0	0	0	0	0	0	0	0
CDS:PA0743:-:3-hydroxyisobutyrate_dehydrogenase:cds743:-:896:NC_002516.2	0	0	0	0	0	1	0	0	0	0	0
CDS:PA0744:-:enoyl-CoA_hydratase:cds744:-:1103:NC_002516.2	0	1	0	0	1	0	0	0	0	4	0
CDS:PA0745:-:enoyl-CoA_hydratase:cds745:-:818:NC_002516.2	0	0	1	0	1	0	0	1	19	0	0
CDS:PA0746:-:acyl-CoA_dehydrogenase:cds746:-:1163:NC_002516.2	0	2	0	2	0	0	3	3	0	0	0
CDS:PA0747:-:aldehyde_dehydrogenase:cds747:-:1508:NC_002516.2	0	0	0	2	0	2	3	0	0	5	0
CDS:PA0749:-:hypothetical_protein:cds748:+:821:NC_002516.2	0	0	0	0	2	0	0	0	0	0	0
CDS:PA0750:ung:uracil-DNA_glycosylase:cds749:+:695:NC_002516.2	0	2	0	0	0	0	0	0	1	0	0
CDS:PA0751:-:hypothetical_protein:cds750:-:1037:NC_002516.2	0	0	0	0	0	3	0	0	0	0	0
CDS:PA0752:-:hypothetical_protein:cds751:-:1517:NC_002516.2	1	0	0	0	1	1	0	0	0	0	1
CDS:PA0753:-:hypothetical_protein:cds752:-:470:NC_002516.2	0	0	0	0	0	0	0	0	0	0	0
CDS:PA0754:-:hypothetical_protein:cds753:-:983:NC_002516.2	0	0	0	0	0	1	1	0	4	3	0
CDS:PA0755:opdH:cis-aconitate_porin_OpdH:cds754:-:1283:NC_002516.2	0	0	0	0	2	0	3	0	2	3	3
CDS:PA0756:-:two-component_response_regulator:cds755:+:671:NC_002516.2	0	0	0	0	0	0	0	0	0	0	0
CDS:PA0757:-:two-component_sensor:cds756:+:1382:NC_002516.2	0	0	0	2	0	0	3	0	0	1	0
CDS:PA0758:-:hypothetical_protein:cds757:-:836:NC_002516.2	2	0	0	3	4	0	0	0	4	0	0
CDS:PA0759:-:hypothetical_protein:cds758:-:944:NC_002516.2	0	2	0	2	0	2	4	0	6	4	0
CDS:PA0760:-:hypothetical_protein:cds759:+:254:NC_002516.2	0	0	0	0	0	0	3	0	7	0	0
CDS:PA0761:nadB:L-aspartate_oxidase:cds760:-:1616:NC_002516.2	1	0	0	0	0	0	0	6	4	2	2
CDS:PA0762:algU:RNA_polymerase_sigma_factor_AlgU:cds761:+:581:NC_002516.2	2	0	2	2	12	16	4	5	26	4	2
CDS:PA0763:mucA:anti-sigma_factor_MucA:cds762:+:584:NC_002516.2	2	3	1	4	3	6	2	4	10	5	1
CDS:PA0764:mucB:negative_regulator_for_alginate_biosynthesis_MucB:cds763:+:950:NC_002516.2	0	1	0	1	5	2	3	3	0	0	0
CDS:PA0765:mucC:positive_regulator_for_alginate_biosynthesis_MucC:cds764:+:455:NC_002516.2	1	0	0	0	0	0	3	0	1	0	0
CDS:PA0766:mucD:serine_protease_MucD:cds765:+:1424:NC_002516.2	4	0	0	0	0	0	1	0	5	0	0
CDS:PA0767:lepA:GTP-binding_protein_LepA:cds766:+:1799:NC_002516.2	4	0	2	2	1	1	0	0	7	6	3
CDS:PA0768:lepB:signal_peptidase_I:cds767:+:854:NC_002516.2	0	0	0	3	0	2	0	0	8	2	3
CDS:PA0769:-:hypothetical_protein:cds768:+:377:NC_002516.2	0	0	0	0	0	0	2	0	4	1	0
CDS:PA0770:rnc:ribonuclease_III:cds769:+:689:NC_002516.2	0	0	0	0	1	2	0	1	1	0	0
CDS:PA0771:era:GTP-binding_protein_Era:cds770:+:917:NC_002516.2	0	0	0	0	0	0	0	0	0	0	0
CDS:PA0772:recO:DNA_repair_protein_RecO:cds771:+:701:NC_002516.2	0	0	0	0	0	0	0	0	0	0	0
CDS:PA0773:pdxJ:pyridoxine_527-phosphate_synthase:cds772:+:746:NC_002516.2	0	0	0	0	2	0	0	0	0	0	0
CDS:PA0774:-:hypothetical_protein:cds773:-:968:NC_002516.2	0	1	0	0	0	0	0	0	0	0	0
CDS:PA0775:-:hypothetical_protein:cds774:-:740:NC_002516.2	2	2	0	1	0	0	0	0	0	0	0
CDS:PA0776:-:hypothetical_protein:cds775:-:572:NC_002516.2	0	0	0	0	0	0	0	0	0	0	0
CDS:PA0777:-:hypothetical_protein:cds776:-:752:NC_002516.2	0	0	0	0	0	0	0	0	0	0	0
CDS:PA0778:icp:inhibitor_of_cysteine_peptidase:cds777:-:404:NC_002516.2	0	0	0	0	0	0	0	0	0	0	0
CDS:PA0779:-:ATP-dependent_protease:cds778:-:2399:NC_002516.2	1	0	5	2	16	1	2	0	4	3	0
CDS:PA0780:pruR:proline_utilization_regulator:cds779:+:752:NC_002516.2	0	0	0	0	1	0	0	0	0	0	0
CDS:PA0781:-:hypothetical_protein:cds780:-:2063:NC_002516.2	0	0	0	0	0	0	0	0	3	0	0
CDS:PA0782:putA:bifunctional_proline_dehydrogenase2Fpyrroline-5-carboxylate_dehydrogenase:cds781:+:3182:NC_002516.2	0	0	1	0	3	2	0	0	0	1	5
CDS:PA0783:putP:sodium2Fproline_symporter_PutP:cds782:+:1520:NC_002516.2	0	3	0	3	4	1	3	1	6	4	0
CDS:PA0784:-:transcriptional_regulator:cds783:-:929:NC_002516.2	0	0	0	0	0	0	0	1	0	0	0
CDS:PA0785:azoR1:FMN-dependent_NADH-azoreductase_AzoR:cds784:+:638:NC_002516.2	0	0	0	0	0	0	0	0	0	0	0
CDS:PA0786:-:transporter:cds785:+:305:NC_002516.2	0	0	0	0	0	0	0	0	0	0	0
CDS:PA0787:-:hypothetical_protein:cds786:+:1163:NC_002516.2	0	0	0	0	0	0	0	0	0	0	0
CDS:PA0788:-:hypothetical_protein:cds787:-:3125:NC_002516.2	3	0	0	0	2	0	1	2	3	0	0
CDS:PA0788a:-:hypothetical_protein:cds788:+:209:NC_002516.2	0	0	0	0	0	2	0	0	0	0	0
CDS:PA0789:-:amino_acid_permease:cds789:+:1415:NC_002516.2	0	0	0	0	0	1	1	0	3	0	0
CDS:PA0790:-:hypothetical_protein:cds790:-:815:NC_002516.2	0	0	0	0	0	0	0	0	0	0	0
CDS:PA0791:-:transcriptional_regulator:cds791:+:788:NC_002516.2	0	0	0	0	0	0	0	0	0	0	0
CDS:PA0792:prpD:2-methylcitrate_dehydratase:cds792:-:1484:NC_002516.2	0	0	0	0	0	0	1	0	0	0	0
CDS:PA0793:-:hypothetical_protein:cds793:-:1187:NC_002516.2	0	0	0	0	1	4	0	0	1	0	0
CDS:PA0794:-:aconitate_hydratase:cds794:-:2606:NC_002516.2	0	0	0	0	0	7	0	0	0	3	0
CDS:PA0795:prpC:methylcitrate_synthase:cds795:-:1127:NC_002516.2	1	0	0	0	0	0	0	2	0	0	0
CDS:PA0796:prpB:2-methylisocitrate_lyase:cds796:-:896:NC_002516.2	0	0	0	0	0	0	1	0	0	5	3
CDS:PA0797:-:transcriptional_regulator:cds797:-:722:NC_002516.2	0	4	0	0	0	0	4	3	3	1	0
CDS:PA0798:pmtA:phospholipid_methyltransferase:cds798:+:650:NC_002516.2	0	0	0	0	0	0	0	0	2	1	0
CDS:PA0799:-:helicase:cds799:-:1991:NC_002516.2	0	0	0	0	3	0	0	0	0	0	0
CDS:PA0800:-:hypothetical_protein:cds800:+:533:NC_002516.2	0	0	0	0	5	5	0	0	2	0	0
CDS:PA0801:-:hypothetical_protein:cds801:+:1520:NC_002516.2	0	1	0	0	0	0	0	0	3	0	0
CDS:PA0802:-:hypothetical_protein:cds802:+:323:NC_002516.2	0	0	0	0	0	0	0	0	0	0	0
CDS:PA0803:-:hypothetical_protein:cds803:+:440:NC_002516.2	0	0	0	0	0	0	0	0	0	0	0
CDS:PA0804:-:oxidoreductase:cds804:+:821:NC_002516.2	0	0	0	0	0	0	0	0	0	0	0
CDS:PA0805:-:hypothetical_protein:cds805:-:227:NC_002516.2	0	1	0	11	9	18	11	5	14	8	11
CDS:PA0806:-:hypothetical_protein:cds806:+:395:NC_002516.2	0	0	0	0	0	0	0	0	0	0	0
CDS:PA0807:ampDh3:protein_AmpDh3:cds807:+:767:NC_002516.2	0	0	0	0	0	0	0	0	3	2	0
CDS:PA0808:-:hypothetical_protein:cds808:+:473:NC_002516.2	0	2	0	0	0	0	0	0	0	0	0
CDS:PA0809:-:manganese_transporter_MntH:cds809:-:1316:NC_002516.2	0	0	0	0	0	0	0	0	0	0	0
CDS:PA0810:-:haloacid_dehalogenase:cds810:-:701:NC_002516.2	0	0	0	0	0	0	0	0	0	2	0
CDS:PA0811:-:major_facilitator_superfamily_28MFS29_transporter:cds811:-:1247:NC_002516.2	0	0	0	0	0	0	0	1	1	0	0
CDS:PA0812:-:hypothetical_protein:cds812:-:1295:NC_002516.2	0	0	0	0	0	0	0	1	0	0	0
CDS:PA0813:-:hypothetical_protein:cds813:-:1247:NC_002516.2	0	0	0	0	0	0	0	0	2	0	0
CDS:PA0814:-:hypothetical_protein:cds814:-:434:NC_002516.2	0	0	0	0	0	0	0	0	0	0	0
CDS:PA0815:-:transcriptional_regulator:cds815:+:953:NC_002516.2	0	0	0	0	0	2	0	0	0	0	0
CDS:PA0816:-:transcriptional_regulator:cds816:-:884:NC_002516.2	0	0	0	0	0	0	0	0	0	0	0
CDS:PA0817:-:ring-cleaving_dioxygenase:cds817:+:425:NC_002516.2	0	0	0	0	0	0	0	0	1	0	0
CDS:PA0818:-:hypothetical_protein:cds818:-:272:NC_002516.2	0	0	0	0	0	1	0	0	0	0	0
CDS:PA0819:-:hypothetical_protein:cds819:+:293:NC_002516.2	0	0	0	0	0	0	0	0	0	0	0
CDS:PA0820:-:hypothetical_protein:cds820:+:812:NC_002516.2	0	5	0	5	0	1	0	2	10	3	0
CDS:PA0821:-:hypothetical_protein:cds821:-:1088:NC_002516.2	0	0	0	0	0	2	0	0	1	0	0
CDS:PA0823:-:hypothetical_protein:cds822:-:233:NC_002516.2	0	0	0	0	0	0	0	0	0	0	0
CDS:PA0824:-:hypothetical_protein:cds823:-:518:NC_002516.2	0	0	0	0	0	0	0	0	0	0	0
CDS:PA0825:-:hypothetical_protein:cds824:-:335:NC_002516.2	0	0	0	0	0	1	0	0	1	0	0
CDS:PA0826:-:hypothetical_protein:cds825:-:638:NC_002516.2	0	1	0	0	5	3	0	0	1	0	0
CDS:PA0827:-:hypothetical_protein:cds826:-:878:NC_002516.2	0	0	0	0	0	0	5	0	0	6	0
CDS:PA0828:-:transcriptional_regulator:cds827:+:683:NC_002516.2	0	0	0	0	0	0	0	0	0	0	0
CDS:PA0829:-:hydrolase:cds828:+:941:NC_002516.2	0	0	0	0	0	0	0	0	3	0	0
CDS:PA0830:-:hypothetical_protein:cds829:-:833:NC_002516.2	0	2	0	0	0	1	4	0	0	0	0
CDS:PA0831:oruR:transcriptional_regulator_OruR:cds830:+:1019:NC_002516.2	0	0	0	0	0	1	0	0	6	0	0
CDS:PA0832:-:hypothetical_protein:cds831:+:641:NC_002516.2	0	0	0	0	1	0	0	0	0	0	2
CDS:PA0833:-:hypothetical_protein:cds832:+:713:NC_002516.2	0	0	0	4	2	4	0	0	6	0	0
CDS:PA0834:-:acyltransferase:cds833:-:914:NC_002516.2	0	0	1	5	0	0	2	0	8	0	0
CDS:PA0835:pta:phosphate_acetyltransferase:cds834:-:2114:NC_002516.2	0	0	0	0	0	9	0	1	1	2	0
CDS:PA0836:ackA:acetate_kinase:cds835:-:1184:NC_002516.2	0	2	0	0	0	1	0	0	2	0	0
CDS:PA0837:slyD:peptidyl-prolyl_cis-trans_isomerase_SlyD:cds836:+:485:NC_002516.2	0	0	0	1	0	0	1	4	7	0	1
CDS:PA0838:-:glutathione_peroxidase:cds837:+:482:NC_002516.2	0	0	0	0	0	0	0	0	0	0	0
CDS:PA0839:-:transcriptional_regulator:cds838:+:590:NC_002516.2	0	0	0	0	2	0	0	0	3	0	0
CDS:PA0840:-:oxidoreductase:cds839:+:1112:NC_002516.2	0	0	0	0	5	0	0	0	0	0	0
CDS:PA0841:-:hypothetical_protein:cds840:+:959:NC_002516.2	0	0	0	0	0	0	1	0	1	2	0
CDS:PA0842:-:glycosyl_transferase_family_protein:cds841:-:1220:NC_002516.2	0	0	0	0	0	0	0	0	0	0	0
CDS:PA0843:plcR:phospholipase_accessory_protein_PlcR:cds842:-:623:NC_002516.2	0	0	0	0	0	0	0	0	0	0	0
CDS:PA0844:plcH:hemolytic_phospholipase_C:cds843:-:2192:NC_002516.2	0	0	4	0	2	0	1	0	3	0	0
CDS:PA0845:-:hypothetical_protein:cds844:-:2012:NC_002516.2	2	1	3	0	0	1	1	0	0	0	0
CDS:PA0846:-:sulfate_transporter_CysZ:cds845:-:740:NC_002516.2	1	2	0	0	0	1	1	0	1	0	0
CDS:PA0847:-:hypothetical_protein:cds846:-:2207:NC_002516.2	5	1	0	0	0	0	0	1	3	0	0
CDS:PA0848:-:alkyl_hydroperoxide_reductase:cds847:+:599:NC_002516.2	0	6	0	3	2	3	0	0	0	0	0
CDS:PA0849:trxB2:thioredoxin_reductase:cds848:+:950:NC_002516.2	0	1	0	0	0	0	0	0	1	0	1
CDS:PA0850:-:hypothetical_protein:cds849:+:419:NC_002516.2	0	0	0	0	0	0	0	0	0	0	0
CDS:PA0851:-:hypothetical_protein:cds850:-:962:NC_002516.2	2	0	1	0	3	0	0	0	0	0	0
CDS:PA0852:cbpD:chitin-binding_protein_CbpD:cds851:-:1169:NC_002516.2	0	0	0	0	2	0	0	0	0	0	0
CDS:PA0853:-:oxidoreductase:cds852:-:623:NC_002516.2	0	0	0	0	0	0	0	0	0	0	0
CDS:PA0854:fumC2:fumarate_hydratase:cds853:-:1394:NC_002516.2	0	0	0	0	0	2	0	0	1	0	0
CDS:PA0855:-:hypothetical_protein:cds854:-:1019:NC_002516.2	0	0	0	0	0	0	0	0	0	0	0
CDS:PA0856:-:hypothetical_protein:cds855:+:548:NC_002516.2	2	1	0	0	1	0	0	3	4	2	0
CDS:PA0857:bolA:morphogene_protein_BolA:cds856:+:305:NC_002516.2	0	0	0	0	1	0	0	2	0	0	0
CDS:PA0858:-:hypothetical_protein:cds857:+:938:NC_002516.2	0	0	0	0	2	0	0	0	3	0	0
CDS:PA0859:-:hypothetical_protein:cds858:+:602:NC_002516.2	0	0	0	0	0	0	0	0	0	0	0
CDS:PA0860:-:ABC_transporter_ATP-binding_protein2Fpermease:cds859:+:1790:NC_002516.2	0	1	0	0	2	2	0	4	0	1	0
CDS:PA0861:-:hypothetical_protein:cds860:+:2456:NC_002516.2	0	2	0	0	2	0	1	0	0	0	0
CDS:PA0862:-:hypothetical_protein:cds861:+:782:NC_002516.2	0	0	0	1	2	0	2	0	2	1	0
CDS:PA0863:-:oxidoreductase:cds862:-:959:NC_002516.2	0	0	0	0	0	0	0	0	0	0	0
CDS:PA0864:-:transcriptional_regulator:cds863:-:788:NC_002516.2	0	0	0	0	0	0	0	0	0	0	0
CDS:PA0865:hpd:4-hydroxyphenylpyruvate_dioxygenase:cds864:+:1073:NC_002516.2	2	14	4	6	6	16	2	2	10	1	5
CDS:PA0866:aroP2:aromatic_amino_acid_transporter_AroP2:cds865:+:1418:NC_002516.2	0	0	0	3	1	0	4	0	0	0	2
CDS:PA0867:mliC:lysozyme_inhibitor:cds866:+:383:NC_002516.2	0	1	0	0	0	0	0	0	0	0	0
CDS:PA0868:-:peptidyl-tRNA_hydrolase:cds867:+:413:NC_002516.2	0	0	0	0	0	6	0	0	0	0	0
CDS:PA0869:pbpG:D-alanyl-D-alanine_endopeptidase:cds868:-:932:NC_002516.2	1	0	0	0	0	0	4	0	5	3	0
CDS:PA0870:phhC:aromatic_amino_acid_aminotransferase:cds869:-:1199:NC_002516.2	0	2	0	0	0	0	0	0	1	0	2
CDS:PA0871:phhB:pterin-4-alpha-carbinolamine_dehydratase:cds870:-:356:NC_002516.2	1	0	6	1	5	0	0	0	4	2	0
CDS:PA0872:phhA:phenylalanine_4-monooxygenase:cds871:-:788:NC_002516.2	4	6	0	8	4	8	9	2	19	4	5
CDS:PA0873:phhR:transcriptional_regulator_PhhR:cds872:+:1559:NC_002516.2	0	1	0	0	0	0	3	0	8	0	0
CDS:PA0874:-:hypothetical_protein:cds873:-:266:NC_002516.2	0	0	0	0	0	0	0	0	3	0	0
CDS:PA0875:-:hypothetical_protein:cds874:-:2195:NC_002516.2	0	1	0	0	0	0	0	1	0	0	0
CDS:PA0876:-:transcriptional_regulator:cds875:+:944:NC_002516.2	0	7	0	0	0	0	0	0	0	0	0
CDS:PA0877:-:transcriptional_regulator:cds876:-:896:NC_002516.2	0	0	0	0	0	0	0	0	0	0	0
CDS:PA0878:-:hypothetical_protein:cds877:+:827:NC_002516.2	0	0	0	0	0	1	0	0	0	0	0
CDS:PA0879:-:acyl-CoA_dehydrogenase:cds878:+:1160:NC_002516.2	0	0	0	2	0	0	0	0	0	0	0
[truncated: 4,694 more rows]
