# Supplementary material for: Hybridization-based capture of pathogen mRNA enables paired host-pathogen transcriptional analysis
Source: Sci Rep. 2019 Dec 17;9:19244. doi: 10.1038/s41598-019-55633-6 (PMC6917760; doi:10.1038/s41598-019-55633-6)
Supplement: Supplementary file 4 — Supplementary Dataset 3 [file 41598_2019_55633_MOESM4_ESM.xlsx]

## Sheet: pre_host
Geneid	WT_4_rep1	WT_4_rep2	WT_4_rep3	WT_4_rep4	WT_4_rep5	WT_4_rep6	Un_4_rep1	Un_4_rep2	Un_4_rep3	WT_24_rep1	WT_24_rep2	WT_24_rep3	WT_24_rep4	WT_24_rep5	WT_24_rep6	Un_24_rep1	Un_24_rep2	Un_24_rep3	WT_48_rep1	WT_48_rep2	WT_48_rep3	WT_48_rep4	WT_48_rep5	WT_48_rep6	Un_48_rep1	Un_48_rep2	Un_48_rep3	WT_72_rep1	WT_72_rep2	WT_72_rep3	WT_72_rep4	WT_72_rep5	WT_72_rep6	Un_72_rep1	Un_72_rep2	Un_72_rep3	WT_96_rep1	WT_96_rep2	WT_96_rep3	WT_96_rep4	WT_96_rep5	WT_96_rep6	Un_96_rep1	Un_96_rep2	Un_96_rep3	WT_120_rep1	WT_120_rep2	WT_120_rep3	WT_120_rep4
ENSMUSG00000094569.1:cdna:Trbd2:TR_D_gene:1	0	0	0	0	0	0	0	0	0	0	0	0	0	0	0	0	0	0	0	0	0	0	0	0	0	0	0	0	0	0	0	0	0	0	0	0	0	0	0	0	0	0	0	0	0	0	0	0	0
ENSMUSG00000095668.1:cdna:Trbd1:TR_D_gene:1	0	0	0	0	0	0	0	0	0	0	0	0	0	0	0	0	0	0	0	0	0	0	0	0	0	0	0	0	0	0	0	0	0	0	0	0	0	0	0	0	0	0	0	0	0	0	0	0	0
ENSMUSG00000096749.2:cdna:Trdd1:TR_D_gene:1	0	0	0	0	0	0	0	0	0	0	0	0	0	0	0	0	0	0	0	0	0	0	0	0	0	0	0	0	0	0	0	0	0	0	0	0	0	0	0	0	0	0	0	0	0	0	0	0	0
ENSMUSG00000096176.1:cdna:Trdd2:TR_D_gene:1	0	0	0	0	0	0	0	0	0	0	0	0	0	0	0	0	0	0	0	0	0	0	0	0	0	0	0	0	0	0	0	0	0	0	0	0	0	0	0	0	0	0	0	0	0	0	0	0	0
ENSMUSG00000094028.1:cdna:Ighd4-1:IG_D_gene:-1	0	0	0	0	0	0	0	0	0	0	0	0	0	0	0	0	0	0	0	0	0	0	0	0	0	0	0	0	0	0	0	0	0	0	0	0	0	0	0	0	0	0	0	0	0	0	0	0	0
ENSMUSG00000094552.1:cdna:Ighd3-2:IG_D_gene:-1	0	0	0	0	0	0	0	0	0	0	0	0	0	0	0	0	0	0	0	0	0	0	0	0	0	0	0	0	0	0	0	0	0	0	0	0	0	0	0	0	0	0	0	0	0	0	0	0	0
ENSMUSG00000096420.2:cdna:Ighd5-6:IG_D_gene:-1	0	0	0	0	0	0	0	0	0	0	0	0	0	0	0	0	0	0	0	0	0	0	0	0	0	0	0	0	0	0	0	0	0	0	0	0	0	0	0	0	0	0	0	0	0	0	0	0	0
ENSMUSG00000095656.1:cdna:Ighd2-8:IG_D_gene:-1	0	0	0	0	0	0	0	0	0	0	0	0	0	0	0	0	0	0	0	0	0	0	0	0	0	0	0	0	0	0	0	0	0	0	0	0	0	0	0	0	0	0	0	0	0	0	0	0	0
ENSMUSG00000094957.1:cdna:Ighd5-5:IG_D_gene:-1	0	0	0	0	0	0	0	0	0	0	0	0	0	0	0	0	0	0	0	0	0	0	0	0	0	0	0	0	0	0	0	0	0	0	0	0	0	0	0	0	0	0	0	0	0	0	0	0	0
ENSMUSG00000094057.1:cdna:Ighd2-7:IG_D_gene:-1	0	0	0	0	0	0	0	0	0	0	0	0	0	0	0	0	0	0	0	0	0	0	0	0	0	0	0	0	0	0	0	0	0	0	0	0	0	0	0	0	0	0	0	0	0	0	0	0	0
ENSMUSG00000094268.1:cdna:Ighd5-8:IG_D_gene:-1	0	0	0	0	0	0	0	0	0	0	0	0	0	0	0	0	0	0	0	0	0	0	0	0	0	0	0	0	0	0	0	0	0	0	0	0	0	0	0	0	0	0	0	0	0	0	0	0	0
ENSMUSG00000096884.1:cdna:Ighd5-4:IG_D_gene:-1	0	0	0	0	0	0	0	0	0	0	0	0	0	0	0	0	0	0	0	0	0	0	0	0	0	0	0	0	0	0	0	0	0	0	0	0	0	0	0	0	0	0	0	0	0	0	0	0	0
ENSMUSG00000096250.1:cdna:Ighd2-6:IG_D_gene:-1	0	0	0	0	0	0	0	0	0	0	0	0	0	0	0	0	0	0	0	0	0	0	0	0	0	0	0	0	0	0	0	0	0	0	0	0	0	0	0	0	0	0	0	0	0	0	0	0	0
ENSMUSG00000095592.1:cdna:Ighd5-7:IG_D_gene:-1	0	0	0	0	0	0	0	0	0	0	0	0	0	0	0	0	0	0	0	0	0	0	0	0	0	0	0	0	0	0	0	0	0	0	0	0	0	0	0	0	0	0	0	0	0	0	0	0	0
ENSMUSG00000093876.1:cdna:Ighd5-3:IG_D_gene:-1	0	0	0	0	0	0	0	0	0	0	0	0	0	0	0	0	0	0	0	0	0	0	0	0	0	0	0	0	0	0	0	0	0	0	0	0	0	0	0	0	0	0	0	0	0	0	0	0	0
ENSMUSG00000095897.1:cdna:Ighd2-5:IG_D_gene:-1	0	0	0	0	0	0	0	0	0	0	0	0	0	0	0	0	0	0	0	0	0	0	0	0	0	0	0	0	0	0	0	0	0	0	0	0	0	0	0	0	0	0	0	0	0	0	0	0	0
ENSMUSG00000103203.1:cdna:Gm37327:IG_D_gene:-1	0	0	0	0	0	0	0	0	0	0	0	0	0	0	0	0	0	0	0	0	0	0	0	0	0	0	0	0	0	0	0	0	0	0	0	0	0	0	0	0	0	0	0	0	0	0	0	0	0
ENSMUSG00000096396.1:cdna:Ighd5-2:IG_D_gene:-1	0	0	0	0	0	0	0	0	0	0	0	0	0	0	0	0	0	0	0	0	0	0	0	0	0	0	0	0	0	0	0	0	0	0	0	0	0	0	0	0	0	0	0	0	0	0	0	0	0
ENSMUSG00000095444.1:cdna:Ighd2-4:IG_D_gene:-1	0	0	0	0	0	0	0	0	0	0	0	0	0	0	0	0	0	0	0	0	0	0	0	0	0	0	0	0	0	0	0	0	0	0	0	0	0	0	0	0	0	0	0	0	0	0	0	0	0
ENSMUSG00000096568.1:cdna:Ighd2-3:IG_D_gene:-1	0	0	0	0	0	0	0	0	0	0	0	0	0	0	0	0	0	0	0	0	0	0	0	0	0	0	0	0	0	0	0	0	0	0	0	0	0	0	0	0	0	0	0	0	0	0	0	0	0
ENSMUSG00000076630.1:cdna:Ighd1-1:IG_D_gene:-1	0	0	0	0	0	0	0	0	0	0	0	0	0	0	0	0	0	0	0	0	0	0	0	0	0	0	0	0	0	0	0	0	0	0	0	0	0	0	0	0	0	0	0	0	0	0	0	0	0
ENSMUSG00000093818.1:cdna:Ighd3-1:IG_D_gene:-1	0	0	0	0	0	0	0	0	0	0	0	0	0	0	0	0	0	0	0	0	0	0	0	0	0	0	0	0	0	0	0	0	0	0	0	0	0	0	0	0	0	0	0	0	0	0	0	0	0
ENSMUSG00000076632.1:cdna:Gm16968:IG_D_gene:-1	0	0	0	0	0	0	0	0	0	0	0	0	0	0	0	0	0	0	0	0	0	0	0	0	0	0	0	0	0	0	0	0	0	0	0	0	0	0	0	0	0	0	0	0	0	0	0	0	0
ENSMUSG00000076499.3:cdna:Trbv31:TR_V_gene:-1	0	0	0	0	0	0	0	0	0	1	0	0	0	0	0	0	0	0	0	0	0	0	0	0	0	0	0	0	0	0	0	0	0	0	0	0	0	0	0	0	0	0	0	0	0	0	0	0	0
ENSMUSG00000076461.2:cdna:Trbv1:TR_V_gene:1	0	0	0	0	0	0	0	0	0	0	1	1	0	0	0	0	0	1	0	0	0	0	0	0	0	0	1	0	0	1	0	0	0	0	0	0	0	0	2	1	0	0	0	0	0	0	0	0	0
ENSMUSG00000076462.2:cdna:Trbv2:TR_V_gene:1	0	0	0	0	0	0	0	0	0	0	0	0	0	0	0	0	0	0	0	0	0	0	0	0	0	0	0	0	0	0	0	0	0	0	0	0	0	0	0	0	0	0	0	0	0	0	0	0	0
ENSMUSG00000076463.2:cdna:Trbv3:TR_V_gene:1	0	0	0	0	0	0	0	0	0	0	0	0	0	0	0	0	0	0	0	0	0	0	0	0	0	0	0	0	0	0	0	0	0	0	0	0	0	0	0	0	0	0	0	0	0	0	0	0	0
ENSMUSG00000076465.2:cdna:Trbv5:TR_V_gene:1	0	0	0	0	0	0	0	0	0	0	0	0	0	0	0	0	0	0	0	0	0	0	0	0	0	0	0	0	0	0	0	0	0	0	0	0	0	0	0	0	0	0	0	0	0	0	0	0	0
ENSMUSG00000107486.1:cdna:Trbv4:TR_V_gene:1	0	0	0	0	0	0	0	0	0	0	0	0	0	0	0	0	0	0	0	0	0	0	0	0	0	0	0	0	0	0	0	0	0	0	0	0	0	0	0	0	0	0	0	0	0	0	0	0	0
ENSMUSG00000095574.2:cdna:Trbv12-1:TR_V_gene:1	0	0	0	0	0	0	0	0	0	0	0	0	0	0	0	0	0	0	0	0	0	0	0	0	0	0	0	0	0	0	0	0	0	0	0	0	0	0	0	0	0	0	0	0	0	0	0	0	0
ENSMUSG00000076467.3:cdna:Trbv13-1:TR_V_gene:1	0	0	0	0	0	0	0	0	0	0	0	0	0	0	0	0	0	0	0	0	0	0	0	0	0	0	0	0	0	0	0	0	0	0	0	0	0	0	0	0	0	0	0	0	0	0	0	0	0
ENSMUSG00000094525.2:cdna:Trbv12-2:TR_V_gene:1	0	0	0	0	0	0	0	0	0	0	0	0	0	0	0	0	0	0	0	0	0	0	0	0	0	0	0	0	0	0	0	0	0	0	0	0	0	0	0	0	0	0	0	0	0	0	0	0	0
ENSMUSG00000076469.3:cdna:Trbv13-2:TR_V_gene:1	0	0	0	0	0	0	0	0	0	0	0	0	0	0	0	0	0	0	0	0	0	0	0	0	0	0	0	0	0	0	0	0	0	0	0	0	0	0	0	0	0	0	0	0	0	0	0	0	0
ENSMUSG00000076470.1:cdna:Trbv13-3:TR_V_gene:1	0	0	0	0	0	0	0	0	0	0	0	0	0	0	0	0	0	0	0	0	0	0	0	0	0	0	0	0	0	0	0	0	0	0	0	0	0	0	0	0	0	0	0	0	0	0	0	0	0
ENSMUSG00000076471.3:cdna:Trbv14:TR_V_gene:1	0	0	0	0	0	0	0	0	0	0	0	0	0	0	0	0	0	0	0	0	0	0	0	0	0	0	0	0	0	0	0	0	0	0	0	0	0	0	0	0	0	0	0	0	0	0	0	0	0
ENSMUSG00000076472.2:cdna:Trbv15:TR_V_gene:1	0	0	0	0	0	0	0	0	0	0	0	0	0	0	0	0	0	0	0	0	0	0	0	0	0	0	0	0	0	0	0	0	0	0	0	0	0	0	0	0	0	0	0	0	0	0	0	0	0
ENSMUSG00000076473.3:cdna:Trbv16:TR_V_gene:1	0	0	0	0	0	0	0	0	0	0	0	0	0	0	0	0	0	0	0	0	0	0	0	0	0	0	0	0	0	0	0	0	0	0	0	0	0	0	0	0	0	0	0	0	0	0	0	0	0
ENSMUSG00000076474.3:cdna:Trbv17:TR_V_gene:1	0	0	0	0	0	0	0	0	0	0	0	0	0	0	0	0	0	0	0	0	0	0	0	0	0	0	0	0	0	0	0	0	0	0	0	0	0	0	0	0	0	0	0	0	0	0	0	0	0
ENSMUSG00000076475.2:cdna:Trbv19:TR_V_gene:1	0	0	0	0	0	0	0	0	0	0	0	0	0	0	0	0	0	0	0	0	0	0	0	0	0	0	0	0	0	0	0	0	0	0	0	0	0	0	0	0	0	0	0	0	0	0	0	0	0
ENSMUSG00000076476.1:cdna:Trbv20:TR_V_gene:1	0	0	0	0	0	0	0	0	0	0	0	0	0	0	0	0	0	0	0	0	0	0	0	0	0	0	0	0	0	0	0	0	0	0	0	0	0	0	0	0	0	0	0	0	0	0	0	0	0
ENSMUSG00000076477.3:cdna:Trbv21:TR_V_gene:1	0	0	0	0	0	0	0	0	0	0	0	0	0	0	0	0	0	0	0	0	0	0	0	0	0	0	0	0	0	0	0	0	0	0	0	0	0	0	0	0	0	0	0	0	0	0	0	0	0
ENSMUSG00000076478.7:cdna:Trbv23:TR_V_gene:1	0	0	0	0	0	0	0	0	0	0	0	0	0	0	0	0	0	0	0	0	0	0	0	0	0	0	0	0	0	0	0	0	0	0	0	0	0	0	0	0	0	0	0	0	0	0	0	0	0
ENSMUSG00000076479.3:cdna:Trbv26:TR_V_gene:1	0	0	0	0	0	0	0	0	0	0	0	0	0	0	0	0	0	0	0	0	0	0	0	0	0	0	0	0	0	0	0	0	0	0	0	0	0	0	0	0	0	0	0	0	0	0	0	0	0
ENSMUSG00000076480.2:cdna:Trbv29:TR_V_gene:1	0	0	0	0	0	0	0	0	0	0	0	0	0	0	0	0	0	0	0	0	0	0	0	0	0	0	0	0	0	0	0	0	0	0	0	0	0	0	0	0	0	0	0	0	0	0	0	0	0
ENSMUSG00000076481.7:cdna:Trbv30:TR_V_gene:1	0	0	0	0	0	0	0	0	0	0	0	0	0	0	0	0	0	0	0	0	0	0	0	0	0	0	0	0	0	0	0	0	0	0	0	0	0	0	0	0	0	0	0	0	0	0	0	0	0
ENSMUSG00000076744.2:cdna:Tcrg-V7:TR_V_gene:1	0	0	0	0	0	0	0	0	0	0	0	0	0	0	0	0	0	0	0	0	0	0	0	0	0	0	0	0	0	0	0	0	0	0	0	0	0	0	0	0	0	0	0	0	0	0	0	0	0
ENSMUSG00000076747.3:cdna:Tcrg-V5:TR_V_gene:1	0	0	0	0	0	0	0	0	0	0	0	0	0	0	0	0	0	0	0	0	0	0	0	0	0	0	0	0	0	0	0	0	0	0	0	0	0	0	0	0	0	0	0	0	0	0	0	0	0
ENSMUSG00000076745.4:cdna:Tcrg-V4:TR_V_gene:1	0	0	0	0	0	0	0	0	0	0	0	0	0	0	0	0	0	0	0	0	0	0	0	0	0	0	0	0	0	0	0	0	0	0	0	0	0	0	0	0	0	0	0	0	0	0	0	0	0
ENSMUSG00000076746.3:cdna:Tcrg-V6:TR_V_gene:1	0	0	0	0	0	0	0	0	0	0	0	0	0	0	0	0	0	0	0	0	0	0	0	0	0	0	0	0	0	0	0	0	0	0	0	0	0	0	0	0	0	0	0	0	0	0	0	0	0
ENSMUSG00000076750.6:cdna:Tcrg-V3:TR_V_gene:1	0	0	0	0	0	0	0	0	0	0	0	0	0	0	0	0	0	0	0	0	0	0	0	0	0	0	0	0	0	0	0	0	0	0	0	0	0	0	0	0	0	0	0	0	0	0	0	0	0
ENSMUSG00000076754.2:cdna:Trgv2:TR_V_gene:-1	0	0	0	0	0	0	0	0	0	0	0	0	0	0	0	0	0	0	0	0	0	0	0	0	0	0	0	0	0	0	0	0	0	0	0	0	0	0	0	0	0	0	0	0	0	0	0	0	0
ENSMUSG00000076755.2:cdna:Gm16602:TR_V_gene:1	0	0	0	0	0	0	0	0	0	0	0	0	0	0	0	0	0	0	0	0	0	0	0	0	0	0	0	0	0	0	0	0	0	0	0	0	0	0	0	0	0	0	0	0	0	0	0	0	0
ENSMUSG00000076855.5:cdna:Trav16:TR_V_gene:1	0	0	0	0	0	0	0	0	0	0	0	1	0	0	0	1	0	0	1	0	0	0	0	0	0	0	0	0	0	1	0	0	0	0	0	0	0	0	0	0	0	0	0	0	0	0	0	0	0
ENSMUSG00000094562.5:cdna:Trav13-4-dv7:TR_V_gene:1	0	1	0	0	0	0	2	1	0	2	0	0	1	0	3	3	4	9	3	5	13	3	2	3	4	4	10	0	2	4	4	6	3	2	2	0	2	1	0	1	3	2	5	1	6	1	0	2	6
ENSMUSG00000094212.3:cdna:Trav14-3:TR_V_gene:1	2	0	1	1	0	0	0	0	1	0	1	0	0	0	0	3	1	1	0	1	3	0	0	0	3	1	1	0	1	0	2	1	0	1	1	0	1	1	0	0	0	0	0	1	0	0	1	0	0
ENSMUSG00000076858.3:cdna:Trav3-4:TR_V_gene:1	0	0	0	0	0	0	0	0	0	0	0	0	2	0	0	1	0	0	0	1	1	0	0	0	0	0	0	0	0	0	0	0	0	0	1	0	0	0	0	0	0	0	0	1	0	0	0	0	0
ENSMUSG00000087666.3:cdna:B230359F08Rik:TR_V_gene:1	0	0	0	0	2	1	0	0	2	0	0	2	0	1	1	2	0	0	2	0	1	0	0	0	3	2	3	2	0	0	0	1	0	3	0	1	0	0	0	0	1	0	0	3	0	0	0	0	1
ENSMUSG00000096397.7:cdna:Trav17:TR_V_gene:1	0	0	0	0	0	0	0	0	0	0	0	0	0	0	0	0	0	0	0	0	0	0	0	0	0	0	0	0	0	0	0	0	0	1	0	0	0	0	0	0	0	0	0	0	0	0	0	0	0
ENSMUSG00000076861.10:cdna:Trav18:TR_V_gene:1	0	0	0	0	0	0	0	0	0	0	0	0	0	0	0	0	0	0	0	0	0	0	0	0	0	0	0	0	0	0	0	0	0	0	0	0	0	0	0	0	0	0	0	0	0	0	0	0	0
ENSMUSG00000076862.5:cdna:Trav19:TR_V_gene:1	0	0	0	0	0	0	0	0	0	0	0	0	0	0	0	0	0	0	0	0	0	0	0	0	0	0	0	0	0	0	0	0	0	0	0	0	0	0	0	0	0	0	0	0	0	0	0	0	0
ENSMUSG00000076863.8:cdna:Trav21-dv12:TR_V_gene:1	0	0	0	0	0	0	0	0	0	0	0	0	0	0	0	0	0	0	0	0	0	0	0	0	0	0	0	0	0	0	0	0	0	0	0	0	0	0	0	0	0	0	0	0	0	0	0	0	0
ENSMUSG00000076864.9:cdna:Trdv1:TR_V_gene:1	0	0	0	0	0	0	0	0	0	0	0	0	0	0	0	0	0	0	0	0	0	0	0	0	0	0	0	0	0	0	0	0	0	0	0	0	0	0	0	0	0	0	0	0	0	0	0	0	0
ENSMUSG00000076865.6:cdna:Trdv2-1:TR_V_gene:1	0	0	0	0	0	0	0	0	0	0	0	0	0	0	0	0	0	0	0	0	0	0	0	0	0	0	0	0	0	0	0	0	0	0	0	0	0	0	0	0	0	0	0	0	0	0	0	0	0
ENSMUSG00000076866.3:cdna:Trdv2-2:TR_V_gene:1	0	0	0	0	0	0	0	0	0	0	0	0	0	0	0	0	0	0	0	0	0	0	0	0	0	0	0	0	0	0	0	0	0	0	0	0	0	0	0	0	0	0	0	0	0	0	0	0	0
ENSMUSG00000106289.1:cdna:Trav23:TR_V_gene:1	0	0	0	0	0	0	0	0	0	0	0	0	0	0	0	0	0	0	0	0	0	0	0	0	0	0	0	0	0	0	0	0	0	0	0	0	0	0	0	0	0	0	0	0	0	0	0	0	0
ENSMUSG00000076867.2:cdna:Trdv4:TR_V_gene:1	0	0	0	0	0	0	0	0	0	0	0	0	0	0	0	0	0	0	0	0	0	0	0	0	0	0	0	0	0	0	0	0	0	0	0	0	0	0	0	0	0	0	0	0	0	0	0	0	0
ENSMUSG00000076873.2:cdna:Trdv5:TR_V_gene:-1	0	0	0	0	0	0	0	0	0	0	0	0	0	0	0	0	0	0	0	0	0	0	0	0	0	0	0	0	0	0	0	0	0	0	0	0	0	0	0	0	0	0	0	0	0	0	0	0	0
ENSMUSG00000076846.3:cdna:Trav13-2:TR_V_gene:1	0	0	0	0	0	0	0	0	0	0	0	0	0	0	0	0	0	0	1	0	0	0	0	0	0	2	0	0	0	0	0	0	0	0	0	0	0	0	0	0	0	0	0	0	0	0	0	0	1
ENSMUSG00000095711.5:cdna:Trav14-2:TR_V_gene:1	0	0	0	0	0	0	0	0	0	0	0	0	0	0	0	0	0	0	0	0	0	0	0	0	0	0	0	0	0	0	0	0	0	0	0	0	0	0	0	0	0	0	0	0	0	0	0	0	0
ENSMUSG00000076848.3:cdna:Trav15-2-dv6-2:TR_V_gene:1	0	0	0	0	0	0	0	0	0	0	0	0	0	0	0	0	0	0	0	0	0	0	0	0	0	0	0	0	0	0	0	0	0	0	0	0	0	0	0	0	0	0	0	0	0	0	0	0	0
ENSMUSG00000094828.5:cdna:Trav3-3:TR_V_gene:1	0	0	0	0	0	0	0	0	0	0	0	0	0	0	0	0	0	0	0	0	0	0	0	0	0	0	1	0	0	0	0	0	0	0	0	0	0	0	0	0	0	0	0	0	0	0	0	0	0
ENSMUSG00000096678.3:cdna:Trav9-4:TR_V_gene:1	0	0	0	0	0	0	0	0	0	0	0	0	0	0	0	0	0	0	0	0	0	0	0	0	0	0	0	0	0	0	0	0	0	0	0	0	0	0	0	0	0	0	0	0	0	0	0	0	0
ENSMUSG00000096096.3:cdna:Trav4-4-dv10:TR_V_gene:1	0	0	0	0	0	0	0	0	0	0	0	0	0	0	0	0	0	0	0	0	0	0	0	0	0	0	0	0	0	0	0	1	0	0	0	0	0	0	0	0	0	0	1	0	0	0	0	0	0
ENSMUSG00000095607.3:cdna:Trav5-4:TR_V_gene:1	0	0	0	0	0	0	0	0	0	0	0	0	0	0	0	0	0	0	0	0	0	0	0	0	0	0	0	0	0	0	0	0	0	0	0	0	0	0	0	0	0	0	0	0	0	0	0	0	0
ENSMUSG00000095126.3:cdna:Trav6-7-dv9:TR_V_gene:1	0	0	0	0	0	0	0	0	0	0	0	0	0	0	0	0	0	0	0	0	0	0	0	0	0	0	0	0	0	0	0	0	0	0	0	0	0	0	0	0	0	0	0	0	0	0	0	0	0
ENSMUSG00000096138.5:cdna:Trav7-6:TR_V_gene:1	0	0	0	0	0	0	0	0	0	0	0	0	0	0	0	0	0	0	0	0	0	0	0	0	0	0	0	0	0	0	0	0	0	0	0	0	0	0	0	0	0	0	0	0	0	0	0	0	0
ENSMUSG00000105629.1:cdna:Trav7n-5:TR_V_gene:1	0	0	0	0	0	0	0	0	0	0	0	0	0	0	0	0	0	0	0	0	0	0	0	0	0	0	0	0	0	0	0	0	0	0	0	0	0	0	0	0	0	0	0	0	0	0	0	0	0
ENSMUSG00000096055.2:cdna:Trav12n-1:TR_V_gene:1	0	0	0	0	0	0	0	0	0	0	0	0	0	0	0	0	0	0	0	0	0	0	0	0	0	0	0	0	0	0	0	0	0	0	0	0	0	0	0	0	0	0	0	0	0	0	0	0	0
ENSMUSG00000104629.1:cdna:Trav13n-1:TR_V_gene:1	0	0	0	0	0	0	0	0	0	0	0	0	0	0	0	0	0	0	0	0	0	0	0	0	0	0	0	0	0	0	0	0	0	0	0	0	0	0	0	0	0	0	0	0	0	0	0	0	0
ENSMUSG00000096827.2:cdna:Trav14n-1:TR_V_gene:1	0	0	0	0	0	0	0	0	0	0	0	0	0	0	0	0	0	0	0	0	0	0	0	0	0	0	0	0	0	0	0	0	0	0	0	0	0	0	0	0	0	0	0	0	0	0	0	0	0
ENSMUSG00000094413.5:cdna:Trav15n-1:TR_V_gene:1	0	0	0	0	0	0	0	0	0	0	0	0	0	0	0	0	0	0	0	0	0	0	0	0	0	0	0	0	0	0	0	0	0	0	0	0	0	0	0	0	0	0	0	0	0	0	0	0	0
ENSMUSG00000093813.5:cdna:Trav9n-2:TR_V_gene:1	0	0	0	0	0	0	0	0	0	0	0	0	0	0	0	0	0	0	0	0	0	0	0	0	0	0	0	0	0	0	0	0	0	0	0	0	0	0	0	0	0	0	0	0	0	0	0	0	0
ENSMUSG00000095572.1:cdna:Trav4n-3:TR_V_gene:1	0	0	0	0	0	0	0	0	0	0	0	0	0	0	0	0	0	0	0	0	0	0	0	0	0	0	0	0	0	0	0	0	0	0	0	0	0	0	0	0	0	0	0	0	0	0	0	0	0
ENSMUSG00000096531.2:cdna:Trav12n-2:TR_V_gene:1	0	0	0	0	0	0	0	0	0	0	0	0	0	0	0	0	0	0	0	0	0	0	0	0	0	0	0	0	0	0	0	0	0	0	0	0	0	0	0	0	0	0	0	0	0	0	0	0	0
ENSMUSG00000096541.2:cdna:Trav9n-3:TR_V_gene:1	0	0	0	0	0	0	0	0	0	0	0	0	0	0	0	0	0	0	0	0	0	0	0	0	0	0	0	0	0	0	0	0	0	0	0	0	0	0	0	0	0	0	0	0	0	0	0	0	0
ENSMUSG00000093915.2:cdna:Trav12n-3:TR_V_gene:1	0	0	0	0	0	0	0	0	0	0	0	0	0	0	0	0	0	0	0	0	0	0	0	0	0	0	0	0	0	0	0	0	0	0	0	0	0	0	0	0	0	0	0	0	0	0	0	0	0
ENSMUSG00000094779.2:cdna:Trav13n-2:TR_V_gene:1	0	0	0	0	0	0	0	0	0	0	0	1	0	0	0	1	0	0	0	0	0	0	0	0	0	0	1	0	0	0	0	0	0	0	0	0	0	0	0	0	0	0	0	0	0	0	0	0	0
ENSMUSG00000093801.2:cdna:Trav14n-2:TR_V_gene:1	0	0	0	0	0	0	0	0	0	0	0	0	0	0	0	0	0	0	0	0	0	0	0	0	0	0	1	0	0	0	0	0	1	1	0	0	0	0	0	0	0	0	0	0	0	0	0	0	0
ENSMUSG00000104915.1:cdna:Trav15n-2:TR_V_gene:1	0	0	0	0	0	0	0	0	0	0	0	0	0	0	0	0	0	0	0	0	0	0	0	0	0	0	0	0	0	0	0	0	0	0	0	0	0	0	0	0	0	0	0	0	0	0	0	0	0
ENSMUSG00000094877.2:cdna:Trav3n-3:TR_V_gene:1	0	0	0	0	0	0	0	0	0	0	0	0	0	0	0	0	0	0	0	0	0	0	0	0	0	0	0	0	0	0	0	0	0	0	0	0	0	0	0	0	0	0	0	0	0	0	0	0	0
ENSMUSG00000094231.2:cdna:Trav9n-4:TR_V_gene:1	0	0	0	0	0	0	0	0	0	0	0	0	0	0	0	0	0	0	0	0	0	0	0	0	0	0	0	0	0	0	0	0	0	0	0	0	0	0	0	0	0	0	0	0	0	0	0	0	0
ENSMUSG00000093969.2:cdna:Trav4n-4:TR_V_gene:1	0	0	0	0	0	0	0	0	0	0	0	0	0	0	0	0	0	0	0	0	0	0	0	0	0	0	0	0	0	0	0	0	0	0	0	0	0	0	0	0	0	0	0	0	0	0	0	0	0
ENSMUSG00000096168.1:cdna:Trav5n-4:TR_V_gene:1	0	0	0	0	0	0	0	0	0	0	0	0	0	0	0	0	0	0	0	0	0	0	0	0	0	0	0	0	0	0	0	0	0	0	0	0	0	0	0	0	0	0	0	0	0	0	0	0	0
ENSMUSG00000095370.2:cdna:Trav6n-7:TR_V_gene:1	0	0	0	0	0	0	0	0	0	0	0	0	0	0	0	0	0	0	0	0	0	0	0	0	0	0	0	0	0	0	0	0	0	0	0	0	0	0	0	0	0	0	0	0	0	0	0	0	0
ENSMUSG00000105080.1:cdna:Trav7n-6:TR_V_gene:1	0	0	0	0	0	0	0	0	0	0	0	0	0	0	0	0	0	0	0	0	0	0	0	0	0	0	0	0	0	0	0	0	0	0	0	0	0	0	0	0	0	0	0	0	0	0	0	0	0
ENSMUSG00000096038.2:cdna:Trav13n-3:TR_V_gene:1	0	0	0	0	0	0	0	0	0	0	0	0	0	0	0	0	0	0	0	0	0	0	0	0	0	0	0	0	0	0	0	0	0	0	0	0	0	0	0	0	0	0	0	0	0	0	0	0	0
ENSMUSG00000076821.3:cdna:Trav8n-2:TR_V_gene:1	0	0	0	0	0	0	0	0	0	0	0	0	0	0	0	0	0	0	0	0	0	0	0	0	1	0	0	0	0	0	0	0	0	0	0	0	0	0	0	0	0	0	0	0	0	0	0	0	0
ENSMUSG00000076822.2:cdna:Trav16n:TR_V_gene:1	0	0	0	0	0	0	0	0	0	0	0	0	0	0	0	0	0	0	1	0	0	0	0	0	0	0	0	0	0	0	0	0	0	0	0	0	0	0	0	0	0	0	0	0	0	0	0	0	0
ENSMUSG00000076823.3:cdna:Trav13n-4:TR_V_gene:1	0	0	0	0	0	0	0	1	0	0	0	0	0	0	0	1	1	1	0	1	0	2	0	0	1	2	2	0	0	0	1	1	0	0	0	0	1	0	0	0	0	0	0	1	0	1	0	3	1
ENSMUSG00000076824.3:cdna:Trav14n-3:TR_V_gene:1	0	0	0	0	0	0	0	0	0	0	0	0	0	0	0	0	1	2	0	0	0	0	0	0	2	0	1	0	0	0	0	0	0	0	0	0	0	0	1	0	0	0	0	0	0	0	0	0	0
ENSMUSG00000096417.2:cdna:Trav7-2:TR_V_gene:1	0	0	0	0	0	0	0	0	0	0	0	0	0	0	0	0	0	0	0	0	0	0	0	0	0	0	0	0	0	0	0	0	0	0	0	0	0	0	0	0	0	0	0	0	0	0	0	0	0
ENSMUSG00000076826.5:cdna:Trav4-2:TR_V_gene:1	0	0	0	0	0	0	0	0	0	0	0	0	0	0	0	0	0	0	0	0	0	0	0	0	0	0	0	0	0	0	0	0	0	0	0	0	0	0	0	0	0	0	0	0	0	0	0	0	0
ENSMUSG00000094220.5:cdna:Trav6-3:TR_V_gene:1	0	0	0	0	0	0	0	0	0	0	0	0	0	0	0	0	0	0	0	0	0	0	0	0	0	0	0	0	0	0	0	0	0	0	0	0	0	0	0	0	0	0	0	0	0	0	0	0	0
ENSMUSG00000096908.3:cdna:Trav7-3:TR_V_gene:1	0	0	0	0	0	0	0	0	0	0	0	0	0	0	0	0	0	0	0	0	0	0	0	0	0	0	0	0	0	0	0	0	0	0	0	0	0	0	0	0	0	0	0	0	0	0	0	0	0
ENSMUSG00000094468.5:cdna:Trav6-4:TR_V_gene:1	0	0	0	0	0	0	0	0	0	0	0	0	0	0	0	0	0	0	0	0	0	0	0	0	0	0	0	0	0	0	0	0	0	0	0	0	0	0	0	0	0	0	0	0	0	0	0	0	0
ENSMUSG00000094766.3:cdna:Trav7-4:TR_V_gene:1	0	0	0	0	0	0	0	0	0	0	0	0	0	0	0	0	0	0	0	0	0	0	0	0	0	0	0	0	0	0	0	0	0	0	0	0	0	0	0	0	0	0	0	0	0	0	0	0	0
ENSMUSG00000076831.3:cdna:Trav8-1:TR_V_gene:1	0	0	0	0	0	0	0	0	0	0	0	0	0	0	0	0	0	0	0	0	0	0	0	0	0	0	0	0	0	0	0	0	0	0	0	0	0	0	0	0	0	0	0	0	0	0	0	0	0
ENSMUSG00000096900.3:cdna:Trav9-1:TR_V_gene:1	0	0	0	0	0	0	0	0	0	0	0	0	0	0	0	0	0	0	0	0	0	0	0	0	0	0	0	0	0	0	0	0	0	0	0	0	0	0	0	0	0	0	0	0	0	0	0	0	0
ENSMUSG00000096149.5:cdna:Trav6-5:TR_V_gene:1	0	0	0	0	0	0	0	0	0	0	0	0	0	0	0	0	0	0	0	0	0	0	0	0	0	0	0	0	0	0	0	0	0	0	0	0	0	0	0	0	0	0	0	0	0	0	0	0	0
ENSMUSG00000096551.2:cdna:Trav10:TR_V_gene:1	0	0	0	0	0	0	0	0	0	0	0	0	0	0	0	0	0	0	0	0	0	0	0	0	0	0	0	0	0	0	0	0	0	0	0	0	0	0	0	0	0	0	0	0	0	0	0	0	0
ENSMUSG00000095862.1:cdna:Trav6-6:TR_V_gene:1	0	0	0	0	0	0	0	0	0	0	0	0	0	0	0	0	0	0	0	0	0	0	0	0	0	0	0	0	0	0	0	0	0	0	0	0	0	0	0	0	0	0	0	0	0	0	0	0	0
ENSMUSG00000096615.1:cdna:Trav11:TR_V_gene:1	0	0	0	0	0	0	0	0	0	0	0	0	0	0	0	0	0	0	0	0	0	0	0	0	0	0	0	0	0	0	0	0	0	0	0	0	0	0	0	0	0	0	0	0	0	0	0	0	0
ENSMUSG00000106620.1:cdna:Trav7-5:TR_V_gene:1	0	0	0	0	0	0	0	0	0	0	0	0	0	0	0	0	0	0	0	0	0	0	0	0	0	0	0	0	0	0	0	0	0	0	0	0	0	0	0	0	0	0	0	0	0	0	0	0	0
ENSMUSG00000096825.2:cdna:Trav12-1:TR_V_gene:1	0	0	0	0	0	0	0	0	0	0	0	0	0	0	0	0	0	0	0	0	0	0	0	0	0	0	0	0	0	0	0	0	0	0	0	0	0	0	0	0	0	0	0	0	0	0	0	0	0
ENSMUSG00000076839.3:cdna:Trav13-1:TR_V_gene:1	0	0	0	0	0	0	0	1	0	0	0	0	0	0	0	0	0	0	0	0	0	0	0	0	0	0	0	0	0	0	0	0	0	0	0	0	0	0	0	0	0	0	0	0	0	0	0	0	0
ENSMUSG00000076840.4:cdna:Trav14-1:TR_V_gene:1	0	0	0	0	0	0	0	0	0	0	0	0	0	0	0	0	0	0	0	0	0	0	0	0	0	0	0	0	0	0	0	0	0	0	0	0	0	0	0	0	0	0	0	0	0	0	0	0	0
ENSMUSG00000094016.2:cdna:Trav15-1-dv6-1:TR_V_gene:1	0	0	0	0	0	0	0	0	0	0	0	0	0	0	0	0	0	0	0	0	0	0	0	0	0	0	0	0	0	0	0	0	0	0	0	0	0	0	0	0	0	0	0	0	0	0	0	0	0
ENSMUSG00000094966.2:cdna:Trav9-2:TR_V_gene:1	0	0	0	0	0	0	0	0	0	0	0	0	0	0	0	0	0	0	0	0	0	0	0	0	0	0	0	0	0	0	0	0	0	0	0	0	0	0	0	0	0	0	0	0	0	0	0	0	0
ENSMUSG00000093966.2:cdna:Trav4-3:TR_V_gene:1	0	0	0	0	0	0	0	0	0	0	0	0	0	0	0	0	0	0	0	0	0	0	0	0	0	0	0	0	0	0	0	0	0	0	0	0	0	0	0	0	0	0	1	0	0	0	0	0	0
ENSMUSG00000096656.6:cdna:Trav12-2:TR_V_gene:1	0	0	0	0	0	0	0	0	0	0	0	0	0	0	0	0	0	0	0	0	0	0	0	0	0	0	0	0	0	0	0	0	0	0	0	0	0	0	0	0	0	0	0	0	0	0	0	0	0
ENSMUSG00000095958.3:cdna:Trav12-3:TR_V_gene:1	0	0	0	0	0	0	1	0	0	0	0	0	0	0	0	0	0	0	0	0	0	0	0	0	0	0	0	0	0	0	0	0	0	0	0	0	0	0	0	0	0	0	0	0	0	0	0	0	0
ENSMUSG00000076758.6:cdna:Trav1:TR_V_gene:1	0	0	0	0	0	0	0	0	0	0	0	0	0	0	0	0	0	0	0	0	0	0	0	0	0	0	0	0	0	0	0	0	0	0	0	0	0	0	0	0	0	0	0	0	0	0	0	0	0
ENSMUSG00000076759.3:cdna:Trav2:TR_V_gene:1	0	0	0	0	0	0	0	0	0	0	0	0	0	0	0	0	0	0	0	0	0	0	0	0	0	0	0	0	0	0	0	0	0	0	0	0	0	0	0	0	0	0	0	0	0	0	0	0	0
ENSMUSG00000076760.2:cdna:Trav3-1:TR_V_gene:1	0	0	0	0	0	0	0	0	0	0	0	0	0	0	0	0	0	0	0	0	0	0	0	0	0	0	1	0	0	0	0	0	0	0	0	0	0	0	0	0	0	0	0	0	0	0	0	0	0
ENSMUSG00000076761.1:cdna:Trav5-1:TR_V_gene:1	0	0	0	0	0	0	0	0	0	0	0	0	0	0	0	0	0	0	0	0	0	0	0	0	0	0	0	0	0	0	0	0	0	0	0	0	0	0	0	0	0	0	0	0	0	0	0	0	0
ENSMUSG00000076762.1:cdna:Trav6-1:TR_V_gene:1	0	0	0	0	0	0	0	0	0	0	0	0	0	0	0	0	0	0	0	0	0	0	0	0	0	0	0	0	0	0	0	0	0	0	0	0	0	0	0	0	0	0	0	0	0	0	0	0	0
ENSMUSG00000104620.1:cdna:Trav7-1:TR_V_gene:1	0	0	0	0	0	0	0	0	0	0	0	0	0	0	0	0	0	0	0	0	0	0	0	0	0	0	0	0	0	0	0	0	0	0	0	0	0	0	0	0	0	0	0	0	0	0	0	0	0
ENSMUSG00000076764.3:cdna:Trav6-2:TR_V_gene:1	0	0	0	0	0	0	0	0	0	0	0	0	0	0	0	0	0	0	0	0	0	0	0	0	0	0	0	0	0	0	0	0	0	0	0	0	0	0	0	0	0	0	0	0	0	0	0	0	0
ENSMUSG00000105533.1:cdna:Trav7d-2:TR_V_gene:1	0	0	0	0	0	0	0	0	0	0	0	0	0	0	0	0	0	0	0	0	0	0	0	0	0	0	0	0	0	0	0	0	0	0	0	0	0	0	0	0	0	0	0	0	0	0	0	0	0
ENSMUSG00000096600.5:cdna:Trav6d-3:TR_V_gene:1	0	0	0	0	0	0	0	0	0	0	0	0	0	0	0	0	0	0	0	0	0	0	0	0	0	0	0	0	0	0	0	0	0	0	0	0	0	0	0	0	0	0	0	0	0	0	0	0	0
ENSMUSG00000096746.3:cdna:Trav7d-3:TR_V_gene:1	0	0	0	0	0	0	0	0	0	0	0	0	0	0	0	0	0	0	0	0	0	0	0	0	0	0	0	0	0	0	0	0	0	0	0	0	0	0	0	0	0	0	0	0	0	0	0	0	0
ENSMUSG00000095387.5:cdna:Trav6d-4:TR_V_gene:1	0	0	0	0	0	0	0	0	0	0	0	0	0	0	0	0	0	0	0	0	0	0	0	0	0	0	0	0	0	0	0	0	0	0	0	0	0	0	0	0	0	0	0	0	0	0	0	0	0
ENSMUSG00000094023.3:cdna:Trav7d-4:TR_V_gene:1	0	0	0	0	0	0	0	0	0	0	0	0	0	0	0	0	0	0	0	0	0	0	0	0	0	0	0	0	0	0	0	0	0	0	0	0	0	0	0	0	0	0	0	0	0	0	0	0	0
ENSMUSG00000076770.3:cdna:Trav8d-1:TR_V_gene:1	0	0	0	0	0	0	0	0	0	0	0	0	0	0	0	0	0	0	0	0	0	0	0	0	0	0	0	0	0	0	0	0	0	0	0	0	0	0	0	0	0	0	0	0	0	0	0	0	0
ENSMUSG00000096478.3:cdna:Trav9d-1:TR_V_gene:1	0	0	0	0	0	0	0	0	0	0	0	0	0	0	0	0	0	0	0	0	0	0	0	0	0	0	0	0	0	0	0	0	0	0	0	0	0	0	0	0	0	0	0	0	0	0	0	0	0
ENSMUSG00000095426.6:cdna:Trav6d-5:TR_V_gene:1	0	0	0	0	0	0	0	0	0	0	0	0	0	0	0	0	0	0	0	0	0	0	0	0	0	0	0	0	0	0	0	0	0	0	0	0	0	0	0	0	0	0	0	0	0	0	0	0	0
ENSMUSG00000094792.3:cdna:Trav10d:TR_V_gene:1	0	0	0	0	0	0	0	0	0	0	0	0	0	0	0	0	0	0	0	0	0	0	0	0	0	0	0	0	0	0	0	0	0	0	0	0	0	0	0	0	0	0	0	0	0	0	0	0	0
ENSMUSG00000094176.6:cdna:Trav6d-6:TR_V_gene:1	0	0	0	0	0	0	0	0	0	0	0	0	0	0	0	0	0	0	0	0	0	0	0	0	0	0	0	0	0	0	0	0	0	0	0	0	0	0	0	0	0	0	0	0	0	0	0	0	0
ENSMUSG00000095088.3:cdna:Trav11d:TR_V_gene:1	0	0	0	0	0	0	0	0	0	0	0	0	0	0	0	0	0	0	0	0	0	0	0	0	0	0	0	0	0	0	0	0	0	0	0	0	0	0	0	0	0	0	0	0	0	0	0	0	0
ENSMUSG00000105393.1:cdna:Trav7d-5:TR_V_gene:1	0	0	0	0	0	0	0	0	0	0	0	0	0	0	0	0	0	0	0	0	0	0	0	0	0	0	0	0	0	0	0	0	0	0	0	0	0	0	0	0	0	0	0	0	0	0	0	0	0
ENSMUSG00000095689.5:cdna:Trav12d-1:TR_V_gene:1	0	0	0	0	0	0	0	0	0	0	0	0	0	0	0	0	0	0	0	0	0	0	0	0	0	0	0	0	0	0	0	0	0	0	0	0	0	0	0	0	0	0	0	0	0	0	0	0	0
ENSMUSG00000076778.3:cdna:Trav13d-1:TR_V_gene:1	0	0	0	0	0	0	0	0	0	0	0	0	0	0	0	0	0	0	1	0	0	0	0	0	0	0	0	0	0	0	0	0	0	0	0	0	0	0	0	0	0	0	0	0	0	0	0	0	0
ENSMUSG00000095854.4:cdna:Trav14d-1:TR_V_gene:1	0	0	0	0	0	0	0	0	0	0	0	0	0	0	0	1	0	1	0	0	0	0	0	0	0	0	0	0	0	0	0	0	0	0	0	0	0	0	0	0	0	0	0	0	0	0	0	0	0
ENSMUSG00000096653.4:cdna:Trav15d-1-dv6d-1:TR_V_gene:1	0	0	0	0	0	0	0	0	0	0	0	0	0	0	0	0	0	0	0	0	0	0	0	0	0	0	0	0	0	0	0	0	0	0	0	0	0	0	0	0	0	0	0	0	0	0	0	0	0
ENSMUSG00000094914.5:cdna:Trav9d-2:TR_V_gene:1	0	0	0	0	0	0	0	0	0	0	0	0	0	0	0	0	0	0	0	0	0	0	0	0	0	0	0	0	0	0	0	0	0	0	0	0	0	0	0	0	0	0	0	0	0	0	0	0	0
ENSMUSG00000093939.1:cdna:Trav4d-3:TR_V_gene:1	0	0	0	0	0	0	0	0	0	0	0	0	0	0	0	0	0	0	0	0	0	0	0	0	0	0	0	0	0	0	0	0	0	0	0	0	0	0	0	0	0	0	0	0	0	0	0	0	0
ENSMUSG00000096129.2:cdna:Trav12d-2:TR_V_gene:1	0	0	0	0	0	0	0	0	0	0	0	0	0	0	0	0	0	0	0	0	0	0	0	0	0	0	0	0	0	0	0	0	0	0	0	0	0	0	0	0	0	0	0	0	0	0	0	0	0
ENSMUSG00000095495.2:cdna:Trav9d-3:TR_V_gene:1	0	0	0	0	0	0	0	0	0	0	0	0	0	0	0	0	0	0	0	0	0	0	0	0	0	0	0	0	0	0	0	0	0	0	0	0	0	0	0	0	0	0	0	0	0	0	0	0	0
ENSMUSG00000094607.2:cdna:Trav12d-3:TR_V_gene:1	0	0	0	0	0	0	0	0	0	0	0	0	0	0	0	0	0	0	0	0	0	0	0	0	0	0	0	0	0	0	0	0	0	0	0	0	0	0	0	0	0	0	0	0	0	0	0	0	0
ENSMUSG00000094758.2:cdna:Trav13d-2:TR_V_gene:1	0	0	0	0	0	0	0	0	0	0	0	0	0	0	0	0	0	0	0	0	0	0	0	0	0	0	0	1	0	1	0	0	0	0	0	0	0	0	0	0	0	0	0	1	0	0	0	0	0
ENSMUSG00000095560.2:cdna:Trav14d-2:TR_V_gene:1	0	0	0	0	0	0	0	0	0	0	0	0	0	0	0	2	1	0	0	0	0	0	0	0	0	1	0	0	0	0	0	0	0	1	0	0	0	0	0	0	0	0	0	0	0	0	0	0	0
ENSMUSG00000105953.1:cdna:Trav15d-2-dv6d-2:TR_V_gene:1	0	0	0	0	0	0	0	0	0	0	0	0	0	0	0	0	0	0	0	0	0	0	0	0	0	0	0	0	0	0	0	0	0	0	0	0	0	0	0	0	0	0	0	0	0	0	0	0	0
ENSMUSG00000093953.2:cdna:Trav3d-3:TR_V_gene:1	0	0	0	0	0	0	0	0	0	0	0	0	0	0	0	0	0	0	0	0	0	0	0	0	0	0	0	0	0	0	0	0	0	0	0	0	0	0	0	0	0	0	0	0	0	0	0	0	0
ENSMUSG00000090868.2:cdna:Trav9d-4:TR_V_gene:1	0	0	0	0	0	0	0	0	0	0	0	0	0	0	0	0	0	0	0	0	0	0	0	0	0	0	0	0	0	0	0	0	0	0	0	0	0	0	0	0	0	0	0	0	0	0	0	0	0
ENSMUSG00000096505.2:cdna:Trav4d-4:TR_V_gene:1	0	0	0	0	0	0	0	0	0	0	0	0	0	0	0	0	0	0	0	0	0	0	0	0	0	0	0	0	0	0	0	0	0	0	0	0	0	0	0	0	0	0	0	0	0	0	0	0	0
ENSMUSG00000096106.1:cdna:Trav5d-4:TR_V_gene:1	0	0	0	0	0	0	0	0	0	0	0	0	0	0	0	0	0	0	0	0	0	0	0	0	0	0	0	0	0	0	0	0	0	0	0	0	0	0	0	0	0	0	0	0	0	0	0	0	0
ENSMUSG00000095756.2:cdna:Trav6d-7:TR_V_gene:1	0	0	0	0	0	0	0	0	0	0	0	0	0	0	0	0	0	0	0	0	0	0	0	0	0	0	0	0	0	0	0	0	0	0	0	0	0	0	0	0	0	0	0	0	0	0	0	0	0
ENSMUSG00000105721.1:cdna:C920008G01Rik:TR_V_gene:1	0	0	0	0	0	0	0	0	0	0	0	0	0	0	0	0	0	0	0	0	0	0	0	0	0	0	0	0	0	0	0	0	0	0	0	0	0	0	0	0	0	0	0	0	0	0	0	0	0
ENSMUSG00000095643.2:cdna:Trav13d-3:TR_V_gene:1	0	0	0	0	0	0	0	0	0	0	0	0	0	0	0	0	0	0	0	0	0	0	0	0	0	0	0	0	0	0	0	0	0	0	0	0	0	0	0	0	0	0	0	0	0	0	0	0	0
ENSMUSG00000076795.6:cdna:Trav8d-2:TR_V_gene:1	0	0	0	0	0	0	0	0	0	0	0	0	0	0	0	0	0	0	0	0	0	0	0	0	0	0	1	0	0	0	0	0	0	0	0	0	0	0	0	0	0	0	0	0	0	0	0	0	0
ENSMUSG00000076796.1:cdna:Trav16d-dv11:TR_V_gene:1	0	0	0	0	0	0	0	0	0	0	0	0	0	0	0	0	0	0	0	1	0	0	0	0	0	0	0	0	0	0	0	0	0	0	0	0	0	0	0	0	0	0	0	0	0	0	0	0	0
ENSMUSG00000096329.2:cdna:Trav13d-4:TR_V_gene:1	0	1	0	0	0	0	1	1	0	1	0	0	0	0	0	0	1	0	0	0	0	0	0	0	1	0	1	0	0	0	0	0	0	1	0	0	0	0	0	0	0	0	2	1	2	0	0	0	0
ENSMUSG00000094619.2:cdna:Trav14d-3-dv8:TR_V_gene:1	0	1	0	1	0	0	0	1	0	0	0	0	0	2	0	2	2	4	1	3	1	0	2	0	1	0	1	0	0	1	0	0	0	2	0	0	0	0	0	1	0	0	1	0	1	0	0	1	1
ENSMUSG00000095736.1:cdna:Trav7n-4:TR_V_gene:1	1	0	0	0	0	0	0	0	0	0	0	0	0	0	0	0	0	0	0	0	0	0	0	0	0	0	0	0	0	0	0	0	0	0	0	0	0	0	0	0	0	0	0	0	0	0	0	0	0
ENSMUSG00000076800.1:cdna:Trav6n-5:TR_V_gene:1	0	0	0	0	0	0	0	0	0	0	0	0	0	0	0	0	0	0	0	0	0	0	0	0	0	0	0	0	0	0	0	0	0	0	0	0	0	0	0	0	0	0	1	0	0	0	0	0	0
ENSMUSG00000095646.1:cdna:Trav10n:TR_V_gene:1	0	0	0	0	0	0	0	0	0	0	0	0	0	0	0	0	0	0	0	0	0	0	0	0	0	0	0	0	0	0	0	0	0	0	0	0	0	0	0	0	0	0	0	0	0	0	0	0	0
ENSMUSG00000076802.3:cdna:Trav6n-6:TR_V_gene:1	0	0	0	0	0	0	0	0	0	0	0	0	0	0	0	0	0	0	0	0	0	0	0	0	0	0	0	0	0	0	0	0	0	0	0	0	0	0	0	0	0	0	0	0	0	0	0	0	0
ENSMUSG00000092212.3:cdna:Slc22a13b-ps:polymorphic_pseudogene:-1	2	2	3	2	2	3	2	0	0	1	1	1	3	1	1	3	3	3	0	2	1	4	2	0	1	3	6	3	1	3	3	4	1	2	0	0	1	0	4	1	1	2	3	1	1	2	1	3	0
ENSMUSG00000092300.7:cdna:Cdk3-ps:polymorphic_pseudogene:1	0	3	3	1	3	0	0	2	2	2	0	4	4	0	3	5	1	2	1	2	5	2	0	1	0	0	5	1	4	2	0	2	0	3	2	0	1	1	2	2	0	0	2	2	2	3	0	0	0
ENSMUSG00000079293.11:cdna:Clec7a:polymorphic_pseudogene:-1	371	364	588	305	540	404	170	210	218	766	565	681	1334	563	939	535	719	927	1063	1173	1229	1170	916	903	1277	1001	2080	826	712	724	1045	1219	575	2660	936	823	661	256	564	491	453	816	1363	932	1369	397	272	320	474
ENSMUSG00000075126.4:cdna:Olfr1180:polymorphic_pseudogene:1	0	0	0	0	0	0	0	0	0	0	0	0	0	0	0	0	0	0	0	0	0	0	0	0	0	0	0	0	0	0	0	0	0	0	0	0	0	0	0	0	0	0	0	0	0	0	0	0	0
ENSMUSG00000006395.16:cdna:Hyi:polymorphic_pseudogene:1	105	91	115	89	111	94	76	99	111	161	121	126	253	151	154	184	199	241	194	226	229	175	147	141	156	125	278	252	192	215	269	214	127	280	114	105	149	62	124	142	142	241	158	82	127	110	83	81	104
ENSMUSG00000109148.1:cdna:AC121964.1:polymorphic_pseudogene:1	0	0	0	0	0	0	0	0	0	0	0	0	0	0	0	0	0	0	0	0	0	0	0	0	0	0	0	0	0	0	0	0	0	0	0	0	0	0	0	0	0	0	0	0	0	0	0	0	0
ENSMUSG00000109100.1:cdna:Olfr1464-ps1:polymorphic_pseudogene:-1	0	0	0	0	0	0	0	0	0	0	0	0	0	0	0	0	0	0	0	0	0	0	0	0	0	0	0	0	0	0	0	0	0	0	0	0	0	0	0	0	0	0	0	0	0	0	0	0	0
ENSMUSG00000109544.2:cdna:Olfr1468-ps1:polymorphic_pseudogene:1	0	0	0	0	0	0	0	0	0	0	0	0	0	0	0	0	0	0	0	0	0	0	0	0	0	0	0	0	0	0	0	0	0	0	0	0	0	0	0	0	0	0	0	0	0	0	0	0	0
ENSMUSG00000073406.10:cdna:H2-Bl:polymorphic_pseudogene:-1	11	6	7	4	10	4	4	0	0	20	14	15	19	9	20	5	10	9	19	24	20	15	16	15	0	5	11	29	23	29	29	23	26	10	4	6	11	4	13	23	25	34	3	1	2	4	12	7	10
ENSMUSG00000091950.3:cdna:Olfr421-ps1:polymorphic_pseudogene:1	0	0	0	0	0	0	0	0	0	0	0	0	0	0	0	0	0	0	0	0	0	0	0	0	0	0	0	0	0	0	0	0	0	0	0	0	0	0	0	0	0	0	0	0	0	0	0	0	0
ENSMUSG00000113163.1:cdna:AL929054.1:polymorphic_pseudogene:1	0	0	0	0	0	0	0	0	0	0	0	0	0	0	0	0	0	0	0	0	0	0	0	0	0	0	0	0	0	0	0	0	0	0	0	0	0	0	0	0	0	0	0	0	0	0	0	0	0
ENSMUSG00000109806.1:cdna:Olfr663:polymorphic_pseudogene:1	0	0	0	0	0	0	0	0	0	0	0	0	0	0	0	0	0	0	0	0	0	0	0	0	0	0	0	0	0	0	0	0	0	0	0	0	0	0	0	0	0	0	0	0	0	0	0	0	0
ENSMUSG00000051885.6:cdna:Olfr664:polymorphic_pseudogene:-1	0	0	0	0	0	0	0	0	0	0	0	0	0	0	0	0	0	0	0	0	0	0	0	0	0	0	0	0	0	0	0	0	0	0	0	0	0	0	0	0	0	0	0	0	0	0	0	0	0
ENSMUSG00000079491.9:cdna:H2-T10:polymorphic_pseudogene:-1	69	84	92	55	85	70	23	32	29	284	156	187	373	208	274	57	57	63	246	272	309	245	223	216	39	29	60	234	255	267	282	284	180	70	25	21	178	86	176	167	233	269	42	32	31	173	102	131	176
ENSMUSG00000044061.7:cdna:Olfr225:polymorphic_pseudogene:1	0	0	0	0	0	0	0	0	0	0	0	0	0	0	0	0	0	0	0	0	0	0	0	0	0	0	0	0	0	0	0	0	0	0	0	0	0	0	0	0	0	0	0	0	0	0	0	0	0
ENSMUSG00000046590.3:cdna:Olfr1165-ps:polymorphic_pseudogene:-1	0	0	0	0	0	0	0	0	0	0	0	0	0	0	0	0	0	0	0	0	0	0	0	0	0	0	0	0	0	0	0	0	0	0	0	0	0	0	0	0	0	0	0	0	0	0	0	0	0
ENSMUSG00000057444.3:cdna:Olfr910:polymorphic_pseudogene:-1	0	0	0	0	0	0	0	0	0	0	0	0	0	0	0	0	0	0	0	0	0	0	0	0	0	0	0	0	0	0	0	0	0	0	0	0	0	0	0	0	0	0	0	0	0	0	0	0	0
ENSMUSG00000110204.1:cdna:Olfr501-ps1:polymorphic_pseudogene:1	0	0	0	0	0	0	0	0	0	0	0	0	0	0	0	0	0	0	0	0	0	0	0	0	0	0	0	0	0	0	0	0	0	0	0	0	0	0	0	0	0	0	0	0	0	0	0	0	0
ENSMUSG00000110991.1:cdna:AC069559.1:polymorphic_pseudogene:1	0	0	0	0	0	0	0	0	0	0	0	0	0	0	0	0	0	0	0	0	0	0	0	0	0	0	0	0	0	0	0	0	0	0	0	0	0	0	0	0	0	0	0	0	0	0	0	0	0
ENSMUSG00000041750.13:cdna:Cd1d2:polymorphic_pseudogene:1	5	3	0	0	1	1	1	1	2	1	2	1	2	3	1	5	1	2	1	2	1	2	0	0	0	3	2	1	1	1	0	1	0	7	2	2	0	1	1	1	2	1	2	1	1	1	0	0	1
ENSMUSG00000110092.2:cdna:Olfr537-ps1:polymorphic_pseudogene:1	0	0	0	1	2	0	1	0	1	0	0	0	0	0	1	1	1	1	0	1	0	1	0	0	1	0	0	1	1	3	0	2	0	2	0	0	0	0	0	0	0	1	0	0	0	1	0	0	0
ENSMUSG00000080751.1:cdna:Olfr634-ps1:polymorphic_pseudogene:1	0	0	0	0	0	0	0	0	0	0	0	0	0	0	0	0	0	0	0	0	0	0	0	0	0	0	0	0	0	0	0	0	0	0	0	0	0	0	0	0	0	0	0	0	0	0	0	0	0
ENSMUSG00000081665.2:cdna:Gm15922:polymorphic_pseudogene:-1	208	195	200	135	200	199	136	175	203	493	425	466	810	491	531	281	255	428	382	410	559	342	361	377	148	120	223	538	537	587	593	461	308	251	89	98	421	219	391	440	647	641	98	67	105	371	330	364	470
ENSMUSG00000060183.6:cdna:Cxcl11:polymorphic_pseudogene:-1	26	14	46	25	40	24	0	1	0	41	25	24	59	37	16	1	0	2	7	5	12	11	9	10	2	0	3	37	27	28	24	19	16	6	3	1	19	17	29	32	25	31	0	0	0	11	8	11	17
ENSMUSG00000069824.5:cdna:Olfr377-ps1:polymorphic_pseudogene:-1	0	0	0	0	0	0	0	0	0	0	0	0	0	0	0	0	0	0	0	0	0	0	0	0	0	0	0	0	0	0	0	0	0	0	0	0	0	0	0	0	0	0	0	0	0	0	0	0	0
ENSMUSG00000092021.8:cdna:Gbp11:polymorphic_pseudogene:-1	0	0	1	1	0	0	0	0	0	1	2	1	2	3	0	0	0	0	3	1	4	3	2	3	0	0	0	2	1	2	4	6	2	0	0	0	0	0	3	1	4	4	0	0	0	3	1	1	3
ENSMUSG00000084387.4:cdna:Olfr379-ps1:polymorphic_pseudogene:-1	0	0	0	0	0	0	0	0	0	0	0	0	0	0	0	0	0	0	0	0	0	0	0	0	0	0	0	0	0	0	0	0	0	0	0	0	0	0	0	0	0	0	0	0	0	0	0	0	0
ENSMUSG00000111338.1:cdna:AL773539.1:polymorphic_pseudogene:-1	0	0	0	0	0	0	0	0	0	0	0	0	0	0	0	0	0	0	0	0	0	0	0	0	0	0	0	0	0	0	0	0	0	0	0	0	0	0	0	0	0	0	0	0	0	0	0	0	0
ENSMUSG00000061246.6:cdna:Olfr387-ps1:polymorphic_pseudogene:1	1	0	0	0	0	0	0	2	1	1	0	0	1	0	0	0	1	0	1	0	0	1	1	0	2	0	1	2	0	0	0	1	1	2	1	0	0	1	0	0	0	0	0	0	0	0	0	1	0
ENSMUSG00000080781.3:cdna:Olfr388-ps1:polymorphic_pseudogene:-1	0	0	0	0	0	0	0	0	0	0	0	0	0	0	0	0	0	0	0	0	0	0	0	0	0	0	0	0	0	0	0	0	0	0	0	0	0	0	0	0	0	0	0	0	0	0	0	0	0
ENSMUSG00000023341.14:cdna:Mx2:polymorphic_pseudogene:1	433	487	653	363	655	424	4	11	8	550	414	401	855	456	580	28	24	29	400	461	538	391	419	392	33	54	79	512	560	629	591	530	326	66	26	21	332	165	317	275	296	437	44	37	41	192	132	127	226
ENSMUSG00000044537.8:cdna:Olfr779:polymorphic_pseudogene:1	0	0	0	0	0	0	0	0	0	0	0	0	0	0	0	0	0	0	0	0	0	0	0	0	0	0	0	0	0	0	0	0	0	0	0	0	0	0	0	0	0	0	0	0	0	0	0	0	0
ENSMUSG00000082216.4:cdna:Olfr271-ps1:polymorphic_pseudogene:-1	0	0	0	0	0	0	0	0	0	0	0	0	0	0	0	0	0	0	0	0	0	0	0	0	0	0	0	0	0	0	0	0	0	0	0	0	0	0	0	0	0	0	0	0	0	0	0	0	0
ENSMUSG00000075067.4:cdna:Olfr1269:polymorphic_pseudogene:-1	0	0	0	0	0	0	0	0	0	0	0	0	0	0	0	0	0	0	0	0	0	0	0	0	0	0	0	0	0	0	0	0	0	0	0	0	0	0	0	0	0	0	0	0	0	0	0	0	0
ENSMUSG00000082574.3:cdna:Olfr1268-ps1:polymorphic_pseudogene:-1	0	2	0	0	1	0	0	0	3	2	0	0	1	1	2	3	2	3	1	2	1	3	2	2	0	0	1	2	4	1	5	3	3	14	1	2	1	1	4	1	3	1	3	0	1	1	0	1	2
ENSMUSG00000081859.3:cdna:Olfr650-ps1:polymorphic_pseudogene:1	1	2	0	0	1	3	0	3	1	3	4	5	4	5	4	5	7	1	1	2	7	5	1	4	4	3	8	6	7	6	7	8	3	14	8	2	3	4	2	1	2	5	7	2	3	2	4	5	1
ENSMUSG00000110526.2:cdna:Olfr151:polymorphic_pseudogene:-1	0	0	0	0	0	0	0	0	0	0	0	0	0	0	0	0	0	0	0	0	0	0	0	0	0	0	0	0	0	0	0	0	0	0	0	0	0	0	0	0	0	0	0	0	0	0	0	0	0
ENSMUSG00000080809.3:cdna:Olfr1273-ps:polymorphic_pseudogene:-1	1	0	0	1	0	1	0	1	2	1	0	1	4	0	0	0	0	0	1	0	1	1	1	0	1	1	2	2	1	0	1	3	1	2	0	1	0	0	1	0	0	2	2	1	1	1	0	1	0
ENSMUSG00000110431.1:cdna:AC068905.1:polymorphic_pseudogene:1	0	0	0	0	0	0	0	0	0	0	0	0	0	0	0	0	0	0	0	0	0	0	0	0	0	0	0	0	0	0	0	0	0	0	0	0	0	0	0	0	0	0	0	0	0	0	0	0	0
ENSMUSG00000043089.6:cdna:Mmp1a:polymorphic_pseudogene:1	0	0	0	0	0	0	0	0	0	0	0	0	0	0	0	0	0	0	0	0	0	0	0	0	0	0	0	0	0	0	0	0	0	0	0	0	0	0	0	0	0	0	0	0	0	0	0	1	0
ENSMUSG00000089732.4:cdna:Olfr1118:polymorphic_pseudogene:1	0	0	0	0	0	0	0	0	0	0	0	0	0	0	0	0	0	0	0	0	0	0	0	0	0	0	0	0	0	0	0	0	0	0	0	0	0	0	0	0	0	0	0	0	0	0	0	0	0
ENSMUSG00000110881.1:cdna:AC069563.1:polymorphic_pseudogene:1	0	0	0	0	0	0	0	0	0	0	0	0	0	0	0	0	0	0	0	0	0	0	0	0	0	0	0	0	0	0	0	0	0	0	0	0	0	0	0	0	0	0	0	0	0	0	0	0	0
ENSMUSG00000110555.1:cdna:Olfr863-ps1:polymorphic_pseudogene:-1	0	0	0	0	0	0	0	0	0	0	0	0	0	0	0	0	0	0	0	0	0	0	0	0	0	0	0	0	0	0	0	0	0	0	0	0	0	0	0	0	0	0	0	0	0	0	0	0	0
ENSMUSG00000092572.7:cdna:Serpinb10:polymorphic_pseudogene:1	1	0	0	0	0	1	0	1	1	1	0	0	0	0	0	0	0	0	0	0	0	0	0	0	0	0	0	0	0	0	0	0	0	0	1	0	0	0	0	0	0	0	0	0	0	0	0	0	0
ENSMUSG00000081315.2:cdna:Olfr621-ps1:polymorphic_pseudogene:-1	0	0	0	0	0	0	0	0	0	0	0	0	0	0	0	0	0	0	0	0	0	0	0	0	0	0	0	0	0	0	0	0	0	0	0	0	0	0	0	0	0	0	0	0	0	0	0	0	0
ENSMUSG00000111678.2:cdna:AL772265.6:polymorphic_pseudogene:-1	0	0	0	0	0	0	0	0	0	0	0	0	0	0	0	0	0	0	0	0	0	0	0	0	0	0	0	0	0	0	0	0	0	0	0	0	0	0	0	0	0	0	0	0	0	0	0	0	0
ENSMUSG00000046203.11:cdna:Sprr2g:polymorphic_pseudogene:1	0	0	0	0	0	0	0	0	0	0	0	0	0	0	0	0	0	0	0	0	0	0	0	0	0	0	0	0	0	0	0	0	0	0	0	0	0	0	0	0	0	0	0	0	0	0	0	0	0
ENSMUSG00000029605.16:cdna:Oas1b:polymorphic_pseudogene:1	137	123	195	102	175	130	9	16	16	236	143	181	372	184	237	34	45	55	260	260	321	255	220	210	34	27	90	239	273	256	347	293	170	60	24	20	198	76	157	156	179	239	45	22	38	103	53	80	136
ENSMUSG00000068824.4:cdna:Olfr1083-ps:polymorphic_pseudogene:-1	0	0	0	0	0	0	0	0	0	0	0	0	0	0	0	0	0	0	0	0	0	0	0	0	0	0	0	0	0	0	0	0	0	0	0	0	0	0	0	0	0	0	0	0	0	0	0	0	0
ENSMUSG00000108908.3:cdna:Olfr1293-ps:polymorphic_pseudogene:1	3	5	5	3	2	5	3	9	3	10	8	5	12	9	17	9	12	13	8	10	6	11	6	8	6	10	13	10	10	15	23	17	7	43	11	16	4	2	5	2	2	5	4	1	1	6	4	5	14
ENSMUSG00000090556.5:cdna:Olfr753-ps1:polymorphic_pseudogene:-1	0	0	0	0	0	0	0	0	0	0	0	0	0	0	0	0	0	0	0	0	0	0	0	0	0	0	0	0	0	1	0	0	0	0	0	0	0	0	0	0	0	0	0	0	0	0	0	0	0
ENSMUSG00000109389.1:cdna:Olfr1300-ps1:polymorphic_pseudogene:1	0	0	0	0	0	0	0	0	0	0	0	1	0	0	0	0	0	0	0	0	1	0	0	0	0	0	0	0	0	1	0	0	0	2	1	0	0	1	1	1	0	0	0	0	0	0	0	0	1
ENSMUSG00000080891.4:cdna:Olfr587-ps1:polymorphic_pseudogene:1	0	0	0	0	0	0	0	0	0	0	0	0	0	0	0	1	0	0	0	0	0	0	0	0	0	0	0	0	0	0	0	0	0	0	0	0	0	0	0	0	0	0	0	0	0	0	0	0	0
ENSMUSG00000046808.17:cdna:Atp10d:polymorphic_pseudogene:1	51	47	91	56	88	72	62	60	66	187	111	181	260	152	198	133	124	161	131	149	182	127	132	129	110	137	247	137	148	138	136	139	105	177	67	38	98	53	98	90	160	143	156	117	129	127	103	113	152
ENSMUSG00000108058.1:cdna:Olfr451-ps1:polymorphic_pseudogene:1	0	0	0	0	0	0	0	0	0	0	0	0	0	0	0	0	0	0	0	0	0	0	0	0	0	0	0	0	0	0	0	0	0	0	0	0	0	0	0	0	0	0	0	0	0	0	0	0	0
ENSMUSG00000058908.14:cdna:Pla2g2a:polymorphic_pseudogene:1	0	0	0	0	0	0	0	0	0	0	0	0	0	0	0	0	0	0	0	0	0	0	0	0	0	0	0	0	0	0	0	0	0	0	0	0	0	0	0	0	0	0	0	0	0	0	0	0	0
ENSMUSG00000111190.2:cdna:AC073945.2:polymorphic_pseudogene:-1	0	0	0	0	0	0	0	0	0	0	0	0	0	0	0	0	0	0	0	0	0	0	0	0	0	0	0	0	0	0	0	0	0	0	0	0	0	0	0	0	0	0	0	0	0	0	0	0	0
ENSMUSG00000067882.13:cdna:Casp16-ps:polymorphic_pseudogene:-1	1	0	0	0	0	0	0	0	0	0	0	0	0	0	0	0	0	0	0	0	0	0	0	0	0	0	0	0	0	0	0	0	0	0	0	0	0	0	0	0	0	0	0	0	0	1	0	0	0
ENSMUSG00000110780.1:cdna:AC073945.1:polymorphic_pseudogene:1	0	0	0	0	0	0	0	0	0	0	0	0	0	0	0	0	0	0	0	0	0	0	0	0	0	0	0	0	0	0	0	0	0	0	0	0	0	0	0	0	0	0	0	0	0	0	0	0	0
ENSMUSG00000083188.2:cdna:Olfr404-ps1:polymorphic_pseudogene:1	0	0	0	0	0	0	0	0	0	0	0	0	0	0	0	0	0	0	0	0	0	0	0	0	0	0	0	0	0	0	0	0	0	0	0	0	0	0	0	0	0	0	0	0	0	0	0	0	0
ENSMUSG00000110879.2:cdna:AL773585.3:polymorphic_pseudogene:1	0	0	0	0	0	0	0	0	0	0	0	0	0	0	0	0	0	0	0	0	0	0	0	0	0	0	0	0	0	0	0	0	0	0	0	0	0	0	0	0	0	0	0	0	0	0	0	0	0
ENSMUSG00000082754.2:cdna:Olfr1021-ps1:polymorphic_pseudogene:1	0	0	0	0	0	0	0	0	0	0	0	0	0	0	0	0	0	0	0	0	0	0	0	0	0	0	0	0	0	0	0	0	0	0	0	0	0	0	0	0	0	0	0	0	0	0	0	0	0
ENSMUSG00000083886.2:cdna:Olfr409-ps1:polymorphic_pseudogene:1	0	0	0	0	0	0	0	0	0	0	0	0	0	0	0	0	0	0	0	0	0	0	0	0	0	0	0	0	0	0	0	0	0	0	0	0	0	0	0	0	0	0	0	0	0	0	0	0	0
ENSMUSG00000055413.12:cdna:H2-Q5:polymorphic_pseudogene:1	67	91	113	60	110	82	20	16	26	117	78	112	205	126	162	31	44	57	230	225	297	218	230	199	43	32	67	332	373	371	398	343	207	65	25	27	276	121	280	222	271	359	23	30	28	173	138	171	224
ENSMUSG00000111660.1:cdna:CT025612.3:polymorphic_pseudogene:-1	0	0	0	0	0	0	0	0	0	0	0	0	0	0	0	0	0	0	0	0	0	0	0	0	0	0	0	0	0	0	0	0	0	0	0	0	0	0	0	0	0	0	0	0	0	0	0	0	0
ENSMUSG00000092517.1:cdna:Art2a-ps:polymorphic_pseudogene:-1	0	0	0	0	0	0	0	0	0	0	0	0	0	0	0	0	0	0	0	0	0	0	0	0	0	0	0	0	1	0	0	0	0	0	0	0	1	0	1	0	0	1	0	0	0	0	0	0	0
ENSMUSG00000050577.8:cdna:Olfr1038-ps:polymorphic_pseudogene:1	1	1	0	1	2	1	0	0	1	6	2	2	5	1	3	2	2	6	1	2	0	4	0	2	1	2	3	4	7	5	4	7	1	14	1	3	0	0	4	2	4	0	1	2	1	2	0	3	1
ENSMUSG00000111073.1:cdna:AC159246.1:polymorphic_pseudogene:-1	0	0	0	0	0	0	0	0	0	0	0	0	0	0	0	0	0	0	0	0	0	0	0	0	0	0	0	0	0	0	0	0	0	0	0	0	0	0	0	0	0	0	0	0	0	0	0	0	0
ENSMUSG00000108464.4:cdna:Olfr190:polymorphic_pseudogene:-1	0	0	0	0	0	0	0	0	0	0	0	0	0	0	0	0	0	0	0	0	0	0	0	0	0	0	0	0	0	0	0	0	0	0	0	0	0	0	0	0	0	0	0	0	0	0	0	0	0
ENSMUSG00000109020.3:cdna:AC121290.1:polymorphic_pseudogene:-1	0	0	0	0	0	0	0	0	0	0	0	0	0	0	0	0	0	0	0	0	0	0	0	0	0	0	0	0	0	0	0	0	0	0	0	0	0	0	0	0	0	0	0	0	0	0	0	0	0
ENSMUSG00000092401.3:cdna:Olfr300-ps1:polymorphic_pseudogene:1	0	1	1	0	1	2	0	1	0	0	0	1	0	2	0	0	0	0	2	0	0	1	0	0	0	0	0	1	4	1	0	0	0	5	1	1	0	0	0	0	1	1	1	0	1	0	0	0	0
ENSMUSG00000110122.1:cdna:Olfr562-ps1:polymorphic_pseudogene:1	0	0	0	0	0	0	0	0	0	0	0	0	0	0	0	0	0	0	0	0	0	0	0	0	0	0	0	0	0	0	0	0	0	0	0	0	0	0	0	0	0	0	0	0	0	0	0	0	0
ENSMUSG00000092372.3:cdna:Olfr296-ps1:polymorphic_pseudogene:1	0	0	0	0	0	0	0	0	0	0	0	0	0	0	0	0	0	0	0	0	0	0	0	0	0	0	0	0	0	0	0	0	0	0	0	0	0	0	0	0	0	0	0	0	0	0	0	0	0
ENSMUSG00000108605.2:cdna:Olfr396-ps1:polymorphic_pseudogene:1	0	0	0	0	0	0	0	0	0	0	0	0	0	0	0	0	0	0	0	0	0	0	0	0	0	0	0	0	0	0	0	0	0	0	0	0	0	0	0	0	0	0	0	0	0	0	0	0	0
ENSMUSG00000079875.5:cdna:Olfr22-ps1:polymorphic_pseudogene:1	0	0	0	0	0	0	0	0	0	0	0	0	0	0	0	0	0	0	0	0	0	0	0	0	0	0	0	0	0	0	0	0	0	0	0	0	0	0	0	0	0	0	0	0	0	0	0	0	0
ENSMUSG00000111566.1:cdna:AL773585.4:polymorphic_pseudogene:1	0	0	0	0	0	0	0	0	0	0	0	0	0	0	0	0	0	0	0	0	0	0	0	0	0	0	0	0	0	0	0	0	0	0	0	0	0	0	0	0	0	0	0	0	0	0	0	0	0
ENSMUSG00000095194.2:cdna:Olfr936:polymorphic_pseudogene:-1	0	0	0	0	0	0	0	0	0	0	0	0	0	0	0	0	0	0	0	0	0	0	0	0	0	0	0	0	0	0	0	0	0	0	0	0	0	0	0	0	0	0	0	0	0	0	0	0	0
ENSMUSG00000103081.2:cdna:Pcdhgb8:polymorphic_pseudogene:1	3	9	7	6	8	10	10	12	5	18	8	16	26	16	11	15	25	20	4	8	8	16	3	5	8	6	18	5	13	20	15	12	3	25	7	6	5	7	8	7	16	9	8	7	9	17	6	6	16
ENSMUSG00000076490.6:cdna:Trbc1:TR_C_gene:1	0	0	0	0	0	0	0	0	0	0	0	0	0	0	0	0	0	0	0	0	0	0	0	0	0	0	0	0	0	0	0	0	0	0	0	0	0	0	0	0	0	0	0	0	0	0	0	0	0
ENSMUSG00000076498.2:cdna:Trbc2:TR_C_gene:1	0	0	0	0	0	0	0	0	0	0	0	0	0	0	0	0	0	0	0	0	0	0	0	0	0	0	0	0	0	0	1	0	0	0	0	0	0	0	0	0	0	0	0	0	0	0	0	0	0
ENSMUSG00000076928.5:cdna:Trac:TR_C_gene:1	0	0	0	0	0	0	0	0	0	0	0	0	0	0	0	0	0	0	1	0	0	0	0	0	0	1	0	0	0	0	0	0	0	0	0	0	0	0	0	0	0	0	0	0	0	0	1	0	1
ENSMUSG00000076749.2:cdna:Tcrg-C1:TR_C_gene:1	0	0	0	0	0	0	0	0	0	0	0	0	0	0	0	0	0	0	0	0	0	0	0	0	0	0	0	0	0	0	0	0	0	0	0	0	0	0	0	0	0	0	0	0	0	0	0	0	0
ENSMUSG00000091682.2:cdna:Tcrg-C3:TR_C_gene:1	0	0	0	0	0	0	0	0	0	0	0	0	0	0	0	0	0	0	0	0	0	0	0	0	0	0	0	0	0	0	0	0	0	0	0	0	0	0	0	0	0	0	0	0	0	0	0	0	0
ENSMUSG00000076752.2:cdna:Tcrg-C2:TR_C_gene:-1	0	0	0	0	0	0	0	0	0	0	0	0	0	0	0	0	0	0	0	0	0	0	0	0	0	0	0	0	0	0	0	0	0	0	0	0	0	0	0	0	0	0	0	0	0	0	0	0	0
ENSMUSG00000076757.9:cdna:Tcrg-C4:TR_C_gene:1	0	0	0	0	0	0	0	0	0	0	0	0	0	0	0	0	0	0	0	0	0	0	0	0	0	0	0	0	0	0	0	0	0	0	0	0	0	0	0	0	0	0	0	0	0	0	0	0	0
ENSMUSG00000104876.1:cdna:Trdc:TR_C_gene:1	1	1	2	1	1	0	2	2	0	3	0	5	5	3	3	6	2	5	1	2	2	1	1	1	1	0	6	9	7	8	6	8	1	16	7	4	1	0	0	0	0	1	2	1	1	1	4	1	0
ENSMUSG00000076618.1:cdna:Ighj4:IG_J_gene:-1	0	0	0	0	0	0	0	0	0	0	0	0	0	0	0	0	0	0	0	0	0	0	0	0	0	0	0	0	0	0	0	0	0	0	0	0	0	0	0	0	0	0	0	0	0	0	0	0	0
ENSMUSG00000076619.1:cdna:Ighj3:IG_J_gene:-1	0	0	0	0	0	0	0	0	0	0	0	0	0	0	0	0	0	0	0	0	0	0	0	0	0	0	0	0	0	0	0	0	0	0	0	0	0	0	0	0	0	0	0	0	0	0	0	0	0
ENSMUSG00000076620.2:cdna:Ighj2:IG_J_gene:-1	0	0	0	0	0	0	0	0	0	0	0	0	0	0	0	0	0	0	0	0	0	0	0	0	0	0	0	0	0	0	0	0	0	0	0	0	0	0	0	0	0	0	0	0	0	0	0	0	0
ENSMUSG00000076621.1:cdna:Ighj1:IG_J_gene:-1	0	0	0	0	0	0	0	0	0	0	0	0	0	0	0	0	0	0	0	0	0	0	0	0	1	0	0	0	0	0	0	0	0	0	0	0	0	0	0	0	0	0	0	0	0	0	0	0	0
ENSMUSG00000076606.3:cdna:Igkj3:IG_J_gene:1	0	0	0	0	0	0	0	0	0	0	0	0	0	0	0	0	0	0	0	0	0	0	0	0	0	0	0	0	0	0	0	0	0	0	0	0	0	0	0	0	0	0	0	0	0	0	0	0	0
ENSMUSG00000076607.1:cdna:Igkj4:IG_J_gene:1	0	0	0	0	0	0	0	0	0	0	0	0	0	0	0	0	0	0	0	0	0	0	0	0	0	0	0	0	0	0	0	0	0	0	0	0	0	0	0	0	0	0	0	0	0	0	0	0	0
ENSMUSG00000076605.2:cdna:Igkj2:IG_J_gene:1	0	0	0	0	0	0	0	0	0	0	0	0	0	0	0	0	0	0	0	0	0	0	0	0	0	0	0	0	0	0	0	0	0	0	0	0	0	0	0	0	0	0	0	0	0	0	0	0	0
ENSMUSG00000076604.1:cdna:Igkj1:IG_J_gene:1	0	0	0	0	0	0	0	0	0	0	0	0	0	0	0	0	0	0	0	0	0	0	0	0	0	0	0	0	0	0	0	0	0	0	0	0	0	0	0	0	0	0	0	0	0	0	0	0	0
ENSMUSG00000076608.2:cdna:Igkj5:IG_J_gene:1	0	0	0	0	0	0	0	0	0	0	0	0	0	0	0	0	0	0	0	0	0	0	0	0	0	0	0	0	0	0	0	0	0	0	0	0	0	0	0	0	0	0	0	0	0	0	0	0	0
ENSMUSG00000105231.1:cdna:Iglj3:IG_J_gene:-1	0	0	0	0	0	0	0	0	0	0	0	0	0	0	0	0	0	0	0	0	0	0	0	0	0	0	0	0	0	0	0	0	0	0	0	0	0	0	0	0	0	0	0	0	0	0	0	0	0
ENSMUSG00000106405.1:cdna:Iglj3p:IG_J_gene:-1	0	0	0	0	0	0	0	0	0	0	0	0	0	0	0	0	0	0	0	0	0	0	0	0	0	0	0	0	0	0	0	0	0	0	0	0	0	0	0	0	0	0	0	0	0	0	0	0	0
ENSMUSG00000106668.1:cdna:Iglj1:IG_J_gene:-1	0	0	0	0	0	0	0	0	0	0	0	0	0	0	0	0	0	0	0	0	0	0	0	0	0	0	0	0	0	0	0	0	0	0	0	0	0	0	0	0	0	0	0	0	0	0	0	0	0
ENSMUSG00000105066.1:cdna:Iglj4:IG_J_gene:-1	0	0	0	0	0	0	0	0	0	0	0	0	0	0	0	0	0	0	0	0	0	0	0	0	0	0	0	0	0	0	0	0	0	0	0	0	0	0	0	0	0	0	0	0	0	0	0	0	0
ENSMUSG00000104975.1:cdna:Iglj2:IG_J_gene:-1	0	0	0	0	0	0	0	0	0	0	0	0	0	0	0	0	0	0	0	0	0	0	0	0	0	0	0	0	0	0	0	0	0	0	0	0	0	0	0	0	0	0	0	0	0	0	0	0	0
ENSMUSG00000095079.6:cdna:Igha:IG_C_gene:-1	0	0	0	1	0	0	0	2	0	1	3	1	1	1	0	0	0	5	0	1	1	1	1	0	0	0	3	1	1	1	0	0	0	0	0	0	0	0	1	0	0	0	0	0	0	0	0	0	0
ENSMUSG00000087642.3:cdna:Ighe:IG_C_gene:-1	0	0	0	0	0	0	0	0	0	0	0	0	0	0	0	0	0	0	0	0	0	0	0	0	0	0	0	0	0	0	0	0	0	0	0	0	0	0	0	0	0	0	0	0	0	0	0	0	0
ENSMUSG00000076612.8:cdna:Ighg2c:IG_C_gene:-1	0	0	0	0	0	0	0	0	0	0	0	0	0	0	0	0	0	0	0	0	0	0	0	0	0	0	0	1	0	0	0	0	0	0	0	0	0	0	0	0	0	0	0	0	0	0	0	0	0
ENSMUSG00000076613.4:cdna:Ighg2b:IG_C_gene:-1	0	0	0	0	1	1	0	0	0	1	0	0	1	0	0	0	1	0	0	0	0	0	0	0	0	0	2	0	1	3	1	1	0	0	0	1	0	0	0	0	0	0	0	0	1	0	0	0	0
ENSMUSG00000076614.7:cdna:Ighg1:IG_C_gene:-1	0	0	0	0	0	0	0	0	0	0	0	0	0	0	0	0	0	0	0	0	0	0	0	0	0	0	0	0	0	0	0	0	0	0	0	0	0	0	0	0	0	0	0	0	0	0	0	0	0
ENSMUSG00000076615.4:cdna:Ighg3:IG_C_gene:-1	0	0	0	0	0	0	0	0	0	0	0	0	0	0	0	0	0	0	0	0	0	0	0	0	0	0	0	0	0	0	0	0	0	0	0	0	0	0	0	0	0	0	0	0	0	0	0	0	0
ENSMUSG00000104213.5:cdna:Ighd:IG_C_gene:-1	0	1	0	0	0	0	0	0	0	1	1	0	1	0	0	0	1	0	0	0	0	1	1	0	0	0	0	0	0	0	0	1	0	0	1	1	0	0	0	0	1	0	0	0	0	0	0	0	0
ENSMUSG00000076617.9:cdna:Ighm:IG_C_gene:-1	24	14	19	17	19	15	22	29	26	29	30	26	53	19	19	82	122	126	53	57	46	66	54	47	168	142	380	23	33	22	21	30	6	294	104	69	20	7	14	16	9	25	203	158	210	0	2	1	5
ENSMUSG00000076609.2:cdna:Igkc:IG_C_gene:1	0	0	0	0	0	0	0	0	0	0	0	0	0	0	0	0	0	0	0	0	0	0	0	0	0	0	0	0	0	0	0	0	0	0	0	0	0	0	0	0	0	0	0	0	0	0	0	0	0
ENSMUSG00000105547.1:cdna:Iglc3:IG_C_gene:-1	0	0	0	0	0	0	0	0	0	0	0	0	0	0	0	0	0	0	0	0	0	0	0	0	0	0	0	0	0	0	0	0	0	0	0	0	0	0	0	0	0	0	0	0	0	0	0	0	0
ENSMUSG00000105906.1:cdna:Iglc1:IG_C_gene:-1	0	0	0	0	0	0	0	0	0	0	0	0	0	0	0	0	0	0	0	0	0	0	0	0	0	0	0	0	0	0	0	0	0	0	0	0	0	0	0	0	0	0	0	0	0	0	0	0	0
ENSMUSG00000106039.1:cdna:Iglc4:IG_C_gene:-1	0	0	0	0	0	0	0	0	0	0	0	0	0	0	0	0	0	0	0	0	0	0	0	0	0	0	0	0	0	0	0	0	0	0	0	0	0	0	0	0	0	0	0	0	0	0	0	0	0
ENSMUSG00000076937.3:cdna:Iglc2:IG_C_gene:-1	0	0	0	0	0	0	0	0	0	0	0	0	0	0	0	0	0	0	0	0	0	0	0	0	0	0	0	0	0	0	0	0	0	0	0	0	0	0	0	0	0	0	0	0	0	0	0	0	0
ENSMUSG00000095565.2:cdna:Ighv2-9-1:IG_V_gene:-1	0	0	0	0	0	0	0	0	0	0	0	0	0	0	0	0	0	0	0	0	0	0	0	0	0	0	0	0	0	0	0	0	0	0	0	0	0	0	0	0	0	0	0	0	0	0	0	0	0
ENSMUSG00000096498.3:cdna:Ighv2-5:IG_V_gene:-1	0	0	0	0	0	0	0	0	0	0	0	0	0	0	0	0	0	0	0	0	0	0	0	0	0	0	0	0	0	0	0	0	0	0	0	0	0	0	0	0	0	0	0	0	0	0	0	0	0
ENSMUSG00000095429.1:cdna:Ighv5-12:IG_V_gene:-1	0	0	0	0	0	0	0	0	0	0	0	0	0	0	0	0	0	0	0	0	0	0	0	0	0	0	0	0	0	0	0	0	0	0	0	0	0	0	0	0	0	0	0	0	0	0	0	0	0
ENSMUSG00000096670.1:cdna:Ighv2-6:IG_V_gene:-1	0	0	0	0	0	0	0	0	0	0	0	0	0	0	0	0	0	0	0	0	0	0	0	0	0	0	0	0	0	0	0	0	0	0	0	0	0	0	0	0	0	0	0	0	0	0	0	0	0
ENSMUSG00000095210.2:cdna:Ighv5-9-1:IG_V_gene:-1	0	0	0	0	0	0	0	0	0	0	0	0	0	0	0	0	0	0	0	0	0	0	0	0	0	0	0	0	0	0	0	0	0	0	0	0	0	0	0	0	0	0	0	0	0	0	0	0	0
ENSMUSG00000103033.1:cdna:Ighv5-12-4:IG_V_gene:-1	0	0	0	0	0	0	0	0	0	0	0	0	0	0	0	0	0	0	0	0	0	0	0	0	0	0	0	0	0	0	0	0	0	0	0	0	0	0	0	0	0	0	0	0	0	0	0	0	0
ENSMUSG00000095285.2:cdna:Ighv5-9:IG_V_gene:-1	0	0	0	0	0	0	0	0	0	0	0	0	0	0	0	0	0	0	0	0	0	0	0	0	0	0	0	0	0	0	0	0	0	0	0	0	0	0	0	0	0	0	0	0	0	0	0	0	0
ENSMUSG00000095866.1:cdna:Ighv2-4:IG_V_gene:-1	0	0	0	0	0	0	0	0	0	0	0	0	0	0	0	0	0	0	0	0	0	0	0	0	0	0	0	0	0	0	0	0	0	0	0	0	0	0	0	0	0	0	0	0	0	0	0	0	0
ENSMUSG00000094951.1:cdna:Ighv5-6:IG_V_gene:-1	0	0	0	0	0	0	0	0	0	0	0	0	0	0	0	0	0	0	0	0	0	0	0	0	0	0	0	0	0	0	0	0	0	0	0	0	0	0	0	0	0	0	0	0	0	0	0	0	0
ENSMUSG00000094164.2:cdna:Ighv2-3:IG_V_gene:-1	0	0	0	0	0	0	0	0	0	0	0	0	0	0	0	0	0	0	0	0	0	0	0	0	0	0	0	0	0	0	0	0	0	0	0	0	0	0	0	0	0	0	0	0	0	0	0	0	0
ENSMUSG00000095612.2:cdna:Ighv5-4:IG_V_gene:-1	0	0	0	0	0	0	0	0	0	0	0	0	0	0	0	0	0	0	0	0	0	0	0	0	0	0	0	0	0	0	0	0	0	0	0	0	0	0	0	0	0	0	0	0	0	0	0	0	0
ENSMUSG00000096464.2:cdna:Ighv2-2:IG_V_gene:-1	0	0	0	0	0	0	0	0	0	0	0	0	0	0	0	0	0	0	0	0	0	0	0	0	0	0	0	0	0	0	0	0	0	0	0	0	0	0	0	0	0	0	0	0	0	0	0	0	0
ENSMUSG00000076633.7:cdna:Ighv5-2:IG_V_gene:-1	0	0	0	0	0	0	0	0	0	0	0	0	0	0	0	0	0	0	0	0	0	0	0	0	0	0	0	0	0	0	0	0	0	0	0	0	0	0	0	0	0	0	0	0	0	0	0	0	0
ENSMUSG00000096336.2:cdna:Igkv1-135:IG_V_gene:1	0	0	0	0	0	0	0	0	0	0	0	0	0	0	0	0	0	0	0	0	0	0	0	0	0	0	0	0	0	0	0	0	0	0	0	0	0	0	0	0	0	0	0	0	0	0	0	0	0
ENSMUSG00000094491.2:cdna:Igkv1-133:IG_V_gene:1	0	0	0	0	0	0	0	0	0	0	0	0	0	0	0	0	0	0	0	0	0	0	0	0	0	0	0	0	0	0	0	0	0	0	0	0	0	0	0	0	0	0	0	0	0	0	0	0	0
ENSMUSG00000076569.3:cdna:Igkv5-39:IG_V_gene:-1	0	0	0	0	0	0	0	0	0	0	0	0	0	0	0	0	0	0	0	0	0	0	0	0	0	0	0	0	0	0	0	0	0	0	0	0	0	0	0	0	0	0	0	0	0	0	0	0	0
ENSMUSG00000076570.6:cdna:Igkv12-38:IG_V_gene:-1	0	0	0	0	0	0	0	0	0	0	0	0	0	0	0	0	0	0	0	0	0	0	0	0	0	0	0	0	0	0	0	0	0	0	0	0	0	0	0	0	0	0	0	0	0	0	0	0	0
ENSMUSG00000076571.2:cdna:Igkv5-37:IG_V_gene:-1	0	0	0	0	0	0	0	0	0	0	0	0	0	0	0	0	0	0	0	0	0	0	0	0	0	0	0	0	0	0	0	0	0	0	0	0	0	0	0	0	0	0	0	0	0	0	0	0	0
ENSMUSG00000076572.6:cdna:Igkv18-36:IG_V_gene:-1	0	0	0	0	0	0	0	0	0	0	0	0	0	0	0	0	0	0	0	0	0	0	0	0	0	0	0	0	0	0	0	0	0	0	0	0	0	0	0	0	0	0	0	0	0	0	0	0	0
ENSMUSG00000076573.6:cdna:Igkv1-35:IG_V_gene:-1	0	0	0	0	0	0	0	0	0	0	0	0	0	0	0	0	0	0	0	0	0	0	0	0	0	0	0	0	0	0	0	0	0	0	0	0	0	0	0	0	0	0	0	0	0	0	0	0	0
ENSMUSG00000104769.1:cdna:Igkv8-34:IG_V_gene:-1	0	0	0	0	0	0	0	0	0	0	0	0	0	0	0	0	0	0	0	0	0	0	0	0	0	0	0	0	0	0	0	0	0	0	0	0	0	0	0	0	0	0	0	0	0	0	0	0	0
ENSMUSG00000076575.6:cdna:Igkv7-33:IG_V_gene:-1	0	0	0	0	0	0	0	0	0	0	0	0	0	0	0	0	0	0	0	0	0	0	0	0	0	0	0	0	0	0	0	0	0	0	0	0	0	0	0	0	0	0	0	0	0	0	0	0	0
ENSMUSG00000076576.2:cdna:Igkv6-32:IG_V_gene:-1	0	0	0	0	0	0	0	0	0	0	0	0	0	0	0	0	0	0	0	0	0	0	0	0	0	0	0	0	0	0	0	0	0	0	0	0	0	0	0	0	0	0	0	0	0	0	0	0	0
ENSMUSG00000076577.2:cdna:Igkv8-30:IG_V_gene:-1	0	0	0	0	0	0	0	0	0	0	0	0	0	0	0	0	0	0	0	0	0	0	0	0	0	0	0	0	0	0	0	0	0	0	0	0	0	0	0	0	0	0	0	0	0	0	0	0	0
ENSMUSG00000076578.3:cdna:Igkv6-29:IG_V_gene:-1	0	0	0	0	0	0	0	0	0	0	0	0	0	0	0	0	0	0	0	0	0	0	0	0	0	0	0	0	0	0	0	0	0	0	0	0	0	0	0	0	0	0	0	0	0	0	0	0	0
ENSMUSG00000094356.2:cdna:Igkv8-28:IG_V_gene:-1	0	0	0	0	0	0	0	0	0	0	0	0	0	0	0	0	0	0	0	0	0	0	0	0	0	0	0	0	0	0	0	0	0	0	0	0	0	0	0	0	0	0	0	0	0	0	0	0	0
ENSMUSG00000076580.3:cdna:Igkv8-27:IG_V_gene:-1	0	0	0	0	0	0	0	0	0	0	0	0	0	0	0	0	0	0	0	0	0	0	0	0	0	0	0	0	0	0	0	0	0	0	0	0	0	0	0	0	0	0	0	0	0	0	0	0	0
ENSMUSG00000076581.1:cdna:Igkv8-26:IG_V_gene:1	0	0	0	0	0	0	0	0	0	0	0	0	0	0	0	0	0	0	0	0	0	0	0	0	0	0	0	0	0	0	0	0	0	0	0	0	0	0	0	0	0	0	0	0	0	0	0	0	0
ENSMUSG00000094930.2:cdna:Igkv6-25:IG_V_gene:1	0	0	0	0	0	0	0	0	0	0	0	0	0	0	0	0	0	0	0	0	0	0	0	0	0	0	0	0	0	0	0	0	0	0	0	0	0	0	0	0	0	0	0	0	0	0	0	0	0
ENSMUSG00000076583.1:cdna:Igkv8-24:IG_V_gene:-1	0	0	0	0	0	0	0	0	0	0	0	0	0	0	0	0	0	0	0	0	0	0	0	0	0	0	0	0	0	0	0	0	0	0	0	0	0	0	0	0	0	0	0	0	0	0	0	0	0
ENSMUSG00000105432.1:cdna:Gm43218:IG_V_gene:-1	0	0	0	0	0	0	0	0	0	0	0	0	0	0	0	0	0	0	0	0	0	0	0	0	0	0	0	0	0	0	0	0	0	0	0	0	0	0	0	0	0	0	0	0	0	0	0	0	0
ENSMUSG00000095630.2:cdna:Igkv6-23:IG_V_gene:-1	0	0	0	0	0	0	0	0	0	0	0	0	0	0	0	0	0	0	0	0	0	0	0	0	0	0	0	0	0	0	0	0	0	0	0	0	0	0	0	0	0	0	0	0	0	0	0	0	0
ENSMUSG00000076586.2:cdna:Igkv8-21:IG_V_gene:-1	0	0	0	0	0	0	0	0	0	0	0	0	0	0	0	0	0	0	0	0	0	0	0	0	0	0	0	0	0	0	0	0	0	0	0	0	0	0	0	0	0	0	0	0	0	0	0	0	0
ENSMUSG00000076587.3:cdna:Igkv6-20:IG_V_gene:-1	0	0	0	0	0	0	0	0	0	0	0	0	0	0	0	0	0	0	0	0	0	0	0	0	0	0	0	0	0	0	0	0	0	0	0	0	0	0	0	0	0	0	0	0	0	0	0	0	0
ENSMUSG00000096594.2:cdna:Igkv8-19:IG_V_gene:-1	0	0	0	0	0	0	0	0	0	0	0	0	0	0	0	0	0	0	0	0	0	0	0	0	0	0	0	0	0	0	0	0	0	0	0	0	0	0	0	0	0	0	0	0	0	0	0	0	0
ENSMUSG00000076589.2:cdna:Igkv8-18:IG_V_gene:1	0	0	0	0	0	0	0	0	0	0	0	0	0	0	0	0	0	0	0	0	0	0	0	0	0	0	0	0	0	0	0	0	0	0	0	0	0	0	0	0	0	0	0	0	0	0	0	0	0
ENSMUSG00000095794.2:cdna:Igkv6-17:IG_V_gene:1	0	0	0	0	0	0	0	0	0	0	0	0	0	0	0	0	0	0	0	0	0	0	0	0	0	0	0	0	0	0	0	0	0	0	0	0	0	0	0	0	0	0	0	0	0	0	0	0	0
ENSMUSG00000076591.3:cdna:Igkv8-16:IG_V_gene:-1	0	0	0	0	0	0	0	0	0	0	0	0	0	0	0	0	0	0	0	0	0	0	0	0	0	0	0	0	0	0	0	0	0	0	0	0	0	0	0	0	0	0	0	0	0	0	0	0	0
ENSMUSG00000094797.1:cdna:Igkv6-15:IG_V_gene:-1	0	0	0	0	0	0	0	0	0	0	0	0	0	0	0	0	0	0	0	0	0	0	0	0	0	0	0	0	0	0	0	0	0	0	0	0	0	0	0	0	0	0	0	0	0	0	0	0	0
ENSMUSG00000096844.1:cdna:Igkv6-14:IG_V_gene:-1	0	0	0	0	0	0	0	0	0	0	0	0	0	0	0	0	0	0	0	0	0	0	0	0	0	0	0	0	0	0	0	0	0	0	0	0	0	0	0	0	0	0	0	0	0	0	0	0	0
ENSMUSG00000076594.2:cdna:Igkv6-13:IG_V_gene:-1	0	0	0	0	0	0	0	0	0	0	0	0	0	0	0	0	0	0	0	0	0	0	0	0	0	0	0	0	0	0	0	0	0	0	0	0	0	0	0	0	0	0	0	0	0	0	0	0	0
ENSMUSG00000094117.1:cdna:Igkv3-12:IG_V_gene:1	0	0	0	0	0	0	0	0	0	0	0	0	0	0	0	0	0	0	0	0	0	0	0	0	0	0	0	0	0	0	0	0	0	0	0	0	0	0	0	0	0	0	0	0	0	0	0	0	0
ENSMUSG00000076596.3:cdna:Igkv3-10:IG_V_gene:1	0	0	0	0	0	0	0	0	0	0	0	0	0	0	0	0	0	0	0	0	0	0	0	0	0	0	0	0	0	0	0	0	0	0	0	0	0	0	0	0	0	0	0	0	0	0	0	0	0
ENSMUSG00000095338.1:cdna:Igkv3-9:IG_V_gene:1	0	0	0	0	0	0	0	0	0	0	0	0	0	0	0	0	0	0	0	0	0	0	0	0	0	0	0	0	0	0	0	0	0	0	0	0	0	0	0	0	0	0	0	0	0	0	0	0	0
ENSMUSG00000076598.3:cdna:Igkv3-7:IG_V_gene:1	0	0	0	0	0	0	0	0	0	0	0	0	0	0	0	0	0	0	0	0	0	0	0	0	0	0	0	0	0	0	0	0	0	0	0	0	0	0	0	0	0	0	0	0	0	0	0	0	0
ENSMUSG00000095335.2:cdna:Igkv3-5:IG_V_gene:1	0	0	0	0	0	0	0	0	0	0	0	0	0	0	0	0	0	0	0	0	0	0	0	0	0	0	0	0	0	0	0	0	0	0	0	0	0	0	0	0	0	0	0	0	0	0	0	0	0
ENSMUSG00000096715.2:cdna:Igkv3-4:IG_V_gene:1	0	0	0	0	0	0	0	0	0	0	0	0	0	0	0	0	0	0	0	0	0	0	0	0	0	0	0	0	0	0	0	0	0	0	0	0	0	0	0	0	0	0	0	0	0	0	0	0	0
ENSMUSG00000094478.1:cdna:Igkv3-3:IG_V_gene:1	0	0	0	0	0	0	0	0	0	0	0	0	0	0	0	0	0	0	0	0	0	0	0	0	0	0	0	0	0	0	0	0	0	0	0	0	0	0	0	0	0	0	0	0	0	0	0	0	0
ENSMUSG00000095351.2:cdna:Igkv3-2:IG_V_gene:1	0	0	0	0	0	0	0	0	0	0	0	0	0	0	0	0	0	0	0	0	0	0	0	0	0	0	0	0	0	0	0	0	0	0	0	0	0	0	0	0	0	0	0	0	0	0	0	0	0
ENSMUSG00000095682.1:cdna:Igkv3-1:IG_V_gene:1	0	0	0	0	0	0	0	0	0	0	0	0	0	0	0	0	0	0	0	0	0	0	0	0	0	0	0	0	0	0	0	0	0	0	0	0	0	0	0	0	0	0	0	0	0	0	0	0	0
ENSMUSG00000076501.2:cdna:Igkv2-137:IG_V_gene:1	0	0	0	0	0	0	0	0	0	0	0	0	0	0	0	0	0	0	0	0	0	0	0	0	0	0	0	0	0	0	0	0	0	0	0	0	0	0	0	0	0	0	0	0	0	0	0	0	0
ENSMUSG00000096422.2:cdna:Igkv12-44:IG_V_gene:-1	0	0	0	0	0	0	0	0	0	0	0	0	0	0	0	0	0	0	0	0	0	0	0	0	0	0	0	0	0	0	0	0	0	0	0	0	0	0	0	0	0	0	0	0	0	0	0	0	0
ENSMUSG00000094433.2:cdna:Igkv5-43:IG_V_gene:-1	0	0	0	0	0	0	0	0	0	0	0	0	0	0	0	0	0	0	0	0	0	0	0	0	0	0	0	0	0	0	0	0	0	0	0	0	0	0	0	0	0	0	0	0	0	0	0	0	0
ENSMUSG00000095007.1:cdna:Igkv12-41:IG_V_gene:-1	0	0	0	0	0	0	0	0	0	0	0	0	0	0	0	0	0	0	0	0	0	0	0	0	0	0	0	0	0	0	0	0	0	0	0	0	0	0	0	0	0	0	0	0	0	0	0	0	0
ENSMUSG00000076543.2:cdna:Igkv4-74:IG_V_gene:-1	0	0	0	0	0	0	0	0	0	0	0	0	0	0	0	0	0	0	0	0	0	0	0	0	0	0	0	0	0	0	0	0	0	0	0	0	0	0	0	0	0	0	0	0	0	0	0	0	0
ENSMUSG00000076545.2:cdna:Igkv4-72:IG_V_gene:-1	0	0	0	0	0	0	0	0	0	0	0	0	0	0	0	0	0	0	0	0	0	0	0	0	0	0	0	0	0	0	0	0	0	0	0	0	0	0	0	0	0	0	0	0	0	0	0	0	0
ENSMUSG00000073028.4:cdna:Igkv4-71:IG_V_gene:-1	0	0	0	0	0	0	0	0	0	0	0	0	0	0	0	0	0	0	0	0	0	0	0	0	0	0	0	0	0	0	0	0	0	0	0	0	0	0	0	0	0	0	0	0	0	0	0	0	0
ENSMUSG00000076547.2:cdna:Igkv4-70:IG_V_gene:-1	0	0	0	0	0	0	0	0	0	0	0	0	0	0	0	0	0	0	0	0	0	0	0	0	0	0	0	0	0	0	0	0	0	0	0	0	0	0	0	0	0	0	0	0	0	0	0	0	0
ENSMUSG00000076548.1:cdna:Igkv4-69:IG_V_gene:-1	0	0	0	0	0	0	0	0	0	0	0	0	0	0	0	0	0	0	0	0	0	0	0	0	0	0	0	0	0	0	0	0	0	0	0	0	0	0	0	0	0	0	0	0	0	0	0	0	0
ENSMUSG00000076549.2:cdna:Igkv4-68:IG_V_gene:-1	0	0	0	0	0	0	0	0	0	0	0	0	0	0	0	0	0	0	0	0	0	0	0	0	0	0	0	0	0	0	0	0	0	0	0	0	0	0	0	0	0	0	0	0	0	0	0	0	0
ENSMUSG00000076550.3:cdna:Igkv4-63:IG_V_gene:-1	0	0	0	0	0	0	0	0	0	0	0	0	0	0	0	0	0	0	0	0	0	0	0	0	0	0	0	0	0	0	0	0	0	0	0	0	0	0	0	0	0	0	0	0	0	0	0	0	0
ENSMUSG00000094262.2:cdna:Igkv4-62:IG_V_gene:-1	0	0	0	0	0	0	0	0	0	0	0	0	0	0	0	0	0	0	0	0	0	0	0	0	0	0	0	0	0	0	0	0	0	0	0	0	0	0	0	0	0	0	0	0	0	0	0	0	0
ENSMUSG00000076552.3:cdna:Igkv4-61:IG_V_gene:-1	0	0	0	0	0	0	0	0	0	0	0	0	0	0	0	0	0	0	0	0	0	0	0	0	0	0	0	0	0	0	0	0	0	0	0	0	0	0	0	0	0	0	0	0	0	0	0	0	0
ENSMUSG00000094006.2:cdna:Igkv4-59:IG_V_gene:-1	0	0	0	0	0	0	0	0	0	0	0	0	0	0	0	0	0	0	0	0	0	0	0	0	0	0	0	0	0	0	0	0	0	0	0	0	0	0	0	0	0	0	0	0	0	0	0	0	0
ENSMUSG00000095633.2:cdna:Igkv4-58:IG_V_gene:-1	0	0	0	0	0	0	0	0	0	0	0	0	0	0	0	0	0	0	0	0	0	0	0	0	0	0	0	0	0	0	0	0	0	0	0	0	0	0	0	0	0	0	0	0	0	0	0	0	0
ENSMUSG00000076555.3:cdna:Igkv4-57-1:IG_V_gene:-1	0	0	0	0	0	0	0	0	0	0	0	0	0	0	0	0	0	0	0	0	0	0	0	0	0	0	0	0	0	0	0	0	0	0	0	0	0	0	0	0	0	0	0	0	0	0	0	0	0
ENSMUSG00000076556.3:cdna:Igkv4-57:IG_V_gene:-1	0	0	0	0	0	0	0	0	0	0	0	0	0	0	0	0	0	0	0	0	0	0	0	0	0	0	0	0	0	0	0	0	0	0	0	0	0	0	0	0	0	0	0	0	0	0	0	0	0
ENSMUSG00000096833.2:cdna:Igkv4-55:IG_V_gene:-1	0	0	0	0	0	0	0	0	0	0	0	0	0	0	0	0	0	0	0	0	0	0	0	0	0	0	0	0	0	0	0	0	0	0	0	0	0	0	0	0	0	0	0	0	0	0	0	0	0
ENSMUSG00000094319.2:cdna:Igkv4-54:IG_V_gene:-1	0	0	0	0	0	0	0	0	0	0	0	0	0	0	0	0	0	0	0	0	0	0	0	0	0	0	0	0	0	0	0	0	0	0	0	0	0	0	0	0	0	0	0	0	0	0	0	0	0
ENSMUSG00000095753.2:cdna:Igkv4-53:IG_V_gene:-1	0	0	0	0	0	0	0	0	0	0	0	0	0	0	0	0	0	0	0	0	0	0	0	0	0	0	0	0	0	0	0	0	0	0	0	0	0	0	0	0	0	0	0	0	0	0	0	0	0
ENSMUSG00000094993.2:cdna:Igkv4-51:IG_V_gene:-1	0	0	0	0	0	0	0	0	0	0	0	0	0	0	0	0	0	0	0	0	0	0	0	0	0	0	0	0	0	0	0	0	0	0	0	0	0	0	0	0	0	0	0	0	0	0	0	0	0
ENSMUSG00000076562.1:cdna:Igkv4-50:IG_V_gene:-1	0	0	0	0	0	0	0	0	0	0	0	0	0	0	0	0	0	0	0	0	0	0	0	0	0	0	0	0	0	0	0	0	0	0	0	0	0	0	0	0	0	0	0	0	0	0	0	0	0
ENSMUSG00000076563.2:cdna:Igkv5-48:IG_V_gene:-1	0	0	0	0	0	0	0	0	0	0	0	0	0	0	0	0	0	0	0	0	0	0	0	0	0	0	0	0	0	0	0	0	0	0	0	0	0	0	0	0	0	0	0	0	0	0	0	0	0
ENSMUSG00000076564.2:cdna:Igkv12-46:IG_V_gene:-1	0	0	0	0	0	0	0	0	0	0	0	0	0	0	0	0	0	0	0	0	0	0	0	0	0	0	0	0	0	0	0	0	0	0	0	0	0	0	0	0	0	0	0	0	0	0	0	0	0
ENSMUSG00000094094.2:cdna:Igkv5-45:IG_V_gene:-1	0	0	0	0	0	0	0	0	0	0	0	0	0	0	0	0	0	0	0	0	0	0	0	0	0	0	0	0	0	0	0	0	0	0	0	0	0	0	0	0	0	0	0	0	0	0	0	0	0
ENSMUSG00000095200.2:cdna:Ighv1-7:IG_V_gene:-1	0	0	0	0	0	0	0	0	0	0	0	0	0	0	0	0	0	0	0	0	0	0	0	0	0	0	0	0	0	0	0	0	0	0	0	0	0	0	0	0	0	0	0	0	0	0	0	0	0
ENSMUSG00000076688.2:cdna:Ighv15-2:IG_V_gene:-1	0	0	0	0	0	0	0	0	0	0	0	0	0	0	0	0	0	0	0	0	0	0	0	0	0	0	0	0	0	0	0	0	0	0	0	0	0	0	0	0	0	0	0	0	0	0	0	0	0
ENSMUSG00000094694.6:cdna:Ighv1-9:IG_V_gene:-1	0	0	0	0	0	0	0	0	0	0	0	0	0	0	0	0	0	0	0	0	0	0	0	0	0	0	0	0	0	0	0	0	0	0	0	0	0	0	0	0	0	0	0	0	0	0	0	0	0
ENSMUSG00000102888.1:cdna:Ighv1-11:IG_V_gene:-1	0	0	0	0	0	0	0	0	0	0	0	0	0	0	0	0	0	0	0	0	0	0	0	0	0	0	0	0	0	0	0	0	0	0	0	0	0	0	0	0	0	0	0	0	0	0	0	0	0
ENSMUSG00000095416.6:cdna:Ighv1-12:IG_V_gene:-1	0	0	0	0	0	0	0	0	0	0	0	0	0	0	0	0	0	0	0	0	0	0	0	0	0	0	0	0	0	0	0	0	0	0	0	0	0	0	0	0	0	0	0	0	0	0	0	0	0
ENSMUSG00000103254.1:cdna:Ighv1-15:IG_V_gene:-1	0	0	0	0	0	0	0	0	0	0	0	0	0	0	0	0	0	0	0	0	0	0	0	0	0	0	0	0	0	0	0	0	0	0	0	0	0	0	0	0	0	0	0	0	0	0	0	0	0
ENSMUSG00000095554.2:cdna:Ighv1-16:IG_V_gene:-1	0	0	0	0	0	0	0	0	0	0	0	0	0	0	0	0	0	0	0	0	0	0	0	0	0	0	0	0	0	0	0	0	0	0	0	0	0	0	0	0	0	0	0	0	0	0	0	0	0
ENSMUSG00000076695.7:cdna:Ighv1-18:IG_V_gene:-1	0	0	0	0	0	0	0	0	0	0	0	0	0	0	0	0	0	0	0	0	0	0	0	0	0	0	0	0	0	0	0	0	0	0	0	0	0	0	0	0	0	0	0	0	0	0	0	0	0
ENSMUSG00000096410.2:cdna:Ighv1-19:IG_V_gene:-1	0	0	0	0	0	0	0	0	0	0	0	0	0	0	0	0	0	0	0	0	0	0	0	0	0	0	0	0	0	0	0	0	0	0	0	0	0	0	0	0	0	0	0	0	0	0	0	0	0
ENSMUSG00000095761.6:cdna:Ighv1-20:IG_V_gene:-1	0	0	0	0	0	0	0	0	0	0	0	0	0	0	0	0	0	0	0	0	0	0	0	0	0	0	0	0	0	0	0	0	0	0	0	0	0	0	0	0	0	0	0	0	0	0	0	0	0
ENSMUSG00000076518.6:cdna:Igkv2-112:IG_V_gene:1	0	0	0	0	0	0	0	0	0	0	0	0	0	0	0	0	0	0	0	0	0	0	0	0	0	0	0	0	0	0	0	0	0	0	0	0	0	0	0	0	0	0	0	0	0	0	0	0	0
ENSMUSG00000094561.1:cdna:Ighv1-22:IG_V_gene:-1	0	0	0	0	0	0	0	0	0	0	0	0	0	0	0	0	0	0	0	0	0	0	0	0	0	0	0	0	0	0	0	0	0	0	0	0	0	0	0	0	0	0	0	0	0	0	0	0	0
ENSMUSG00000095771.2:cdna:Igkv14-111:IG_V_gene:1	0	0	0	0	0	0	0	0	0	0	0	0	0	0	0	0	0	0	0	0	0	0	0	0	0	0	0	0	1	0	0	0	0	0	0	0	0	0	0	0	0	0	0	0	0	0	0	0	0
ENSMUSG00000103290.1:cdna:Ighv1-23:IG_V_gene:-1	0	0	0	0	0	0	0	0	0	0	0	0	0	0	0	0	0	0	0	0	0	0	0	0	0	0	0	0	0	0	0	0	0	0	0	0	0	0	0	0	0	0	0	0	0	0	0	0	0
ENSMUSG00000094241.2:cdna:Ighv1-24:IG_V_gene:-1	0	0	0	0	0	0	0	0	0	0	0	0	0	0	0	0	0	0	0	0	0	0	0	0	0	0	0	0	0	0	0	0	0	0	0	0	0	0	0	0	0	0	0	0	0	0	0	0	0
ENSMUSG00000094546.1:cdna:Ighv1-26:IG_V_gene:-1	0	0	0	0	0	0	0	0	0	0	0	0	0	0	0	0	0	0	0	0	0	0	0	0	0	0	0	0	0	0	0	0	0	0	0	0	0	0	0	0	0	0	0	0	0	0	0	0	0
ENSMUSG00000093861.2:cdna:Igkv1-110:IG_V_gene:1	0	0	0	0	0	0	0	0	0	0	0	0	0	0	0	0	0	0	0	0	0	0	0	0	0	0	0	0	0	0	0	0	0	0	0	0	0	0	0	0	0	0	0	0	0	0	0	0	0
ENSMUSG00000105606.1:cdna:Igkv2-109:IG_V_gene:1	0	0	0	0	0	0	0	0	0	0	0	0	0	0	0	0	0	0	0	0	0	0	0	0	0	0	0	0	0	0	0	0	0	0	0	0	0	0	0	0	0	0	0	0	0	0	0	0	0
ENSMUSG00000096649.2:cdna:Ighv1-31:IG_V_gene:-1	0	0	0	0	0	0	0	0	0	0	0	0	0	0	0	0	0	0	0	0	0	0	0	0	0	0	0	0	0	0	0	0	0	0	0	0	0	0	0	0	0	0	0	0	0	0	0	0	0
ENSMUSG00000076522.2:cdna:Igkv16-104:IG_V_gene:1	0	0	0	0	0	0	0	0	0	0	0	0	0	0	0	0	0	0	0	0	0	0	0	0	0	0	0	0	0	0	0	0	0	0	0	0	0	0	0	0	0	0	0	0	0	0	0	0	0
ENSMUSG00000093955.2:cdna:Ighv1-34:IG_V_gene:-1	0	0	0	0	0	0	0	0	0	0	0	0	0	0	0	0	0	0	0	0	0	0	0	0	0	0	0	0	0	0	0	0	0	0	0	0	0	0	0	0	0	0	0	0	0	0	0	0	0
ENSMUSG00000094051.6:cdna:Ighv1-36:IG_V_gene:-1	0	0	0	0	0	0	0	0	0	0	0	0	0	0	0	0	0	0	0	0	0	0	0	0	0	0	0	0	0	0	0	0	0	0	0	0	0	0	0	0	0	0	0	0	0	0	0	0	0
ENSMUSG00000095923.6:cdna:Ighv1-37:IG_V_gene:-1	0	0	0	0	0	0	0	0	0	0	0	0	0	0	0	0	0	0	0	0	0	0	0	0	0	0	0	0	0	0	0	0	0	0	0	0	0	0	0	0	0	0	0	0	0	0	0	0	0
ENSMUSG00000095130.1:cdna:Ighv1-39:IG_V_gene:-1	0	0	0	0	0	0	0	0	0	0	0	0	0	0	0	0	0	0	0	0	0	0	0	0	0	0	0	0	0	0	0	0	0	0	0	0	0	0	0	0	0	0	0	0	0	0	0	0	0
ENSMUSG00000076523.2:cdna:Igkv15-103:IG_V_gene:1	0	0	0	0	0	0	0	0	0	0	0	0	0	0	0	0	0	0	0	0	0	0	0	0	0	0	0	0	0	0	0	0	0	0	0	0	0	0	0	0	0	0	0	0	0	0	0	0	0
ENSMUSG00000076934.2:cdna:Iglv1:IG_V_gene:-1	0	0	0	0	0	0	0	0	0	0	0	0	0	0	0	0	0	0	0	0	0	0	0	0	0	0	0	0	0	0	0	0	0	0	0	0	0	0	0	0	0	0	0	0	0	0	0	0	0
ENSMUSG00000106403.1:cdna:Igkv20-101-2:IG_V_gene:1	0	0	0	0	0	0	0	0	0	0	0	0	0	0	0	0	0	0	0	0	0	0	0	0	0	0	0	0	0	0	0	0	0	0	0	0	0	0	0	0	0	0	0	0	0	0	0	0	0
ENSMUSG00000096515.5:cdna:Igkv14-100:IG_V_gene:1	0	0	0	0	0	0	0	0	0	0	0	0	0	0	0	0	0	0	0	0	0	0	0	0	0	0	0	0	0	0	0	0	0	0	0	0	0	0	0	0	0	0	0	0	0	0	0	0	0
ENSMUSG00000094652.2:cdna:Ighv1-42:IG_V_gene:-1	0	0	0	0	0	0	0	0	0	0	0	0	0	0	0	0	0	0	0	0	0	0	0	0	0	0	0	0	0	0	0	0	0	0	0	0	0	0	0	0	0	0	0	0	0	0	0	0	0
ENSMUSG00000095859.2:cdna:Ighv1-43:IG_V_gene:-1	0	0	0	0	0	0	0	0	0	0	0	0	0	0	0	0	0	0	0	0	0	0	0	0	0	0	0	0	0	0	0	0	0	0	0	0	0	0	0	0	0	0	0	0	0	0	0	0	0
ENSMUSG00000076525.3:cdna:Igkv1-99:IG_V_gene:1	0	0	0	0	0	0	0	0	0	0	0	0	0	0	0	0	0	0	0	0	0	0	0	0	0	0	0	0	0	0	0	0	0	0	0	0	0	0	0	0	0	0	0	0	0	0	0	0	0
ENSMUSG00000076526.6:cdna:Igkv12-98:IG_V_gene:1	0	0	0	0	0	0	0	0	0	0	0	0	0	0	0	0	0	0	0	0	0	0	0	0	0	0	0	0	0	0	0	0	0	0	0	0	0	0	0	0	0	0	0	0	0	0	0	0	0
ENSMUSG00000076709.2:cdna:Ighv1-47:IG_V_gene:-1	0	0	0	0	0	0	0	0	0	0	0	0	0	0	0	0	0	0	0	0	0	0	0	0	0	0	0	0	0	0	0	0	0	0	0	0	0	0	0	0	0	0	0	0	0	0	0	0	0
ENSMUSG00000094420.2:cdna:Igkv10-96:IG_V_gene:-1	0	0	0	0	0	0	0	0	0	0	0	0	0	0	0	0	0	0	0	0	0	0	0	0	0	0	0	0	0	0	0	0	0	0	0	0	0	0	0	0	0	0	0	0	0	0	0	0	0
ENSMUSG00000096355.2:cdna:Ighv8-4:IG_V_gene:-1	0	0	0	0	0	0	0	0	0	0	0	0	0	0	0	0	0	0	0	0	0	0	0	0	0	0	0	0	0	0	0	0	0	0	0	0	0	0	0	0	0	0	0	0	0	0	0	0	0
ENSMUSG00000076939.2:cdna:Iglv3:IG_V_gene:-1	0	0	0	0	0	0	0	0	0	0	0	0	0	0	0	0	0	0	0	0	0	0	0	0	0	0	0	0	0	0	0	0	0	0	0	0	0	0	0	0	0	0	0	0	0	0	0	0	0
ENSMUSG00000076940.3:cdna:Iglv2:IG_V_gene:-1	0	0	0	0	0	0	0	0	0	0	0	0	0	0	0	0	0	0	0	0	0	0	0	0	0	0	0	0	0	0	0	0	0	0	0	0	0	0	0	0	0	0	0	0	0	0	0	0	0
ENSMUSG00000076710.2:cdna:Ighv1-49:IG_V_gene:-1	0	0	0	0	0	0	0	0	0	0	0	0	0	0	0	0	0	0	0	0	0	0	0	0	0	0	0	0	0	0	0	0	0	0	0	0	0	0	0	0	0	0	0	0	0	0	0	0	0
ENSMUSG00000102364.1:cdna:Ighv8-5:IG_V_gene:-1	0	0	0	0	0	0	0	0	0	0	0	0	0	0	0	0	0	0	0	0	0	0	0	0	0	0	0	0	0	0	0	0	0	0	0	0	0	0	0	0	0	0	0	0	0	0	0	0	0
ENSMUSG00000094198.2:cdna:Ighv1-50:IG_V_gene:-1	0	0	0	0	0	0	0	0	0	0	0	0	0	0	0	0	0	0	0	0	0	0	0	0	0	0	0	0	0	0	0	0	0	0	0	0	0	0	0	0	0	0	0	0	0	0	0	0	0
ENSMUSG00000094902.2:cdna:Igkv10-95:IG_V_gene:1	0	0	0	0	0	0	0	0	0	0	0	0	0	0	0	0	0	0	0	0	0	0	0	0	0	0	0	0	0	0	0	0	0	0	0	0	0	0	0	0	0	0	0	0	0	0	0	0	0
ENSMUSG00000095204.6:cdna:Ighv1-52:IG_V_gene:-1	0	0	0	0	0	0	0	0	0	0	0	0	0	0	0	0	0	0	0	0	0	0	0	0	0	0	0	0	0	0	0	0	0	0	0	0	0	0	0	0	0	0	0	0	0	0	0	0	0
ENSMUSG00000096490.1:cdna:Igkv10-94:IG_V_gene:-1	0	0	0	0	0	0	0	0	0	0	0	0	0	0	0	0	0	0	0	0	0	0	0	0	0	0	0	0	0	0	0	0	0	0	0	0	0	0	0	0	0	0	0	0	0	0	0	0	0
ENSMUSG00000093894.1:cdna:Ighv1-53:IG_V_gene:-1	0	0	0	0	0	0	0	0	0	0	0	0	0	0	0	0	0	0	0	0	0	0	0	0	0	0	0	0	0	0	0	0	0	0	0	0	0	0	0	0	0	0	0	0	0	0	0	0	0
ENSMUSG00000094505.2:cdna:Ighv8-6:IG_V_gene:-1	0	0	0	0	0	0	0	0	0	0	0	0	0	0	0	0	0	0	0	0	0	0	0	0	0	0	0	0	0	0	0	0	0	0	0	2	0	0	0	0	1	0	0	0	0	0	0	0	0
ENSMUSG00000094787.2:cdna:Ighv1-54:IG_V_gene:-1	0	0	0	0	0	0	0	0	0	0	0	0	0	0	0	0	0	0	0	0	0	0	0	0	0	0	0	0	0	0	0	0	0	0	0	0	0	0	0	0	0	0	0	0	0	0	0	0	0
ENSMUSG00000095589.2:cdna:Ighv1-55:IG_V_gene:-1	0	0	0	0	0	0	0	0	0	0	0	0	0	0	0	0	0	0	0	0	0	0	0	0	0	0	0	0	0	0	0	0	0	0	0	0	0	0	0	0	0	0	0	0	0	0	0	0	0
ENSMUSG00000094862.2:cdna:Ighv1-56:IG_V_gene:-1	0	0	0	0	0	0	0	0	0	0	0	0	0	0	0	0	0	0	0	0	0	0	0	0	0	0	0	0	0	0	0	0	0	0	0	0	0	0	0	0	0	0	0	0	0	0	0	0	0
ENSMUSG00000104452.1:cdna:Ighv8-8:IG_V_gene:-1	0	0	0	0	0	0	0	0	0	0	0	0	0	0	0	0	0	0	0	0	0	0	0	0	0	0	0	0	0	0	0	0	0	0	0	0	0	0	0	0	0	0	0	0	0	0	0	0	0
ENSMUSG00000098814.2:cdna:Igkv19-93:IG_V_gene:-1	0	0	0	0	0	0	0	0	0	0	0	0	0	0	0	0	0	0	0	0	0	0	0	0	0	0	0	0	0	0	0	0	0	0	0	0	0	0	0	0	0	0	0	0	0	0	0	0	0
ENSMUSG00000076531.1:cdna:Igkv4-92:IG_V_gene:-1	0	0	0	0	0	0	0	0	0	0	0	0	0	0	0	0	0	0	0	0	0	0	0	0	0	0	0	0	0	0	0	0	0	0	0	0	0	0	0	0	0	0	0	0	0	0	0	0	0
ENSMUSG00000076532.3:cdna:Igkv4-91:IG_V_gene:-1	0	0	0	0	0	0	0	0	0	0	0	0	0	0	0	0	0	0	0	0	0	0	0	0	0	0	0	0	0	0	0	0	0	0	0	0	0	0	0	0	0	0	0	0	0	0	0	0	0
ENSMUSG00000095889.1:cdna:Ighv1-58:IG_V_gene:-1	0	0	0	0	0	0	0	0	0	0	0	1	0	0	0	0	0	0	0	0	0	0	0	0	0	0	0	0	0	0	0	0	0	0	0	0	0	0	0	0	0	0	0	0	0	0	0	0	0
ENSMUSG00000095197.6:cdna:Ighv1-59:IG_V_gene:-1	0	0	0	0	0	0	0	0	0	0	0	0	0	0	0	0	0	0	0	0	0	0	0	0	0	0	0	0	0	0	0	0	0	0	0	0	0	0	0	0	0	0	0	0	0	0	0	0	0
ENSMUSG00000094087.1:cdna:Ighv1-61:IG_V_gene:-1	0	0	0	0	0	0	0	0	0	0	0	0	0	0	0	0	0	0	0	0	0	0	0	0	0	0	0	0	0	0	0	0	0	0	0	0	0	0	0	0	0	0	0	0	0	0	0	0	0
ENSMUSG00000102313.1:cdna:Ighv1-62-1:IG_V_gene:-1	0	0	0	0	0	0	0	0	0	0	0	0	0	0	0	0	0	0	0	0	0	0	0	0	0	0	0	0	0	0	0	0	0	0	0	0	0	0	0	0	0	0	0	0	0	0	0	0	0
ENSMUSG00000076533.3:cdna:Igkv4-90:IG_V_gene:-1	0	0	0	0	0	0	0	0	0	0	0	0	0	0	0	0	0	0	0	0	0	0	0	0	0	0	0	0	0	0	0	0	0	0	0	0	0	0	0	0	0	0	0	0	0	0	0	0	0
ENSMUSG00000096078.2:cdna:Ighv1-62-2:IG_V_gene:-1	0	0	0	0	0	0	0	0	0	0	0	0	0	0	0	0	0	0	0	0	0	0	0	0	0	0	0	0	0	0	0	0	0	0	0	0	0	0	0	0	0	0	0	0	0	0	0	0	0
ENSMUSG00000076534.6:cdna:Igkv12-89:IG_V_gene:-1	0	0	0	0	0	0	0	0	0	0	0	0	0	0	0	0	0	0	0	0	0	0	0	0	0	0	0	0	0	0	0	0	0	0	0	0	0	0	0	0	0	0	0	0	0	0	0	0	0
ENSMUSG00000076535.1:cdna:Igkv1-88:IG_V_gene:-1	0	0	0	0	0	0	0	0	0	0	0	0	0	0	0	0	0	0	0	0	0	0	0	0	0	0	0	0	0	0	0	0	0	0	0	0	0	0	0	0	0	0	0	0	0	0	0	0	0
ENSMUSG00000096767.2:cdna:Ighv1-62-3:IG_V_gene:-1	0	1	0	0	0	0	0	0	0	0	0	0	0	0	0	0	0	0	0	0	0	0	0	0	0	0	0	0	0	0	0	0	0	0	0	0	0	0	0	0	0	0	0	0	0	0	0	0	0
ENSMUSG00000095117.2:cdna:Ighv8-9:IG_V_gene:-1	0	0	0	0	0	0	0	0	0	0	0	0	0	0	0	0	0	0	0	0	0	0	0	0	0	0	0	0	0	0	0	0	0	0	0	0	0	0	0	0	0	0	0	0	0	0	0	0	0
ENSMUSG00000105630.1:cdna:Gm42543:IG_V_gene:-1	0	0	0	0	0	0	0	0	0	0	0	0	0	0	0	0	0	0	0	0	0	0	0	0	0	0	0	0	0	0	0	0	0	0	0	0	0	0	0	0	0	0	0	0	0	0	0	0	0
ENSMUSG00000076536.3:cdna:Igkv4-86:IG_V_gene:-1	0	0	0	0	0	0	0	0	0	0	0	0	0	0	0	0	0	0	0	0	0	0	0	0	0	0	0	0	0	0	0	0	0	0	0	0	0	0	0	0	0	0	0	0	0	0	0	0	0
ENSMUSG00000096672.1:cdna:Ighv1-63:IG_V_gene:-1	0	0	0	0	0	0	0	0	0	0	0	0	0	0	0	0	0	0	0	0	0	0	0	0	0	0	0	0	0	0	0	0	0	0	0	0	0	0	0	0	0	0	0	0	0	0	0	0	0
ENSMUSG00000094088.2:cdna:Ighv1-64:IG_V_gene:-1	0	0	0	0	0	0	0	0	0	0	0	0	0	0	0	0	0	0	0	0	0	0	0	0	0	0	0	0	0	0	0	0	0	0	0	0	0	0	0	0	0	0	0	0	0	0	0	0	0
ENSMUSG00000079543.3:cdna:Igkv13-85:IG_V_gene:-1	0	0	0	0	0	0	0	0	0	0	0	0	0	0	0	0	0	0	0	0	0	0	0	0	0	0	0	0	0	0	0	0	0	0	0	0	0	0	0	0	0	0	0	0	0	0	0	0	0
ENSMUSG00000076538.1:cdna:Igkv13-84:IG_V_gene:1	0	0	0	0	0	0	0	0	0	0	0	0	0	0	0	0	0	0	0	0	0	0	0	0	0	0	0	0	0	0	0	0	0	0	0	0	0	0	0	0	0	0	0	0	0	0	0	0	0
ENSMUSG00000095170.2:cdna:Ighv8-11:IG_V_gene:-1	0	0	0	0	0	0	0	0	0	0	0	0	0	0	0	0	0	0	0	0	0	0	0	0	0	0	0	0	0	0	0	0	0	0	0	0	0	0	0	0	0	0	0	0	0	0	0	0	0
ENSMUSG00000076539.3:cdna:Igkv4-81:IG_V_gene:-1	0	0	0	0	0	0	0	0	0	0	0	0	0	0	0	0	0	0	0	0	0	0	0	0	0	0	0	0	0	0	0	0	0	0	0	0	0	0	0	0	0	0	0	0	0	0	0	0	0
ENSMUSG00000095519.2:cdna:Ighv1-66:IG_V_gene:-1	0	0	0	0	0	0	0	0	0	0	0	0	0	0	0	0	0	0	0	0	0	0	0	0	0	0	0	0	0	0	0	0	0	0	0	0	0	0	0	0	0	0	0	0	0	0	0	0	0
ENSMUSG00000076540.3:cdna:Igkv4-80:IG_V_gene:-1	0	0	0	0	0	0	0	0	0	0	0	0	0	0	0	0	0	0	0	0	0	0	0	0	0	0	0	0	0	0	0	0	0	0	0	0	0	0	0	0	0	0	0	0	0	0	0	0	0
ENSMUSG00000076541.3:cdna:Igkv4-79:IG_V_gene:-1	0	0	0	0	0	0	0	0	0	0	0	0	0	0	0	0	0	0	0	0	0	0	0	0	0	0	0	0	0	0	0	0	0	0	0	0	0	0	0	0	0	0	0	0	0	0	0	0	0
ENSMUSG00000095863.2:cdna:Ighv1-67:IG_V_gene:-1	0	0	0	0	0	0	0	0	0	0	0	0	0	0	0	0	0	0	0	0	0	0	0	0	0	0	0	0	0	0	0	0	0	0	0	0	0	0	0	0	0	0	0	0	0	0	0	0	0
ENSMUSG00000094502.5:cdna:Ighv1-69:IG_V_gene:-1	0	0	0	0	0	0	0	0	0	0	0	0	0	0	0	0	0	0	0	0	0	0	0	0	0	0	0	0	0	0	0	0	0	0	0	0	0	0	0	0	0	0	0	0	0	0	0	0	0
ENSMUSG00000076731.3:cdna:Ighv8-12:IG_V_gene:-1	0	0	0	0	0	0	0	0	0	0	0	0	0	0	0	0	0	0	0	0	0	0	0	0	0	0	0	0	0	0	0	0	0	0	0	0	0	0	0	0	0	0	0	0	0	0	0	0	0
ENSMUSG00000096577.2:cdna:Ighv1-71:IG_V_gene:-1	0	0	0	0	0	0	0	0	0	0	0	0	0	0	0	0	0	0	0	0	0	0	0	0	0	0	0	0	0	0	0	0	0	0	0	0	0	0	0	0	0	0	0	0	0	0	0	0	0
ENSMUSG00000096074.2:cdna:Ighv1-72:IG_V_gene:-1	0	0	0	0	0	0	0	0	0	0	0	0	0	0	0	0	0	0	0	0	0	0	0	0	0	0	0	0	0	0	0	0	0	0	0	0	0	0	0	0	0	0	0	0	0	0	0	0	0
ENSMUSG00000076733.2:cdna:Ighv8-13:IG_V_gene:-1	0	0	0	0	0	0	0	0	0	0	0	0	0	0	0	0	0	0	0	0	0	0	0	0	0	0	0	0	0	0	0	0	0	0	0	0	0	0	0	0	0	0	0	0	0	0	0	0	0
ENSMUSG00000094315.2:cdna:Igkv4-78:IG_V_gene:-1	0	0	0	0	0	0	0	0	0	0	0	0	0	0	0	0	0	0	0	0	0	0	0	0	0	0	0	0	0	0	0	0	0	0	0	0	0	0	0	0	0	0	0	0	0	0	0	0	0
ENSMUSG00000094335.2:cdna:Igkv1-117:IG_V_gene:1	0	0	0	0	0	0	0	0	0	0	0	0	0	0	0	0	0	0	0	0	0	0	0	0	0	0	0	0	0	0	0	0	0	0	0	0	0	0	0	0	0	0	0	0	0	0	0	0	0
ENSMUSG00000094124.5:cdna:Ighv1-74:IG_V_gene:-1	0	1	0	0	0	0	0	0	0	0	0	0	0	0	0	0	0	0	0	0	0	0	0	0	0	0	0	0	0	0	0	0	0	0	0	0	0	0	0	0	0	0	0	0	0	0	0	0	0
ENSMUSG00000076646.3:cdna:Ighv2-6-8:IG_V_gene:-1	0	0	0	0	0	0	0	0	0	0	0	0	0	0	0	0	0	0	0	0	0	0	0	0	0	0	0	0	0	0	0	0	0	0	0	0	0	0	0	0	0	0	0	0	0	0	0	0	0
ENSMUSG00000096824.2:cdna:Ighv2-7:IG_V_gene:-1	0	0	0	0	0	0	0	0	0	0	0	0	0	0	0	0	0	0	0	0	0	0	0	0	0	0	0	0	0	0	0	0	0	0	0	0	0	0	0	0	0	0	0	0	0	0	0	0	0
ENSMUSG00000096580.1:cdna:Igkv1-132:IG_V_gene:1	0	0	0	0	0	0	0	0	0	0	0	0	0	0	0	0	0	0	0	0	0	0	0	0	0	0	0	0	0	0	0	0	0	0	0	0	0	0	0	0	0	0	0	0	0	0	0	0	0
ENSMUSG00000094134.2:cdna:Ighv5-15:IG_V_gene:-1	0	0	0	0	0	0	0	0	0	0	0	0	0	0	0	0	0	0	0	0	0	0	0	0	0	0	0	0	0	0	0	0	0	0	0	0	0	0	0	0	0	0	0	0	0	0	0	0	0
ENSMUSG00000094194.2:cdna:Ighv5-16:IG_V_gene:-1	0	0	0	0	0	0	0	0	0	0	0	0	0	0	0	0	0	0	0	0	0	0	0	0	0	0	0	0	0	0	0	0	0	0	0	0	0	0	0	0	0	0	0	0	0	0	0	0	0
ENSMUSG00000076505.1:cdna:Igkv1-131:IG_V_gene:-1	0	0	0	0	0	0	0	0	0	0	0	0	0	0	0	0	0	0	0	0	0	0	0	0	0	0	0	0	0	0	0	0	0	0	0	0	0	0	0	0	0	0	0	0	0	0	0	0	0
ENSMUSG00000095571.2:cdna:Ighv5-17:IG_V_gene:-1	0	0	0	0	0	0	0	0	0	0	0	0	0	0	0	0	0	0	0	0	0	0	0	0	0	0	0	0	0	0	0	0	0	0	0	0	0	0	0	0	0	0	0	0	0	0	0	0	0
ENSMUSG00000096638.2:cdna:Ighv2-9:IG_V_gene:-1	0	0	0	0	0	0	0	0	0	0	0	0	0	0	0	0	0	0	0	0	0	0	0	0	0	0	0	0	0	0	0	0	0	0	0	0	0	0	0	0	0	0	0	0	0	0	0	0	0
ENSMUSG00000096020.2:cdna:Ighv1-75:IG_V_gene:-1	0	0	0	0	0	0	0	0	0	0	0	0	0	0	0	0	0	0	0	0	0	0	0	0	0	0	0	0	0	0	0	0	0	0	0	0	0	0	0	0	0	0	0	0	0	0	0	0	0
ENSMUSG00000093896.2:cdna:Ighv1-76:IG_V_gene:-1	0	0	0	0	0	0	0	0	0	0	0	0	0	0	0	0	0	0	0	0	0	0	0	0	0	0	0	0	0	0	0	0	0	0	0	0	0	0	0	0	0	0	0	0	0	0	0	0	0
ENSMUSG00000096452.2:cdna:Ighv1-77:IG_V_gene:-1	0	0	0	0	0	0	0	0	1	0	0	0	0	0	0	0	0	0	0	0	0	0	0	0	0	0	0	0	0	0	0	0	0	0	0	0	0	0	0	0	0	0	0	0	0	0	0	0	0
ENSMUSG00000096326.2:cdna:Ighv1-78:IG_V_gene:-1	0	0	0	0	0	0	0	0	0	0	0	0	0	0	0	0	0	0	0	0	0	0	0	0	0	0	0	0	0	0	0	0	0	0	0	0	0	0	0	0	0	0	0	0	0	0	0	0	0
ENSMUSG00000076665.4:cdna:Ighv7-1:IG_V_gene:-1	0	0	0	0	0	0	0	0	0	0	0	0	0	0	0	0	0	0	0	0	0	0	0	0	0	0	0	0	0	0	0	0	0	0	0	0	0	0	0	0	0	0	0	0	0	0	0	0	0
ENSMUSG00000076653.4:cdna:Ighv7-2:IG_V_gene:-1	0	0	0	0	0	0	0	0	0	0	0	0	0	0	0	0	0	0	0	0	0	0	0	0	0	0	0	0	0	0	0	0	0	0	0	0	0	0	0	0	0	0	0	0	0	0	0	0	0
ENSMUSG00000094509.1:cdna:Ighv14-1:IG_V_gene:-1	0	0	0	0	0	0	0	0	0	0	0	0	0	0	0	0	0	0	0	0	0	0	0	0	0	0	0	0	0	0	1	0	0	0	0	0	0	0	0	0	0	0	0	0	0	0	0	0	0
ENSMUSG00000096461.5:cdna:Igkv14-130:IG_V_gene:1	0	0	0	0	0	0	0	0	0	0	0	0	0	0	0	0	0	0	0	0	0	0	0	0	0	0	0	0	0	0	0	0	0	0	0	0	0	0	0	0	0	0	0	0	0	0	0	0	0
ENSMUSG00000076655.2:cdna:Ighv4-1:IG_V_gene:-1	0	0	0	0	0	0	0	0	0	0	0	0	0	0	0	0	0	0	0	0	0	0	0	0	0	0	0	0	0	0	0	0	0	0	0	0	0	0	0	0	0	0	0	0	0	0	0	0	0
ENSMUSG00000093838.1:cdna:Ighv3-1:IG_V_gene:-1	0	0	0	0	0	0	0	0	0	0	0	0	0	0	0	0	0	0	0	0	0	0	0	0	0	0	0	0	0	0	0	0	0	0	0	0	0	0	0	0	0	0	0	0	0	0	0	0	0
ENSMUSG00000094075.1:cdna:Ighv1-80:IG_V_gene:-1	0	0	0	0	0	0	0	0	0	0	0	0	0	0	0	0	0	0	0	0	0	0	0	0	0	0	0	0	0	0	0	0	0	0	0	0	0	0	0	0	0	0	0	0	0	0	0	0	0
ENSMUSG00000094689.1:cdna:Ighv1-81:IG_V_gene:-1	0	0	0	0	0	0	0	0	0	0	0	0	0	0	0	0	0	0	0	0	0	0	0	0	0	0	0	0	0	0	0	0	0	0	0	0	0	0	0	0	0	0	0	0	0	0	0	0	0
ENSMUSG00000094533.1:cdna:Ighv11-1:IG_V_gene:-1	0	0	0	0	0	0	0	0	0	0	0	0	0	0	0	0	0	0	0	0	0	0	0	0	0	0	0	0	0	0	0	0	0	0	0	0	0	0	0	0	0	0	0	0	0	0	0	0	0
ENSMUSG00000095583.1:cdna:Ighv14-2:IG_V_gene:-1	0	0	0	0	0	0	0	0	0	0	0	0	0	0	0	0	0	0	0	0	0	0	0	0	0	0	0	0	0	0	0	0	0	0	0	0	0	0	0	0	0	0	0	0	0	0	0	0	0
ENSMUSG00000095127.2:cdna:Ighv1-82:IG_V_gene:-1	0	0	0	0	0	0	0	0	0	0	0	0	0	0	0	0	0	0	0	0	0	0	0	0	0	0	0	0	0	0	0	0	0	0	0	0	0	0	0	0	0	0	0	0	0	0	0	0	0
ENSMUSG00000096108.2:cdna:Ighv11-2:IG_V_gene:-1	0	0	0	0	0	0	0	0	0	0	0	0	0	0	0	0	0	0	0	0	0	0	0	0	0	0	0	0	0	0	0	0	0	0	0	0	0	0	0	0	0	0	0	0	0	0	0	0	0
ENSMUSG00000095642.3:cdna:Ighv14-3:IG_V_gene:-1	0	0	0	0	0	0	0	0	0	0	0	0	0	0	0	0	0	0	0	0	0	0	0	0	0	0	0	0	0	0	0	0	0	0	0	0	0	0	0	0	0	0	0	0	0	0	0	0	0
ENSMUSG00000076661.2:cdna:Ighv16-1:IG_V_gene:-1	0	0	0	0	0	0	0	0	0	0	0	0	0	0	0	0	0	0	0	0	0	0	0	0	0	0	0	0	0	0	0	0	0	0	0	0	0	0	0	0	0	0	0	0	0	0	0	0	0
ENSMUSG00000096805.2:cdna:Ighv9-1:IG_V_gene:-1	0	0	0	0	0	0	0	0	0	0	0	0	0	0	0	0	0	0	0	0	0	0	0	0	0	0	0	0	0	0	0	0	0	0	0	0	0	0	0	0	0	0	0	0	0	0	0	0	0
ENSMUSG00000094102.1:cdna:Ighv9-2:IG_V_gene:-1	0	0	0	0	0	0	0	0	0	0	0	0	0	0	0	0	0	0	0	0	0	0	0	0	0	0	0	0	0	0	0	0	0	0	0	0	0	0	0	0	0	0	0	0	0	0	0	0	0
ENSMUSG00000093906.5:cdna:Igkv9-129:IG_V_gene:1	0	0	0	0	0	0	0	0	0	0	0	0	0	0	0	0	0	0	0	0	0	0	0	0	0	0	0	0	0	0	0	0	0	0	0	0	0	0	0	0	0	0	0	0	0	0	0	0	0
ENSMUSG00000096459.1:cdna:Ighv9-3:IG_V_gene:-1	0	0	0	0	0	0	0	0	0	0	0	0	0	0	0	0	0	0	0	0	0	0	0	0	0	0	0	0	0	0	0	0	0	0	0	0	0	0	0	0	0	0	0	0	0	0	0	0	0
ENSMUSG00000076652.4:cdna:Ighv7-3:IG_V_gene:-1	0	0	0	0	0	0	0	0	0	0	0	0	0	0	0	0	0	0	0	0	0	0	0	0	0	0	0	0	0	0	0	0	0	0	0	0	0	0	0	0	0	0	0	0	0	0	0	0	0
ENSMUSG00000094940.1:cdna:Ighv1-84:IG_V_gene:-1	0	0	0	0	0	0	0	0	0	0	0	0	0	0	0	0	0	0	0	0	0	0	0	0	0	0	0	0	0	0	0	0	0	0	0	0	0	0	0	0	0	0	0	0	0	0	0	0	0
ENSMUSG00000076666.2:cdna:Ighv14-4:IG_V_gene:-1	0	0	0	0	0	0	0	0	0	0	0	0	0	0	0	0	0	0	0	0	0	0	0	0	0	0	0	0	0	0	0	0	0	0	0	0	0	0	0	0	0	0	0	0	0	0	0	0	0
ENSMUSG00000094029.2:cdna:Ighv3-3:IG_V_gene:-1	0	0	0	0	0	0	0	0	0	0	0	0	0	0	0	0	0	0	0	0	0	0	0	0	0	0	0	0	0	0	0	0	0	0	0	0	0	0	0	0	0	0	0	0	0	0	0	0	0
ENSMUSG00000076508.3:cdna:Igkv17-127:IG_V_gene:1	0	0	0	0	0	0	0	0	0	0	0	0	0	0	0	0	0	0	0	0	0	0	0	0	0	0	0	0	0	0	0	0	0	0	0	0	0	0	0	0	0	0	0	0	0	0	0	0	0
ENSMUSG00000076668.4:cdna:Ighv7-4:IG_V_gene:-1	0	0	0	0	0	0	0	0	0	0	0	0	0	0	0	0	0	0	0	0	0	0	0	0	0	0	0	0	0	0	0	0	0	0	0	0	0	0	0	0	0	0	0	0	0	0	0	0	0
ENSMUSG00000103939.1:cdna:Ighv3-4:IG_V_gene:-1	0	0	0	0	0	0	0	0	0	0	0	0	0	0	0	0	0	0	0	0	0	0	0	0	0	0	0	0	0	0	0	0	0	0	0	0	0	0	0	0	0	0	0	0	0	0	0	0	0
ENSMUSG00000076670.4:cdna:Ighv3-5:IG_V_gene:-1	0	0	0	0	0	0	0	0	0	0	0	0	0	0	0	0	0	0	0	0	0	0	0	0	0	0	0	0	0	0	0	0	0	0	0	0	0	0	0	0	0	0	0	0	0	0	0	0	0
ENSMUSG00000076672.7:cdna:Ighv3-6:IG_V_gene:-1	0	0	0	0	0	0	0	0	0	0	0	0	0	0	0	0	0	0	0	0	0	0	0	0	0	0	0	0	0	0	0	0	0	0	0	0	0	0	0	0	0	0	0	0	0	0	0	0	0
ENSMUSG00000094322.2:cdna:Ighv9-4:IG_V_gene:-1	0	0	0	0	0	0	0	0	0	0	0	0	0	0	0	0	0	0	0	0	0	0	0	0	0	0	0	0	0	0	0	0	0	0	0	0	0	0	0	0	0	0	0	0	0	0	0	0	0
ENSMUSG00000096150.1:cdna:Ighv1-85:IG_V_gene:-1	0	0	0	0	0	0	0	0	0	0	0	0	0	0	0	0	0	0	0	0	0	0	0	0	0	0	0	0	0	0	0	0	0	0	0	0	0	0	0	0	0	0	0	0	0	0	0	0	0
ENSMUSG00000076674.2:cdna:Ighv3-8:IG_V_gene:-1	0	0	0	0	0	0	0	0	0	0	0	0	0	0	0	0	0	0	0	0	0	0	0	0	0	0	0	0	0	0	0	0	0	0	0	0	0	0	0	0	0	0	0	0	0	0	0	0	0
ENSMUSG00000076671.5:cdna:Ighv13-2:IG_V_gene:-1	0	0	0	0	0	0	0	0	0	0	0	0	0	0	0	0	0	0	0	0	0	0	0	0	0	0	0	0	0	0	0	0	0	0	0	0	0	0	0	0	0	0	0	0	0	0	0	0	0
ENSMUSG00000094345.2:cdna:Igkv14-126:IG_V_gene:1	0	0	0	0	0	0	0	0	0	0	0	0	0	0	0	0	0	0	0	0	0	0	0	0	0	0	0	0	0	0	0	0	0	0	0	0	0	0	0	0	0	0	0	0	0	0	0	0	0
ENSMUSG00000095737.5:cdna:Igkv11-125:IG_V_gene:1	0	0	0	0	0	0	0	0	0	0	0	0	0	0	0	0	0	0	0	0	0	0	0	0	0	0	0	0	0	0	0	0	0	0	0	0	0	0	0	0	0	0	0	0	0	0	0	0	0
ENSMUSG00000096632.2:cdna:Igkv9-124:IG_V_gene:-1	0	0	0	0	0	0	0	0	0	0	0	0	0	0	0	0	0	0	0	0	0	0	0	0	0	0	0	0	0	0	0	0	0	0	0	0	0	0	0	0	0	0	0	0	0	0	0	0	0
ENSMUSG00000076676.2:cdna:Ighv12-3:IG_V_gene:-1	0	0	0	0	0	0	0	0	0	0	0	0	0	0	0	0	0	0	0	0	0	0	0	0	0	0	0	0	0	0	0	0	0	0	0	0	0	0	0	0	0	0	0	0	0	0	0	0	0
ENSMUSG00000076512.2:cdna:Igkv9-123:IG_V_gene:-1	0	0	0	0	0	0	0	0	0	0	0	0	0	0	0	0	0	0	0	0	0	0	0	0	0	0	0	0	0	0	0	0	0	0	0	0	0	0	0	0	0	0	0	0	0	0	0	0	0
ENSMUSG00000076677.1:cdna:Ighv6-3:IG_V_gene:-1	0	0	0	0	0	0	0	0	0	0	0	0	0	0	0	0	0	0	0	0	0	0	0	0	0	0	0	0	0	0	0	0	0	0	0	0	0	0	0	0	0	0	0	0	0	0	0	0	0
ENSMUSG00000094174.2:cdna:Ighv6-4:IG_V_gene:-1	0	0	0	0	0	0	0	0	0	0	0	0	0	0	0	0	0	0	0	0	0	0	0	0	0	0	0	0	0	0	0	0	0	0	0	0	0	0	0	0	0	0	0	0	0	0	0	0	0
ENSMUSG00000095497.2:cdna:Igkv1-122:IG_V_gene:1	0	0	0	0	0	0	0	0	0	0	0	0	0	0	0	0	0	0	0	0	0	0	0	0	0	0	0	0	0	0	0	0	0	0	0	0	0	0	0	0	0	0	0	0	0	0	0	0	0
ENSMUSG00000096407.2:cdna:Ighv6-5:IG_V_gene:-1	0	0	0	0	0	0	0	0	0	0	0	0	0	0	0	0	0	0	0	0	0	0	0	0	0	0	0	0	0	0	0	0	0	0	0	0	0	0	0	0	0	0	0	0	0	0	0	0	0
ENSMUSG00000076680.1:cdna:Ighv6-6:IG_V_gene:-1	0	0	0	0	0	0	0	0	0	0	0	0	0	0	0	0	0	0	0	0	0	0	0	0	0	0	0	0	0	0	0	0	0	0	0	0	0	0	0	0	0	0	0	0	0	0	0	0	0
ENSMUSG00000087582.6:cdna:Ighv6-7:IG_V_gene:-1	0	0	0	0	0	0	0	0	0	0	0	0	0	0	0	0	0	0	0	0	0	0	0	0	0	0	0	0	0	0	0	0	0	0	0	0	0	0	0	0	0	0	0	0	0	0	0	0	0
ENSMUSG00000076514.3:cdna:Igkv17-121:IG_V_gene:1	0	0	0	0	0	0	0	0	0	0	0	0	0	0	0	0	0	0	0	0	0	0	0	0	0	0	0	0	0	0	0	0	0	0	0	0	0	0	0	0	0	0	0	0	0	0	0	0	0
ENSMUSG00000102301.1:cdna:Ighv8-2:IG_V_gene:-1	0	0	0	0	0	0	0	0	0	0	0	0	0	0	0	0	0	0	0	0	0	0	0	0	0	0	0	0	0	0	0	0	0	0	0	0	0	0	0	0	0	0	0	0	0	0	0	0	0
ENSMUSG00000094872.1:cdna:Igkv9-120:IG_V_gene:1	0	0	0	0	0	0	0	0	0	0	0	0	0	0	0	0	0	0	0	0	0	0	0	0	0	0	0	0	0	0	0	0	0	0	0	0	0	0	0	0	0	0	0	0	0	0	0	0	0
ENSMUSG00000095981.1:cdna:Ighv10-1:IG_V_gene:-1	0	0	0	0	0	0	0	0	0	0	0	0	0	0	0	0	0	0	0	0	0	0	0	0	0	0	0	0	0	0	0	0	0	0	0	0	0	0	0	0	0	0	0	0	0	0	0	0	0
ENSMUSG00000095442.1:cdna:Ighv1-4:IG_V_gene:-1	0	0	0	0	0	0	0	0	0	0	0	0	0	0	0	0	0	0	0	0	0	0	0	0	0	0	0	0	0	0	0	0	0	0	0	0	0	0	0	0	0	0	0	0	0	0	0	0	0
ENSMUSG00000096499.2:cdna:Ighv1-5:IG_V_gene:-1	0	0	0	0	0	0	0	0	0	0	0	0	0	0	0	0	0	0	0	0	0	0	0	0	0	0	0	0	0	0	0	0	0	0	0	0	0	0	0	0	0	0	0	0	0	0	0	0	0
ENSMUSG00000095700.2:cdna:Ighv10-3:IG_V_gene:-1	0	0	0	0	0	0	0	0	0	0	0	0	0	0	0	0	0	0	0	0	0	0	0	0	0	0	0	0	0	0	0	0	0	0	0	0	0	0	0	0	0	0	0	0	0	0	0	0	0
ENSMUSG00000091008.1:cdna:Gm17472:IG_LV_gene:1	0	0	0	0	0	0	0	0	0	0	0	0	0	0	0	0	0	0	0	0	0	0	0	0	0	0	0	0	0	0	0	0	0	0	0	0	0	0	0	0	0	0	0	0	0	0	0	0	0
ENSMUSG00000090395.1:cdna:Ighv5-8:IG_LV_gene:1	0	0	0	0	0	0	0	0	0	0	0	0	0	0	0	0	0	0	0	0	0	0	0	0	0	0	0	0	0	0	0	0	0	0	0	0	0	0	0	0	0	0	0	0	0	0	0	0	0
ENSMUSG00000076500.2:cdna:Gm20730:IG_LV_gene:-1	0	0	0	0	0	0	0	0	0	0	0	0	0	0	0	0	0	0	0	0	0	0	0	0	0	0	0	0	0	0	0	0	0	0	0	0	0	0	0	0	0	0	0	0	0	0	0	0	0
ENSMUSG00000090765.1:cdna:Ighv1-13:IG_LV_gene:1	0	0	0	0	0	0	0	0	0	0	0	0	0	0	0	0	0	0	0	0	0	0	0	0	0	0	0	0	0	0	0	0	0	0	0	0	0	0	0	0	0	0	0	0	0	0	0	0	0
ENSMUSG00000076484.1:cdna:Trbj1-2:TR_J_gene:1	0	0	0	0	0	0	0	0	0	0	0	0	0	0	0	0	0	0	0	0	0	0	0	0	0	0	0	0	0	0	0	0	0	0	0	0	0	0	0	0	0	0	0	0	0	0	0	0	0
ENSMUSG00000076485.2:cdna:Trbj1-3:TR_J_gene:1	0	0	0	0	0	0	0	0	0	0	0	0	0	0	0	0	0	0	0	0	0	0	0	0	0	0	0	0	0	0	0	0	0	0	0	0	0	0	0	0	0	0	0	0	0	0	0	0	0
ENSMUSG00000076486.1:cdna:Trbj1-4:TR_J_gene:1	0	0	0	0	0	0	0	0	0	0	0	0	0	0	0	0	0	0	0	0	0	0	0	0	0	0	0	0	0	0	0	0	0	0	0	0	0	0	0	0	0	0	0	0	0	0	0	0	0
ENSMUSG00000076487.1:cdna:Trbj1-5:TR_J_gene:1	0	0	0	0	0	0	0	0	0	0	0	0	0	0	0	0	0	0	0	0	0	0	0	0	0	0	0	0	0	0	0	0	0	0	0	0	0	0	0	0	0	0	0	0	0	0	0	0	0
ENSMUSG00000076488.1:cdna:Trbj1-6:TR_J_gene:1	0	0	0	0	0	0	0	0	0	0	0	0	0	0	0	0	0	0	0	0	0	0	0	0	0	0	0	0	0	0	0	0	0	0	0	0	0	0	0	0	0	0	0	0	0	0	0	0	0
ENSMUSG00000076489.2:cdna:Trbj1-7:TR_J_gene:1	0	0	0	0	0	0	0	0	0	0	0	0	0	0	0	0	0	0	0	0	0	0	0	0	0	0	0	0	0	0	0	0	0	0	0	0	0	0	0	0	0	0	0	0	0	0	0	0	0
ENSMUSG00000076492.1:cdna:Trbj2-1:TR_J_gene:1	0	0	0	0	0	0	0	0	0	0	0	0	0	0	0	0	0	0	0	0	0	0	0	0	0	0	0	0	0	0	0	0	0	0	0	0	0	0	0	0	0	0	0	0	0	0	0	0	0
ENSMUSG00000076493.1:cdna:Trbj2-2:TR_J_gene:1	0	0	0	0	0	0	0	0	0	0	0	0	0	0	0	0	0	0	0	0	0	0	0	0	0	0	0	0	0	0	0	0	0	0	0	0	0	0	0	0	0	0	0	0	0	0	0	0	0
ENSMUSG00000076494.1:cdna:Trbj2-3:TR_J_gene:1	0	0	0	0	0	0	0	0	0	0	0	0	0	0	0	0	0	0	0	0	0	0	0	0	0	0	0	0	0	0	0	0	0	0	0	0	0	0	0	0	0	0	0	0	0	0	0	0	0
ENSMUSG00000076495.1:cdna:Trbj2-4:TR_J_gene:1	0	0	0	0	0	0	0	0	0	0	0	0	0	0	0	0	0	0	0	0	0	0	0	0	0	0	0	0	0	0	0	0	0	0	0	0	0	0	0	0	0	0	0	0	0	0	0	0	0
ENSMUSG00000076496.1:cdna:Trbj2-5:TR_J_gene:1	0	0	0	0	0	0	0	0	0	0	0	0	0	0	0	0	0	0	0	0	0	0	0	0	0	0	0	0	0	0	0	0	0	0	0	0	0	0	0	0	0	0	0	0	0	0	0	0	0
ENSMUSG00000076497.1:cdna:Trbj2-7:TR_J_gene:1	0	0	0	0	0	0	0	0	0	0	0	0	0	0	0	0	0	0	0	0	0	0	0	0	0	0	0	0	0	0	0	0	0	0	0	0	0	0	0	0	0	0	0	0	0	0	0	0	0
ENSMUSG00000076483.1:cdna:Trbj1-1:TR_J_gene:1	0	0	0	0	0	0	0	0	0	0	0	0	0	0	0	0	0	0	0	0	0	0	0	0	0	0	0	0	0	0	0	0	0	0	0	0	0	0	0	0	0	0	0	0	0	0	0	0	0
ENSMUSG00000076913.1:cdna:Traj16:TR_J_gene:1	0	0	0	0	0	0	0	0	0	0	0	0	0	0	0	0	0	0	0	0	0	0	0	0	0	0	0	0	0	0	0	0	0	0	0	0	0	0	0	0	0	0	0	0	0	0	0	0	0
ENSMUSG00000076914.1:cdna:Traj15:TR_J_gene:1	0	0	0	0	0	0	0	0	0	0	0	0	0	0	0	0	0	0	0	0	0	0	0	0	0	0	0	0	0	0	0	0	0	0	0	0	0	0	0	0	0	0	0	0	0	0	0	0	0
ENSMUSG00000076916.1:cdna:Traj13:TR_J_gene:1	0	0	0	0	0	0	0	0	0	0	0	0	0	0	0	0	0	0	0	0	0	0	0	0	0	0	0	0	0	0	0	0	0	0	0	0	0	0	0	0	0	0	0	0	0	0	0	0	0
ENSMUSG00000076917.1:cdna:Traj12:TR_J_gene:1	0	0	0	0	0	0	0	0	0	0	0	0	0	0	0	0	0	0	0	0	0	0	0	0	0	0	0	0	0	0	0	0	0	0	0	0	0	0	0	0	0	0	0	0	0	0	0	0	0
ENSMUSG00000076918.1:cdna:Traj11:TR_J_gene:1	0	0	0	0	0	0	0	0	0	0	0	0	0	0	0	0	0	0	0	0	0	0	0	0	0	0	0	0	0	0	0	0	0	0	0	0	0	0	0	0	0	0	0	0	0	0	0	0	0
ENSMUSG00000076919.1:cdna:Traj9:TR_J_gene:1	0	0	0	0	0	0	0	0	0	0	0	0	0	0	0	0	0	0	0	0	0	0	0	0	0	0	0	0	0	0	0	0	0	0	0	0	0	0	0	0	0	0	0	0	0	0	0	0	0
ENSMUSG00000076921.1:cdna:Traj7:TR_J_gene:1	0	0	0	0	0	0	0	0	0	0	0	0	0	0	0	0	0	0	0	0	0	0	0	0	0	0	0	0	0	0	0	0	0	0	0	0	0	0	0	0	0	0	0	0	0	0	0	0	0
ENSMUSG00000076922.1:cdna:Traj6:TR_J_gene:1	0	0	0	0	0	0	0	0	0	0	0	0	0	0	0	0	0	0	0	0	0	0	0	0	0	0	0	0	0	0	0	0	0	0	0	0	0	0	0	0	0	0	0	0	0	0	0	0	0
ENSMUSG00000076923.1:cdna:Traj5:TR_J_gene:1	0	0	0	0	0	0	0	0	0	0	0	0	0	0	0	0	0	0	0	0	0	0	0	0	0	0	0	0	0	0	0	0	0	0	0	0	0	0	0	0	0	0	0	0	0	0	0	0	0
ENSMUSG00000076924.1:cdna:Traj4:TR_J_gene:1	0	0	0	0	0	0	0	0	0	0	0	0	0	0	0	0	0	0	0	0	0	0	0	0	0	0	0	0	0	0	0	0	0	0	0	0	0	0	0	0	0	0	0	0	0	0	0	0	0
ENSMUSG00000076925.2:cdna:Traj3:TR_J_gene:1	0	0	0	0	0	0	0	0	0	0	0	0	0	0	0	0	0	0	0	0	0	0	0	0	0	0	0	0	0	0	0	0	0	0	0	0	0	0	0	0	0	0	0	0	0	0	0	0	0
ENSMUSG00000076926.1:cdna:Traj2:TR_J_gene:1	0	0	0	0	0	0	0	0	0	0	0	0	0	0	0	0	0	0	0	0	0	0	0	0	0	0	0	0	0	0	0	0	0	0	0	0	0	0	0	0	0	0	0	0	0	0	0	0	0
ENSMUSG00000076909.2:cdna:Traj20:TR_J_gene:1	0	0	0	0	0	0	0	0	0	0	0	0	0	0	0	0	0	0	0	0	0	0	0	0	0	0	0	0	0	0	0	0	0	0	0	0	0	0	0	0	0	0	0	0	0	0	0	0	0
ENSMUSG00000076910.1:cdna:Traj19:TR_J_gene:1	0	0	0	0	0	0	0	0	0	0	0	0	0	0	0	0	0	0	0	0	0	0	0	0	0	0	0	0	0	0	0	0	0	0	0	0	0	0	0	0	0	0	0	0	0	0	0	0	0
ENSMUSG00000076911.1:cdna:Traj18:TR_J_gene:1	0	0	0	0	0	0	0	0	0	0	0	0	0	0	0	0	0	0	0	0	0	0	0	0	0	0	0	0	0	0	0	0	0	0	0	0	0	0	0	0	0	0	0	0	0	0	0	0	0
ENSMUSG00000076912.1:cdna:Traj17:TR_J_gene:1	0	0	0	0	0	0	0	0	0	0	0	0	0	0	0	0	0	0	0	0	0	0	0	0	0	0	0	0	0	0	0	0	0	0	0	0	0	0	0	0	0	0	0	0	0	0	0	0	0
ENSMUSG00000076908.1:cdna:Traj21:TR_J_gene:1	0	0	0	0	0	0	0	0	0	0	0	0	0	0	0	0	0	0	0	0	0	0	0	0	0	0	0	0	0	0	0	0	0	0	0	0	0	0	0	0	0	0	0	0	0	0	0	0	0
ENSMUSG00000076907.1:cdna:Traj22:TR_J_gene:1	0	0	0	0	0	0	0	0	0	0	0	0	0	0	0	0	0	0	0	0	0	0	0	0	0	0	0	0	0	0	0	0	0	0	0	0	0	0	0	0	0	0	0	0	0	0	0	0	0
ENSMUSG00000076906.1:cdna:Traj23:TR_J_gene:1	0	0	0	0	0	0	0	0	0	0	0	0	0	0	0	0	0	0	0	0	0	0	0	0	0	0	0	0	0	0	0	0	0	0	0	0	0	0	0	0	0	0	0	0	0	0	0	0	0
ENSMUSG00000076905.2:cdna:Traj24:TR_J_gene:1	0	0	0	0	0	0	0	0	0	0	0	0	0	0	0	0	0	0	0	0	0	0	0	0	0	0	0	0	0	0	0	0	0	0	0	0	0	0	0	0	0	0	0	0	0	0	0	0	0
ENSMUSG00000104962.1:cdna:Trgj1:TR_J_gene:1	0	0	0	0	0	0	0	0	0	0	0	0	0	0	0	0	0	0	0	0	0	0	0	0	0	0	0	0	0	0	0	0	0	0	0	0	0	0	0	0	0	0	0	0	0	0	0	0	0
ENSMUSG00000104630.1:cdna:Trgj3:TR_J_gene:1	0	0	0	0	0	0	0	0	0	0	0	0	0	0	0	0	0	0	0	0	0	0	0	0	0	0	0	0	0	0	0	0	0	0	0	0	0	0	0	0	0	0	0	0	0	0	0	0	0
ENSMUSG00000105830.1:cdna:Trgj2:TR_J_gene:-1	0	0	0	0	0	0	0	0	0	0	0	0	0	0	0	0	0	0	0	0	0	0	0	0	0	0	0	0	0	0	0	0	0	0	0	0	0	0	0	0	0	0	0	0	0	0	0	0	0
ENSMUSG00000098799.1:cdna:Trgj4:TR_J_gene:1	0	0	0	0	0	0	0	0	0	0	0	0	0	0	0	0	0	0	0	0	0	0	0	0	0	0	0	0	0	0	0	0	0	0	0	0	0	0	0	0	0	0	0	0	0	0	0	0	0
ENSMUSG00000076870.2:cdna:Trdj1:TR_J_gene:1	0	0	0	0	0	0	0	0	0	0	0	0	0	0	0	0	0	0	0	0	0	0	0	0	0	0	0	0	0	0	0	0	0	0	0	0	0	0	0	0	0	0	0	0	0	0	0	0	0
ENSMUSG00000076871.1:cdna:Trdj2:TR_J_gene:1	0	0	0	0	0	0	0	0	0	0	0	0	0	0	0	0	0	0	0	0	0	0	0	0	0	0	0	0	0	0	0	0	0	0	0	0	0	0	0	0	0	0	0	0	0	0	0	0	0
ENSMUSG00000076874.2:cdna:Traj59:TR_J_gene:1	0	0	0	0	0	0	0	0	0	0	0	0	0	0	0	0	0	0	0	0	0	0	0	0	0	0	0	0	0	0	0	0	0	0	0	0	0	0	0	0	0	0	0	0	0	0	0	0	0
ENSMUSG00000076875.1:cdna:Traj58:TR_J_gene:1	0	0	0	0	0	0	0	0	0	0	0	0	0	0	0	0	0	0	0	0	0	0	0	0	0	0	0	0	0	0	0	0	0	0	0	0	0	0	0	0	0	0	0	0	0	0	0	0	0
ENSMUSG00000076876.3:cdna:Traj57:TR_J_gene:1	0	0	0	0	0	0	0	0	0	0	0	0	0	0	0	0	0	0	0	0	0	0	0	0	0	0	0	0	0	0	0	0	0	0	0	0	0	0	0	0	0	0	0	0	0	0	0	0	0
ENSMUSG00000076877.1:cdna:Traj56:TR_J_gene:1	0	0	0	0	0	0	0	0	0	0	0	0	0	0	0	0	0	0	0	0	0	0	0	0	0	0	0	0	0	0	0	0	0	0	0	0	0	0	0	0	0	0	0	0	0	0	0	0	0
ENSMUSG00000076878.1:cdna:Traj53:TR_J_gene:1	0	0	0	0	0	0	0	0	0	0	0	0	0	0	0	0	0	0	0	0	0	0	0	0	0	0	0	0	0	0	0	0	0	0	0	0	0	0	0	0	0	0	0	0	0	0	0	0	0
ENSMUSG00000076879.1:cdna:Traj52:TR_J_gene:1	0	0	0	0	0	0	0	0	0	0	0	0	0	0	0	0	0	0	0	0	0	0	0	0	0	0	0	0	0	0	0	0	0	0	0	0	0	0	0	0	0	0	0	0	0	0	0	0	0
ENSMUSG00000076881.1:cdna:Traj50:TR_J_gene:1	0	0	0	0	0	0	0	0	0	0	0	0	0	0	0	0	0	0	0	0	0	0	0	0	0	0	0	0	0	0	0	0	0	0	0	0	0	0	0	0	0	0	0	0	0	0	0	0	0
ENSMUSG00000076882.3:cdna:Traj49:TR_J_gene:1	0	0	0	0	0	0	0	0	0	0	0	0	0	0	0	0	0	0	0	0	0	0	0	0	0	0	0	0	0	0	0	0	0	0	0	0	0	0	0	0	0	0	0	0	0	0	0	0	0
ENSMUSG00000076883.2:cdna:Traj48:TR_J_gene:1	0	0	0	0	0	0	0	0	0	0	0	0	0	0	0	0	0	0	0	0	0	0	0	0	0	0	0	0	0	0	0	0	0	0	0	0	0	0	0	0	0	0	0	0	0	0	0	0	0
ENSMUSG00000105216.1:cdna:Traj47:TR_J_gene:1	0	0	0	0	0	0	0	0	0	0	0	0	0	0	0	0	0	0	0	0	0	0	0	0	0	0	0	0	0	0	0	0	0	0	0	0	0	0	0	0	0	0	0	0	0	0	0	0	0
ENSMUSG00000076884.1:cdna:Traj46:TR_J_gene:1	0	0	0	0	0	0	0	0	0	0	0	0	0	0	0	0	0	0	0	0	0	0	0	0	0	0	0	0	0	0	0	0	0	0	0	0	0	0	0	0	0	0	0	0	0	0	0	0	0
ENSMUSG00000076885.1:cdna:Traj45:TR_J_gene:1	0	0	0	0	0	0	0	0	0	0	0	0	0	0	0	0	0	0	0	0	0	0	0	0	0	0	0	0	0	0	0	0	0	0	0	0	0	0	0	0	0	0	0	0	0	0	0	0	0
ENSMUSG00000076886.1:cdna:Traj44:TR_J_gene:1	0	0	0	0	0	0	0	0	0	0	0	0	0	0	0	0	0	0	0	0	0	0	0	0	0	0	0	0	0	0	0	0	0	0	0	0	0	0	0	0	0	0	0	0	0	0	0	0	0
ENSMUSG00000076887.1:cdna:Traj43:TR_J_gene:1	0	0	0	0	0	0	0	0	0	0	0	0	0	0	0	0	0	0	0	0	0	0	0	0	0	0	0	0	0	0	0	0	0	0	0	0	0	0	0	0	0	0	0	0	0	0	0	0	0
ENSMUSG00000076888.1:cdna:Traj42:TR_J_gene:1	0	0	0	0	0	0	0	0	0	0	0	0	0	0	0	0	0	0	0	0	0	0	0	0	0	0	0	0	0	0	0	0	0	0	0	0	0	0	0	0	0	0	0	0	0	0	0	0	0
ENSMUSG00000076889.1:cdna:Traj41:TR_J_gene:1	0	0	0	0	0	0	0	0	0	0	0	0	0	0	0	0	0	0	0	0	0	0	0	0	0	0	0	0	0	0	0	0	0	0	0	0	0	0	0	0	0	0	0	0	0	0	0	0	0
ENSMUSG00000076890.1:cdna:Traj40:TR_J_gene:1	0	0	0	0	0	0	0	0	0	0	0	0	0	0	0	0	0	0	0	0	0	0	0	0	0	0	0	0	0	0	0	0	0	0	0	0	0	0	0	0	0	0	0	0	0	0	0	0	0
ENSMUSG00000076891.1:cdna:Traj39:TR_J_gene:1	0	0	0	0	0	0	0	0	0	0	0	0	0	0	0	0	0	0	0	0	0	0	0	0	0	0	0	0	0	0	0	0	0	0	0	0	0	0	0	0	0	0	0	0	0	0	0	0	0
ENSMUSG00000076892.1:cdna:Traj38:TR_J_gene:1	0	0	0	0	0	0	0	0	0	0	0	0	0	0	0	0	0	0	0	0	0	0	0	0	0	0	0	0	0	0	0	0	0	0	0	0	0	0	0	0	0	0	0	0	0	0	0	0	0
ENSMUSG00000076893.1:cdna:Traj37:TR_J_gene:1	0	0	0	0	0	0	0	0	0	0	0	0	0	0	0	0	0	0	0	0	0	0	0	0	0	0	0	0	0	0	0	0	0	0	0	0	0	0	0	0	0	0	0	0	0	0	0	0	0
ENSMUSG00000076894.1:cdna:Traj35:TR_J_gene:1	0	0	0	0	0	0	0	0	0	0	0	0	0	0	0	0	0	0	0	0	0	0	0	0	0	0	0	0	0	0	0	0	0	0	0	0	0	0	0	0	0	0	0	0	0	0	0	0	0
ENSMUSG00000076895.1:cdna:Traj34:TR_J_gene:1	0	0	0	0	0	0	0	0	0	0	0	0	0	0	0	0	0	0	0	0	0	0	0	0	0	0	0	0	0	0	0	0	0	0	0	0	0	0	0	0	0	0	0	0	0	0	0	0	0
ENSMUSG00000076896.1:cdna:Traj33:TR_J_gene:1	0	0	0	0	0	0	0	0	0	0	0	0	0	0	0	0	0	0	0	0	0	0	0	0	0	0	0	0	0	0	0	0	0	0	0	0	0	0	0	0	0	0	0	0	0	0	0	0	0
ENSMUSG00000076897.1:cdna:Traj32:TR_J_gene:1	0	0	0	0	0	0	0	0	0	0	0	0	0	0	0	0	0	0	0	0	0	0	0	0	0	0	0	0	0	0	0	0	0	0	0	0	0	0	0	0	0	0	0	0	0	0	0	0	0
ENSMUSG00000076898.1:cdna:Traj31:TR_J_gene:1	0	0	0	0	0	0	0	0	0	0	0	0	0	0	0	0	0	0	0	0	0	0	0	0	0	0	0	0	0	0	0	0	0	0	0	0	0	0	0	0	0	0	0	0	0	0	0	0	0
ENSMUSG00000076899.1:cdna:Traj30:TR_J_gene:1	0	0	0	0	0	0	0	0	0	0	0	0	0	0	0	0	0	0	0	0	0	0	0	0	0	0	0	0	0	0	0	0	0	0	0	0	0	0	0	0	0	0	0	0	0	0	0	0	0
ENSMUSG00000076900.1:cdna:Traj29:TR_J_gene:1	0	0	0	0	0	0	0	0	0	0	0	0	0	0	0	0	0	0	0	0	0	0	0	0	0	0	0	0	0	0	0	0	0	0	0	0	0	0	0	0	0	0	0	0	0	0	0	0	0
ENSMUSG00000076901.1:cdna:Traj28:TR_J_gene:1	0	0	0	0	0	0	0	0	0	0	0	0	0	0	0	0	0	0	0	0	0	0	0	0	0	0	0	0	0	0	0	0	0	0	0	0	0	0	0	0	0	0	0	0	0	0	0	0	0
ENSMUSG00000076902.1:cdna:Traj27:TR_J_gene:1	0	0	0	0	0	0	0	0	0	0	0	0	0	0	0	0	0	0	0	0	0	0	0	0	0	0	0	0	0	0	0	0	0	0	0	0	0	0	0	0	0	0	0	0	0	0	0	0	0
ENSMUSG00000076903.1:cdna:Traj26:TR_J_gene:1	0	0	0	0	0	0	0	0	0	0	0	0	0	0	0	0	0	0	0	0	0	0	0	0	0	0	0	0	0	0	0	0	0	0	0	0	0	0	0	0	0	0	0	0	0	0	0	0	0
ENSMUSG00000076904.2:cdna:Traj25:TR_J_gene:1	0	0	0	0	0	0	0	0	0	0	0	0	0	0	0	0	0	0	0	0	0	0	0	0	0	0	0	0	0	0	0	0	0	0	0	0	0	0	0	0	0	0	0	0	0	0	0	0	0
ENSMUSG00000064370.1:cdna:mt-Cytb:protein_coding:1	7137	7048	9150	5532	8429	7573	7038	8771	7347	10686	8069	9631	15635	10068	11288	14144	12480	15503	5371	6447	7138	5822	5616	4959	5859	5050	11735	10684	10744	11177	10359	9333	6345	23420	9807	9530	5922	3221	5546	5296	7955	8367	8070	4867	6457	8981	8584	8353	11371
ENSMUSG00000064368.1:cdna:mt-Nd6:protein_coding:-1	374	364	495	258	496	454	373	390	418	875	670	799	1351	772	912	783	742	925	642	778	783	604	627	410	514	395	841	1178	970	1121	1043	948	664	1993	731	553	484	205	541	452	679	734	646	418	511	459	383	439	545
ENSMUSG00000064367.1:cdna:mt-Nd5:protein_coding:1	8595	8415	11138	6473	10475	9209	8668	10531	9145	15157	11587	13946	23725	14094	15788	18084	16032	20101	8184	9737	10684	8707	8722	7611	8018	6342	15367	15064	15082	16295	14537	13248	8493	31923	12360	11712	7431	3693	6880	6167	9516	10571	9224	5653	7460	9841	8911	9339	12474
ENSMUSG00000064363.1:cdna:mt-Nd4:protein_coding:1	7115	6768	9156	5298	8035	7577	6981	9262	7345	11412	8392	10157	18134	10775	12047	14584	12971	16818	5541	6775	7306	5896	5753	5354	6225	5012	13286	11153	10973	12285	10807	9764	6127	26368	9829	9564	5715	2878	5587	5031	7956	7945	8255	4638	6578	9246	8368	8787	11763
ENSMUSG00000065947.3:cdna:mt-Nd4l:protein_coding:1	609	573	872	450	692	656	641	789	598	1121	763	969	1733	1049	1135	1374	1204	1445	492	611	675	586	590	489	582	454	1108	1224	1219	1378	1169	1109	718	2700	1068	993	496	267	488	414	676	712	615	402	503	851	757	868	1081
ENSMUSG00000064360.1:cdna:mt-Nd3:protein_coding:1	1058	1010	1227	758	1296	1041	777	1235	1109	1700	1443	1727	2420	1668	1621	1901	1901	2216	711	983	1006	785	667	616	828	778	1371	1330	1313	1418	1371	1133	848	2900	1091	1111	855	491	761	860	1063	1161	1075	683	940	1443	1334	1192	1700
ENSMUSG00000064358.1:cdna:mt-Co3:protein_coding:1	7292	7052	9542	5570	8459	7903	6453	8822	7456	11999	9426	11351	18545	11450	13217	14097	13084	16287	7454	8869	9821	8204	7006	6592	6625	5489	12847	10991	10582	11686	10583	9936	6252	20645	7806	7497	7594	3858	6791	6240	9699	9972	8714	5534	7375	10151	9162	9575	12542
ENSMUSG00000064357.1:cdna:mt-Atp6:protein_coding:1	5656	5352	7345	4114	6568	5990	5129	6794	5722	8980	7043	8543	13330	8506	9632	10753	9585	12137	5695	7244	7740	6313	5517	5050	4894	4237	9662	9957	9813	10624	10023	8972	5615	17908	6991	6628	5362	2895	5064	4892	7062	7537	6276	3585	5052	7385	6603	6793	9163
ENSMUSG00000064356.3:cdna:mt-Atp8:protein_coding:1	1964	1813	2289	1542	2229	1989	1897	2144	2026	2975	2440	2808	3656	2787	3036	3084	2956	3424	1981	2294	2440	2194	2115	1875	1738	1536	2683	3617	3658	3830	3738	3329	2638	5638	3183	3004	1963	1169	1884	1732	2296	2466	2009	1359	1724	2295	2234	2135	2631
ENSMUSG00000064354.1:cdna:mt-Co2:protein_coding:1	6417	5827	7823	4979	7394	6703	5666	7395	6559	9512	7729	9524	14469	9368	10568	10900	9635	12091	5994	7490	8149	6629	5720	5491	5573	4586	9699	9772	9272	10194	9211	8769	5761	16705	7267	7022	5795	3521	5568	5422	7350	8245	7447	4653	6285	7428	6671	7009	9567
ENSMUSG00000064351.1:cdna:mt-Co1:protein_coding:1	27530	26981	35843	22029	32963	30112	27293	33153	29266	53841	40455	48708	81102	50236	59334	53870	48539	63817	37643	43071	47710	39698	36548	33871	29358	23927	53737	43249	42649	45517	44361	41653	26309	75396	30261	28651	30237	15951	28118	26441	39455	41962	33285	21555	29518	37075	33046	35408	46745
ENSMUSG00000064345.1:cdna:mt-Nd2:protein_coding:1	3694	3754	4828	2752	4377	4086	3737	4898	4005	8805	6201	7595	12972	8060	9098	8754	7543	9598	3479	4542	4909	4076	3947	3581	3504	2742	7177	8622	8727	9421	8085	7276	4838	17295	6516	6377	4098	2033	3781	3608	5438	5389	4487	2522	3411	7435	6775	6618	9009
ENSMUSG00000064341.1:cdna:mt-Nd1:protein_coding:1	6769	6523	8829	5254	7746	7237	6933	9022	7751	13177	9829	11936	20143	12410	13442	13883	12090	15013	5330	6441	7137	5626	5419	5036	4964	3960	9502	10058	10361	10920	9963	8488	5688	20565	8015	7735	6226	3325	5844	5422	9061	8703	6806	4098	5568	10483	9759	9620	12974
ENSMUSG00000031493.10:cdna:Ggn:protein_coding:1	11	13	11	8	15	19	6	9	9	14	15	12	40	8	24	30	29	27	23	21	23	15	13	13	23	17	23	12	17	25	15	27	14	33	12	12	10	3	14	4	19	23	23	17	15	11	7	10	11
ENSMUSG00000038770.17:cdna:Kpna7:protein_coding:-1	0	0	0	0	0	0	0	0	1	0	0	0	0	0	0	1	0	0	0	0	0	0	0	0	0	0	0	1	0	0	0	0	0	0	1	0	0	0	0	0	0	0	0	0	0	1	0	0	0
ENSMUSG00000037239.8:cdna:Spred3:protein_coding:-1	60	64	88	49	86	59	47	62	74	109	80	125	182	109	152	139	152	199	166	166	159	124	115	115	97	100	213	178	144	171	155	146	78	375	107	77	112	33	83	90	96	130	120	91	109	101	83	96	101
ENSMUSG00000041939.14:cdna:Mvk:protein_coding:1	46	42	57	42	51	44	46	61	49	109	80	109	188	117	112	85	97	109	50	66	58	55	57	46	23	39	55	68	64	72	71	57	45	113	41	39	33	28	49	34	62	72	42	14	26	46	37	48	52
ENSMUSG00000001755.12:cdna:Coasy:protein_coding:1	67	61	91	39	74	76	73	84	89	208	122	184	335	198	232	208	186	187	155	187	180	161	127	110	87	72	151	132	156	180	186	161	95	178	62	47	131	74	120	110	155	198	105	58	89	136	102	151	168
ENSMUSG00000061778.10:cdna:Mospd2:protein_coding:-1	403	394	545	303	509	440	304	409	407	903	615	838	1459	740	832	819	768	1144	672	816	837	720	580	523	530	460	989	645	624	727	815	693	421	1711	532	493	532	257	448	570	707	818	530	388	492	509	412	536	620
ENSMUSG00000025544.13:cdna:Tm9sf2:protein_coding:1	856	903	1094	681	1069	850	838	1045	1034	2285	1512	1923	3543	2025	2193	1962	1750	2307	1454	1632	1869	1564	1380	1213	1155	960	2073	1478	1457	1644	1662	1449	991	3235	1166	964	1254	601	1138	1210	1655	1782	1344	948	1197	1269	1110	1230	1580
ENSMUSG00000007041.9:cdna:Clic1:protein_coding:1	1255	1303	1720	994	1586	1367	1349	1662	1543	3561	2447	2917	5239	3351	3368	2596	2324	2909	1608	1935	2154	1807	1650	1507	922	833	1684	2154	2217	2328	2347	2040	1351	4770	1729	1620	1689	868	1385	1344	2416	2348	1179	789	933	1916	1632	1834	2524
ENSMUSG00000020794.13:cdna:Ube2g1:protein_coding:1	263	246	335	169	279	246	250	295	310	537	363	527	850	480	489	459	471	607	360	419	464	389	287	295	285	265	557	432	396	395	473	439	251	1185	362	329	290	146	276	301	412	447	364	228	312	400	314	396	451
ENSMUSG00000010755.17:cdna:Cars:protein_coding:-1	229	205	325	168	273	216	191	227	261	607	374	464	862	567	614	482	373	444	277	393	438	359	275	256	156	131	254	426	421	444	463	452	267	1028	333	310	325	152	317	285	512	470	170	84	114	552	464	527	665
ENSMUSG00000032231.14:cdna:Anxa2:protein_coding:1	1755	1762	2250	1426	2104	1825	1740	2165	1946	4870	3330	4058	7080	4733	4943	2726	2337	3138	1556	1875	2356	1800	1689	1522	629	599	1297	2474	2545	2754	2403	2134	1520	4633	1820	1693	1956	1125	1702	1867	3601	2778	781	527	690	3060	3000	3263	4094
ENSMUSG00000031990.15:cdna:Jam3:protein_coding:-1	0	0	0	0	2	2	0	2	0	0	3	0	1	2	0	0	0	0	2	0	1	2	1	3	1	3	3	3	2	3	4	4	1	2	0	3	0	0	0	1	1	1	2	0	2	7	5	6	3
ENSMUSG00000030990.18:cdna:Pgap2:protein_coding:1	238	207	303	211	308	284	156	184	182	832	597	636	1331	738	887	431	383	512	680	712	843	643	622	570	284	245	571	681	671	722	811	633	415	654	205	211	562	267	512	475	647	785	314	205	279	382	322	365	560
ENSMUSG00000049555.10:cdna:Tmie:protein_coding:-1	5	8	11	8	7	7	9	9	11	13	10	20	16	13	16	10	9	12	10	14	11	16	10	7	9	12	10	15	9	11	15	11	7	18	12	5	8	7	5	10	7	11	8	8	6	12	6	9	10
ENSMUSG00000044037.15:cdna:Als2cl:protein_coding:1	84	87	101	71	103	82	90	105	101	216	156	183	302	155	172	255	212	254	205	217	225	236	182	141	163	157	290	185	176	221	266	193	137	267	81	67	156	72	151	82	127	193	150	110	127	121	84	85	121
ENSMUSG00000045106.12:cdna:Ccdc73:protein_coding:1	6	2	4	2	4	3	3	3	1	12	3	3	8	8	10	6	8	13	5	6	10	7	6	1	4	5	9	5	6	9	10	6	5	22	5	6	7	2	8	3	8	4	5	3	6	3	0	2	1
ENSMUSG00000027646.15:cdna:Src:protein_coding:1	38	36	51	33	43	35	10	4	6	80	76	79	132	76	114	9	10	26	72	61	72	68	71	51	11	6	12	156	141	190	184	152	90	56	14	16	193	101	181	143	175	247	12	11	10	187	177	198	253
ENSMUSG00000054934.10:cdna:Kcnmb4:protein_coding:-1	6	7	12	2	12	16	6	11	9	16	17	18	18	16	23	13	14	19	16	15	20	13	11	11	11	8	14	16	16	21	17	14	18	31	13	14	14	12	8	15	11	15	4	8	12	11	18	12	13
ENSMUSG00000096708.1:cdna:Olfr1475:protein_coding:-1	0	0	0	0	0	0	0	0	0	0	0	0	0	0	0	0	0	0	0	0	0	0	0	0	0	0	0	0	0	0	0	0	0	0	0	0	0	0	0	0	0	0	0	0	0	0	0	0	0
ENSMUSG00000047757.16:cdna:Fancb:protein_coding:1	16	23	42	10	28	30	33	42	40	96	54	85	129	88	98	40	29	51	19	33	19	31	25	16	9	6	18	29	28	28	31	20	20	27	10	9	17	7	22	16	34	37	11	10	7	31	40	35	45
ENSMUSG00000028581.17:cdna:Laptm5:protein_coding:1	5594	5633	7579	4565	6865	5979	5438	6428	6184	9025	6761	8792	15530	8624	10162	11745	11039	13516	10722	11270	12072	10109	9845	8792	7265	6752	13185	10823	10655	11990	12651	11501	7023	24472	8287	7421	7115	3065	6081	5293	6958	8890	9146	6112	7468	4716	3818	4563	5776
ENSMUSG00000041438.8:cdna:Utp4:protein_coding:1	102	104	150	91	135	100	81	114	116	243	174	200	367	211	208	147	123	184	109	108	143	96	90	85	55	70	120	179	169	166	150	152	96	543	169	179	119	70	119	132	238	193	104	47	49	250	212	269	300
ENSMUSG00000059246.4:cdna:Foxb1:protein_coding:-1	2	0	0	1	0	0	0	0	0	0	0	0	0	0	0	0	0	1	0	0	0	0	2	0	2	0	0	0	0	0	0	0	0	1	0	0	0	0	0	0	0	0	0	0	0	0	0	0	0
ENSMUSG00000027170.12:cdna:Eif3m:protein_coding:-1	400	396	516	318	496	413	322	405	405	1039	662	911	1441	820	983	732	770	931	553	716	765	687	539	462	426	380	744	602	536	566	678	605	428	1342	491	428	484	245	412	461	624	702	433	335	384	574	510	578	732
ENSMUSG00000018589.8:cdna:Glra2:protein_coding:-1	0	0	1	0	1	0	0	0	0	0	0	0	0	0	0	1	0	0	1	1	0	0	2	1	0	0	1	1	2	1	1	1	0	1	0	0	0	0	0	0	0	0	0	0	0	0	0	0	0
ENSMUSG00000008822.15:cdna:Acyp1:protein_coding:-1	30	22	18	12	29	27	22	39	41	73	50	63	101	61	60	89	68	103	48	58	47	51	44	32	38	25	69	38	41	52	43	49	29	84	35	23	34	6	27	22	38	47	43	32	34	37	24	33	49
ENSMUSG00000071629.3:cdna:Olfr1477:protein_coding:1	3	1	1	1	2	2	0	2	2	6	4	6	10	3	10	2	2	0	4	4	4	0	2	4	0	1	6	11	11	11	11	5	6	21	7	10	5	4	3	1	9	4	4	0	4	4	6	7	9
ENSMUSG00000011958.17:cdna:Bnip2:protein_coding:1	691	651	953	554	920	774	631	715	797	1583	1109	1323	2415	1437	1567	1439	1342	1780	1149	1312	1459	1255	1042	893	925	837	1626	1364	1145	1327	1393	1254	753	2968	930	856	994	434	898	875	1179	1292	1056	815	941	868	747	794	1079
ENSMUSG00000058328.13:cdna:Xlr5a:protein_coding:-1	0	0	0	0	0	0	0	0	0	0	0	0	0	0	0	0	0	0	0	0	0	0	0	0	0	0	0	0	0	0	0	0	0	0	0	0	0	0	0	0	0	0	0	0	0	0	0	0	0
ENSMUSG00000032494.12:cdna:Tdgf1:protein_coding:-1	0	1	1	0	1	0	0	0	0	1	7	1	3	1	3	0	0	0	0	2	3	3	2	1	1	1	1	5	2	7	9	3	2	4	1	1	8	13	6	11	8	11	1	0	0	7	3	10	9
ENSMUSG00000021938.11:cdna:Pspc1:protein_coding:-1	203	197	238	145	237	205	201	249	261	436	254	421	680	434	488	420	355	459	223	264	280	230	209	200	211	191	339	310	276	260	341	324	203	905	291	273	179	100	194	186	268	316	218	159	210	283	231	266	307
ENSMUSG00000067768.12:cdna:Xlr4b:protein_coding:1	11	8	9	3	15	7	11	13	10	43	20	21	60	24	28	12	21	29	30	27	28	25	25	22	22	10	27	27	20	28	37	24	26	42	12	14	25	8	30	19	30	19	20	11	9	8	16	11	34
ENSMUSG00000017781.17:cdna:Pitpna:protein_coding:1	2304	2263	3017	1817	2858	2515	1937	2424	2328	5241	3658	4438	8225	4986	5390	4055	3828	5042	2703	3053	3448	2904	2644	2406	2055	1769	3798	3983	3989	4214	3972	3822	2567	10292	3490	3255	2844	1561	2666	2773	4001	4216	2635	1721	2345	3243	2677	2866	3908
ENSMUSG00000003119.14:cdna:Cdk12:protein_coding:1	598	656	862	488	867	659	486	617	592	1053	733	887	1557	841	1084	1070	984	1306	888	999	1024	900	837	736	665	534	1266	976	921	1076	1132	1020	594	1942	683	541	702	347	624	628	903	956	706	489	595	718	660	697	858
ENSMUSG00000096393.1:cdna:Gm590:protein_coding:-1	0	0	0	0	0	0	0	0	0	0	0	0	0	0	0	0	0	0	0	0	0	0	0	0	0	0	0	0	0	0	0	0	0	0	0	0	0	0	0	0	0	0	0	0	0	0	0	0	0
ENSMUSG00000031441.15:cdna:Atp11a:protein_coding:1	559	457	730	460	638	567	477	508	568	1201	834	1002	1691	1050	1176	964	879	1056	884	931	1032	809	739	663	511	465	865	1030	890	994	1063	927	585	1806	594	573	649	308	589	549	855	850	530	373	445	700	609	718	892
ENSMUSG00000059412.7:cdna:Fxyd2:protein_coding:1	11	18	26	11	21	19	11	13	13	20	13	28	62	29	40	22	40	42	58	67	83	75	65	82	69	54	96	42	40	43	56	53	17	54	19	25	36	20	45	39	33	43	26	10	22	22	30	52	36
ENSMUSG00000021219.16:cdna:Rgs6:protein_coding:1	6	3	1	1	2	0	1	3	2	3	2	1	1	2	2	3	1	2	2	1	2	3	1	0	2	0	4	4	3	4	5	3	2	15	2	1	2	0	1	1	2	4	4	3	1	1	0	2	1
ENSMUSG00000032495.8:cdna:Lrrc2:protein_coding:1	9	7	7	13	10	10	8	13	9	22	22	20	22	16	25	25	20	22	8	14	21	15	6	16	11	9	21	19	15	20	38	29	14	37	23	11	21	12	8	9	6	20	9	11	4	17	10	12	7
ENSMUSG00000044712.15:cdna:Slc38a6:protein_coding:1	1144	1162	1544	929	1476	1228	926	1120	1135	2614	1812	2436	4162	2276	2704	2587	2484	3011	2511	2912	3020	2438	2127	2113	1973	1745	3499	2354	2153	2602	2832	2401	1491	3705	1289	1132	1764	869	1592	1589	2054	2512	1955	1424	1772	1499	1120	1391	1792
ENSMUSG00000039640.7:cdna:Mrpl12:protein_coding:1	133	90	133	76	127	136	101	111	130	318	173	265	483	254	273	184	160	225	115	124	152	171	118	106	79	59	137	159	139	164	147	132	106	334	110	115	132	78	111	115	215	198	96	69	64	211	197	211	275
ENSMUSG00000050675.7:cdna:Gp1ba:protein_coding:1	0	0	0	0	0	0	0	0	0	0	0	0	2	0	0	0	0	0	0	0	0	0	0	0	0	0	0	0	0	0	0	0	0	0	0	0	0	0	0	0	0	0	0	0	0	0	0	0	0
ENSMUSG00000055681.14:cdna:Cope:protein_coding:1	351	389	479	326	439	384	363	367	340	702	523	585	1101	655	789	564	525	686	470	579	630	542	454	400	338	293	563	541	500	586	577	558	373	1068	337	349	462	272	416	412	733	651	436	304	360	503	459	494	669
ENSMUSG00000072479.10:cdna:Xlr5b:protein_coding:1	0	0	0	0	0	0	0	0	0	0	0	0	0	0	0	0	0	0	0	0	0	0	0	0	0	0	0	0	0	0	0	0	0	0	0	0	0	0	0	0	0	0	0	0	0	0	0	0	0
ENSMUSG00000079566.1:cdna:Spin2d:protein_coding:-1	0	0	0	0	0	0	0	0	0	0	0	0	0	0	0	0	0	0	0	0	0	0	0	0	0	0	0	0	0	0	0	0	0	0	0	0	0	0	0	0	0	0	0	0	0	0	0	0	0
ENSMUSG00000066319.6:cdna:Rtp3:protein_coding:-1	2	7	2	3	6	5	1	2	4	6	8	8	11	9	12	1	5	2	3	1	10	2	5	3	2	3	0	6	5	13	8	11	3	7	1	4	6	3	4	3	5	6	4	1	4	4	2	5	7
ENSMUSG00000067771.9:cdna:Gm14685:protein_coding:1	0	0	0	0	0	0	0	0	0	0	0	0	0	0	0	0	0	0	0	0	0	0	0	0	0	0	0	0	0	0	0	0	0	0	0	0	0	0	0	0	0	0	0	0	0	0	0	0	0
ENSMUSG00000041308.6:cdna:Sntb2:protein_coding:1	848	844	1156	577	1090	853	522	580	642	1117	855	1065	1748	1052	1205	1138	1025	1340	1115	1245	1386	1083	974	922	644	531	1057	1308	1340	1477	1595	1515	811	2155	705	568	1101	507	988	955	1589	1519	601	489	577	1145	1029	1184	1440
ENSMUSG00000073125.10:cdna:Xlr3b:protein_coding:1	7	8	9	8	18	8	5	7	16	24	19	22	38	27	24	27	31	46	28	27	39	30	21	15	8	26	52	33	29	24	32	28	14	49	15	16	14	8	23	16	19	24	17	18	27	6	14	11	16
ENSMUSG00000031362.17:cdna:Xlr4c:protein_coding:-1	5	4	6	2	10	9	2	5	5	13	3	15	15	15	11	10	3	13	13	10	16	6	12	6	6	3	8	10	11	8	15	11	5	19	6	1	9	4	7	9	13	6	5	4	8	5	4	5	5
ENSMUSG00000045064.4:cdna:Zc2hc1c:protein_coding:1	0	0	1	0	0	0	0	0	0	0	1	0	1	1	0	0	0	0	1	0	0	0	0	0	0	0	0	0	2	2	1	1	0	0	0	0	1	0	0	0	0	0	0	0	0	2	0	0	2
ENSMUSG00000025792.9:cdna:Slc25a10:protein_coding:1	185	207	258	173	248	219	204	226	196	465	318	406	712	404	456	402	344	422	318	297	356	273	278	246	139	155	334	346	348	411	352	376	232	492	152	164	255	127	244	200	264	379	226	152	177	205	134	160	259
ENSMUSG00000091455.4:cdna:Otogl:protein_coding:-1	0	0	0	0	0	0	0	0	0	0	0	0	0	0	0	0	0	0	0	0	0	0	0	0	0	0	0	0	0	0	0	0	0	0	0	0	0	0	0	0	0	0	0	0	0	0	0	0	1
ENSMUSG00000031772.17:cdna:Cntnap4:protein_coding:1	0	0	0	0	0	0	0	0	1	2	0	0	0	1	1	1	0	0	0	0	0	0	1	1	2	0	1	0	0	0	0	2	0	2	1	0	1	1	1	1	1	1	0	0	1	0	0	0	0
ENSMUSG00000067764.11:cdna:Xlr5c:protein_coding:-1	0	0	0	0	0	0	0	0	0	0	0	0	0	0	0	0	0	0	0	0	0	0	0	0	0	0	0	0	0	0	0	0	0	0	0	0	0	0	0	0	0	0	0	0	0	0	0	0	0
ENSMUSG00000049932.3:cdna:H2afx:protein_coding:1	1152	1152	1593	1051	1402	1137	1419	1632	1693	2865	1968	2495	4120	2466	2920	2461	2296	2305	1321	1222	1408	1064	1219	943	155	181	357	918	870	1021	1110	811	618	1363	502	431	663	402	589	554	1044	1090	426	293	280	1035	713	885	1190
ENSMUSG00000030062.7:cdna:Rpn1:protein_coding:1	885	870	1152	720	1031	930	825	912	949	2681	1737	2113	3991	2330	2640	1588	1291	1654	1084	1255	1585	1361	1133	956	638	559	1109	1127	1152	1286	1322	1128	779	2452	877	739	1018	488	900	921	1688	1321	772	513	629	1554	1440	1564	1909
ENSMUSG00000095484.4:cdna:Olfr1480:protein_coding:1	0	0	0	0	0	0	0	0	0	0	0	0	0	0	0	0	0	0	0	0	0	0	0	0	0	0	0	0	0	0	0	0	0	0	0	0	0	0	0	0	0	0	0	0	0	0	0	0	0
ENSMUSG00000078317.6:cdna:F8a:protein_coding:1	28	39	56	33	32	35	43	52	51	81	68	66	145	82	88	111	72	90	57	62	63	66	51	48	40	43	86	63	51	67	72	75	29	153	57	36	33	21	36	27	37	48	44	40	38	32	22	32	39
ENSMUSG00000025586.17:cdna:Cpeb1:protein_coding:-1	5	6	8	5	3	5	8	3	6	6	3	3	15	9	4	10	10	12	16	18	25	16	6	10	7	2	9	11	11	17	23	17	12	8	3	3	7	5	5	14	23	18	2	2	6	11	18	18	15
ENSMUSG00000001750.15:cdna:Tcirg1:protein_coding:-1	2301	2132	3131	1774	2776	2253	1471	1778	1813	5406	3634	4557	8094	4710	5322	3485	3377	4295	4354	4597	5235	4177	3716	3494	2097	1974	3707	4636	4362	5191	5627	5005	3056	7055	2222	2169	3231	1490	3040	2690	4027	4592	2083	1383	1825	3324	2676	3235	3888
ENSMUSG00000032496.7:cdna:Ltf:protein_coding:1	1	0	0	0	0	0	0	0	0	0	0	0	2	0	1	0	0	0	1	0	1	0	0	0	0	0	1	0	0	0	0	0	0	0	0	0	0	0	1	0	0	0	0	0	0	0	0	0	0
ENSMUSG00000058147.1:cdna:Xlr3c:protein_coding:-1	0	0	0	2	2	1	0	3	0	3	0	0	5	3	0	2	2	3	4	1	5	3	2	0	2	0	3	6	0	3	1	2	0	4	1	0	2	2	1	3	4	0	3	5	2	1	1	1	1
ENSMUSG00000019303.14:cdna:Psmc3ip:protein_coding:-1	16	12	10	13	23	28	8	20	22	80	46	62	108	71	59	30	24	21	9	14	25	10	17	15	3	2	10	26	42	34	23	22	17	15	5	9	8	5	15	15	41	29	9	4	2	40	33	34	45
ENSMUSG00000071745.1:cdna:DXBay18:protein_coding:-1	0	0	0	0	0	0	0	0	0	0	0	0	0	0	0	0	0	0	0	0	0	0	0	0	0	0	0	0	0	0	0	0	0	0	0	0	0	0	0	0	0	0	0	0	0	0	0	0	0
ENSMUSG00000068264.11:cdna:Ap5s1:protein_coding:1	44	50	66	29	58	59	60	71	67	145	111	139	238	138	137	142	149	190	149	139	166	159	139	89	87	69	169	111	110	134	145	117	88	97	28	45	93	36	69	79	100	106	76	53	94	68	52	58	89
ENSMUSG00000017801.15:cdna:Mlx:protein_coding:1	122	118	173	121	159	137	109	118	129	375	251	314	521	305	363	262	205	289	259	258	297	250	198	215	147	120	225	251	231	272	276	270	138	425	143	135	199	106	184	209	293	298	142	89	125	257	210	272	312
ENSMUSG00000040697.10:cdna:Dnajc16:protein_coding:-1	165	152	228	135	169	198	140	164	167	319	229	259	457	290	366	307	255	316	239	293	311	226	198	191	197	154	301	312	261	297	333	301	156	522	171	170	211	93	185	208	271	325	204	149	186	234	201	201	263
ENSMUSG00000032126.16:cdna:Hmbs:protein_coding:-1	137	119	134	96	121	118	126	176	127	372	263	313	551	309	348	312	216	302	147	162	223	184	165	112	95	102	209	160	154	169	151	179	91	284	90	87	143	79	126	136	214	183	123	88	98	205	162	165	232
ENSMUSG00000025127.15:cdna:Gcgr:protein_coding:1	0	0	0	0	0	0	1	1	0	1	0	0	2	1	0	0	1	0	0	0	0	0	0	0	0	0	0	2	0	0	0	0	0	1	0	0	0	0	0	0	0	0	1	0	0	0	0	0	0
ENSMUSG00000043953.12:cdna:Ccrl2:protein_coding:-1	383	399	484	285	485	372	16	18	21	175	120	143	288	138	189	68	58	77	232	259	323	243	224	230	60	45	81	311	316	372	411	376	172	43	17	15	387	189	380	359	527	530	35	40	42	417	426	537	592
ENSMUSG00000000340.10:cdna:Dbt:protein_coding:1	80	75	81	64	93	94	72	77	67	152	85	118	219	109	149	150	134	168	121	122	153	116	86	101	66	68	127	100	100	125	123	120	58	133	55	47	66	38	75	73	93	112	82	58	68	71	65	69	95
ENSMUSG00000038658.15:cdna:Ric1:protein_coding:1	380	401	564	326	545	408	347	403	402	674	452	597	1032	549	701	683	704	864	765	866	906	758	672	586	566	519	962	610	579	693	750	754	379	1259	407	361	535	247	541	450	685	711	487	334	426	482	461	541	672
ENSMUSG00000034275.18:cdna:Igsf9b:protein_coding:1	7	9	8	7	13	6	4	4	5	22	9	20	15	13	17	17	14	19	10	12	12	14	9	10	11	8	15	14	15	12	18	15	9	27	20	11	15	7	5	7	9	10	8	3	4	22	16	21	31
ENSMUSG00000040123.16:cdna:Zmym5:protein_coding:-1	220	208	293	172	287	232	231	308	318	461	334	431	792	419	476	600	565	691	436	489	531	422	364	335	445	375	752	450	423	467	483	489	294	1054	330	269	289	135	276	316	328	459	439	301	391	287	257	267	380
ENSMUSG00000034110.8:cdna:Kctd7:protein_coding:1	61	41	62	37	67	64	55	70	55	55	57	64	135	80	95	113	101	122	62	57	64	50	56	38	58	42	84	72	47	76	58	54	42	193	66	64	40	19	44	56	81	58	47	33	61	49	50	46	58
ENSMUSG00000040533.7:cdna:Matn1:protein_coding:1	0	0	0	0	0	0	0	0	2	0	1	1	2	2	1	5	5	3	4	3	2	2	3	2	3	0	3	1	0	3	1	1	1	3	0	0	0	3	0	2	1	0	1	3	2	0	0	0	0
ENSMUSG00000033543.17:cdna:Gtf2a2:protein_coding:1	170	180	251	157	264	195	207	258	257	449	317	430	693	421	445	478	469	532	361	385	382	367	273	249	300	289	485	358	312	353	368	395	225	721	253	196	266	122	224	248	287	341	290	225	267	249	216	230	307
ENSMUSG00000032497.16:cdna:Lrrfip2:protein_coding:1	490	471	629	363	569	473	317	419	377	698	490	624	1010	616	712	646	601	779	438	509	579	497	402	376	305	245	557	662	598	688	688	629	398	1853	602	543	507	263	467	457	770	698	280	238	274	691	568	728	868
ENSMUSG00000027188.8:cdna:Pamr1:protein_coding:1	0	0	0	0	0	0	0	0	0	0	0	0	0	0	0	0	0	0	0	0	0	0	0	0	0	0	0	0	0	1	0	0	0	0	0	0	0	1	0	0	0	0	0	0	0	0	0	0	1
ENSMUSG00000034551.12:cdna:Hdx:protein_coding:-1	1	0	0	0	0	0	0	0	0	0	0	0	1	0	0	0	0	1	1	0	0	1	0	1	2	0	1	2	0	1	0	1	1	1	1	0	3	2	0	1	2	0	0	1	1	6	3	5	4
ENSMUSG00000059436.13:cdna:Max:protein_coding:-1	299	295	420	229	390	313	243	268	251	611	484	533	953	521	597	437	404	531	418	522	538	508	443	429	244	221	476	567	578	631	652	548	345	867	334	306	431	189	402	378	542	580	376	204	292	420	351	367	499
ENSMUSG00000039747.11:cdna:Orai2:protein_coding:-1	793	815	1075	694	943	897	224	219	232	671	513	558	1042	654	645	552	600	782	541	562	670	515	502	503	329	363	736	748	765	819	887	721	560	881	302	278	627	327	641	539	762	883	459	256	397	473	376	448	629
ENSMUSG00000016481.15:cdna:Cr1l:protein_coding:-1	508	510	673	420	629	544	445	540	520	1082	761	935	1650	996	1101	1043	908	1146	831	884	1018	776	733	688	556	487	1096	895	873	952	1009	922	617	1499	541	432	609	319	602	585	790	889	676	450	562	586	494	531	741
ENSMUSG00000035901.14:cdna:Dennd5a:protein_coding:-1	1018	948	1376	782	1281	1121	878	1035	1054	1589	1133	1419	2516	1329	1734	2275	2133	2757	1879	2005	2103	1814	1590	1396	1337	1256	2629	1649	1648	1804	2000	1914	1154	3868	1241	1079	1275	586	1120	1041	1459	1688	1594	1098	1376	955	765	859	1161
ENSMUSG00000021585.9:cdna:Cast:protein_coding:-1	1002	961	1323	789	1317	1011	945	1188	1244	2368	1734	2075	3598	2242	2414	2202	2033	2623	1661	1869	2072	1616	1482	1364	1218	1085	2313	1883	1868	2021	2134	1854	1224	3635	1280	1145	1341	623	1145	1205	1999	1844	1232	844	1141	1460	1177	1587	1942
ENSMUSG00000037523.13:cdna:Mavs:protein_coding:1	147	158	215	127	198	167	154	214	188	414	269	380	657	372	416	410	309	409	393	437	461	369	333	296	288	247	518	386	319	375	405	373	242	469	145	159	250	115	261	207	338	408	359	223	278	281	201	203	312
ENSMUSG00000078439.9:cdna:Smim24:protein_coding:1	6	4	6	3	4	5	3	5	9	11	11	7	13	8	12	17	17	30	15	23	14	13	15	19	11	10	29	16	23	28	22	27	13	45	7	10	11	8	14	9	9	15	8	11	15	4	3	5	10
ENSMUSG00000031174.17:cdna:Rpgr:protein_coding:-1	19	13	23	23	29	23	21	29	34	72	31	65	85	54	83	53	44	47	35	36	60	59	36	21	25	22	60	28	39	47	42	33	29	50	17	11	35	7	39	28	32	37	29	27	26	27	16	30	32
ENSMUSG00000054737.11:cdna:Zfp182:protein_coding:-1	107	108	133	89	128	136	81	131	125	263	184	239	382	192	234	292	254	343	210	294	299	234	223	181	237	201	426	265	212	262	242	228	128	388	124	102	153	74	163	129	159	230	249	189	213	121	92	109	151
ENSMUSG00000032226.5:cdna:Gcnt3:protein_coding:-1	0	1	0	0	1	0	0	0	0	0	1	3	2	1	0	2	0	0	0	1	3	0	1	2	0	2	1	0	2	1	5	1	2	3	3	0	1	1	1	0	0	0	1	0	1	0	2	0	0
ENSMUSG00000038685.18:cdna:Rtel1:protein_coding:1	141	131	181	118	150	158	165	225	199	381	256	339	606	346	398	329	319	324	150	178	227	185	163	136	92	75	160	185	203	231	224	186	124	244	87	85	117	85	117	141	227	217	112	76	111	162	127	162	182
ENSMUSG00000067787.10:cdna:Blcap:protein_coding:-1	156	172	250	129	211	197	117	137	121	258	219	261	471	257	275	263	198	297	194	261	262	231	163	173	115	90	209	281	278	304	328	286	175	1122	372	346	235	100	224	193	405	327	153	74	134	301	298	350	400
ENSMUSG00000031991.10:cdna:Spata19:protein_coding:1	1	0	0	0	0	0	1	1	0	1	0	1	0	0	0	2	0	1	1	2	1	0	0	0	1	0	1	1	2	3	2	0	2	12	2	0	1	2	1	0	0	0	1	0	1	0	0	0	0
ENSMUSG00000061111.8:cdna:Fam195b:protein_coding:-1	80	90	139	52	96	99	77	104	100	161	102	121	231	136	166	208	194	225	124	153	191	147	122	130	121	101	215	187	138	164	193	178	116	380	94	126	121	44	97	93	165	171	149	96	122	67	57	59	106
ENSMUSG00000014606.14:cdna:Slc25a11:protein_coding:-1	353	306	446	274	401	372	252	339	313	809	549	725	1283	799	878	702	579	868	536	561	663	575	508	443	397	356	763	677	581	641	657	621	374	1086	383	348	460	258	454	401	608	668	460	289	389	493	349	439	610
ENSMUSG00000067786.16:cdna:Nnat:protein_coding:1	0	0	0	0	0	0	0	0	1	0	0	0	0	0	0	2	0	0	0	0	0	0	0	0	1	0	0	0	0	0	0	0	0	0	0	0	0	1	1	0	0	0	1	1	0	0	1	0	0
ENSMUSG00000078490.9:cdna:Cfap74:protein_coding:1	7	6	5	5	7	11	6	14	3	8	6	5	10	9	13	11	18	16	24	20	16	15	10	20	19	7	20	26	19	25	25	19	14	22	5	14	12	6	12	8	11	16	19	11	14	5	5	8	8
ENSMUSG00000020790.14:cdna:Ankfy1:protein_coding:1	1557	1508	1998	1210	1960	1612	1217	1525	1532	4884	3496	4306	7962	4605	4978	3004	2730	3446	3450	3796	4164	3228	3128	2774	1765	1535	3225	3899	3726	4104	4094	3658	2404	5092	1749	1526	2820	1359	2622	2647	3500	4052	2098	1471	1869	2647	2044	2555	3285
ENSMUSG00000040746.15:cdna:Rnf167:protein_coding:1	135	119	151	111	154	143	133	168	144	263	157	240	451	232	297	355	345	441	294	346	378	325	271	265	324	256	609	276	261	319	342	276	199	392	137	122	227	100	229	210	203	282	365	253	290	179	106	142	212
ENSMUSG00000032224.15:cdna:Fam81a:protein_coding:-1	1	0	0	1	2	1	1	0	0	1	0	2	3	0	1	0	0	4	0	2	0	1	0	1	1	1	6	2	6	3	5	1	3	10	3	4	1	0	0	1	1	1	0	1	1	1	1	2	1
ENSMUSG00000003464.13:cdna:Pex19:protein_coding:1	217	218	295	199	273	266	172	244	245	521	336	414	754	450	503	449	435	578	307	330	396	333	260	243	220	211	490	376	383	391	377	364	227	642	226	217	230	148	252	238	338	377	321	166	264	284	245	290	355
ENSMUSG00000032498.9:cdna:Mlh1:protein_coding:-1	58	77	96	58	86	60	70	105	99	235	165	153	301	210	221	161	159	154	68	85	113	89	80	87	62	62	125	119	130	145	170	111	65	244	68	50	90	40	78	74	121	97	95	58	63	126	101	107	141
ENSMUSG00000031666.15:cdna:Rbl2:protein_coding:1	286	305	400	223	347	297	306	380	357	693	501	572	1136	570	737	849	754	969	624	796	834	724	611	518	509	476	1051	495	513	564	608	524	345	635	193	187	389	177	351	339	463	602	645	429	530	309	214	231	327
ENSMUSG00000033439.12:cdna:Trmt13:protein_coding:-1	64	64	94	50	82	79	64	74	68	144	93	132	263	128	135	152	165	189	104	150	142	126	110	83	89	95	189	135	95	131	146	125	83	388	119	97	99	44	99	85	107	137	106	68	87	130	86	104	141
ENSMUSG00000079460.11:cdna:4933403O08Rik:protein_coding:1	0	0	0	0	0	0	0	0	0	0	0	0	0	0	0	0	0	0	0	0	0	0	0	0	0	0	0	0	0	0	0	0	0	0	0	0	0	0	0	0	0	0	0	0	0	0	0	0	0
ENSMUSG00000025129.2:cdna:Ppp1r27:protein_coding:-1	0	0	0	0	0	0	0	0	0	0	0	0	0	1	0	0	0	0	0	0	0	0	0	0	0	0	0	0	0	0	1	0	0	0	0	0	0	0	0	0	0	0	0	0	0	0	0	2	0
ENSMUSG00000034555.14:cdna:Tex16:protein_coding:1	0	0	0	0	0	0	0	0	0	0	0	0	0	0	0	0	0	0	0	0	0	0	0	0	0	0	0	0	0	0	0	0	0	0	0	0	0	0	0	0	0	0	0	0	0	0	0	0	0
ENSMUSG00000109156.1:cdna:Gm45194:protein_coding:1	0	0	0	0	0	0	0	0	0	0	0	0	0	0	0	0	0	0	0	0	0	0	0	0	0	0	0	0	0	0	0	0	0	0	0	0	0	0	0	0	0	0	0	0	0	0	0	1	0
ENSMUSG00000018293.4:cdna:Pfn1:protein_coding:-1	3636	3491	4642	3014	4319	3756	3354	3842	3717	7984	5523	6999	11116	7298	7750	5631	4742	6276	4083	4323	5045	4142	3839	3360	2390	2139	4344	5558	5417	6013	5722	5029	3572	10832	3994	3838	4527	2703	4263	3982	6503	6443	3239	2273	2831	5552	4575	5450	6872
ENSMUSG00000066027.7:cdna:Gm10436:protein_coding:-1	0	0	0	0	0	0	0	0	0	0	0	0	0	0	0	0	0	0	0	0	0	0	0	0	0	0	0	0	0	0	0	0	0	0	0	0	0	0	0	0	0	0	0	0	0	0	0	0	0
ENSMUSG00000031302.16:cdna:Nlgn3:protein_coding:1	1	1	4	3	4	2	1	2	2	5	1	2	4	6	2	4	3	3	5	1	2	2	3	2	4	1	9	5	6	5	11	4	6	14	5	3	3	1	2	3	3	3	1	2	2	0	2	3	1
ENSMUSG00000046785.8:cdna:Epm2aip1:protein_coding:1	196	213	264	190	292	247	254	292	267	423	290	381	630	361	424	529	434	613	365	427	454	397	331	263	364	315	720	349	339	370	427	331	220	1037	256	273	205	113	237	214	322	383	348	261	307	245	226	252	313
ENSMUSG00000025130.11:cdna:P4hb:protein_coding:-1	1863	1820	2431	1413	2170	1815	1769	2078	1975	5386	3458	4268	7885	4851	5276	3235	2704	3689	2451	2917	3408	2845	2459	2022	1483	1226	2726	2548	2369	2558	2608	2459	1572	4757	1637	1493	1940	1031	1740	1902	3519	2805	1559	1042	1403	3058	2853	3151	3894
ENSMUSG00000027961.7:cdna:Lrrc39:protein_coding:1	3	5	4	4	2	2	6	10	7	16	6	10	20	14	23	12	11	10	9	7	11	10	9	3	1	8	8	12	8	10	11	7	5	27	6	4	1	3	7	3	6	8	7	0	1	6	3	7	6
ENSMUSG00000079487.11:cdna:Med12:protein_coding:1	556	504	762	446	694	549	413	497	476	1113	748	917	1649	919	1106	886	819	985	926	1074	1202	986	866	838	546	564	1134	1050	1050	1059	1186	1071	643	1656	577	542	804	396	672	681	932	1072	695	429	546	731	634	650	870
ENSMUSG00000046352.7:cdna:Gjb2:protein_coding:-1	0	0	0	0	0	0	0	0	0	0	0	0	0	0	0	0	0	0	0	0	0	0	0	0	0	0	1	2	1	1	1	0	1	3	0	1	2	0	1	0	1	2	1	0	2	0	2	1	6
ENSMUSG00000031667.16:cdna:Aktip:protein_coding:-1	128	123	198	112	176	153	148	131	130	223	168	199	377	227	256	313	290	374	179	219	268	206	179	182	209	173	350	219	193	244	274	238	145	402	157	109	160	62	124	139	181	207	211	132	201	149	153	162	181
ENSMUSG00000027959.13:cdna:Sass6:protein_coding:1	157	153	221	124	197	144	160	217	179	432	307	423	719	393	481	284	276	305	277	372	340	260	259	213	107	66	193	261	233	281	284	257	192	245	78	81	147	86	160	152	230	266	126	96	109	190	145	153	224
ENSMUSG00000089840.1:cdna:Gm4491:protein_coding:-1	0	0	0	0	0	0	0	0	0	0	0	0	0	0	0	0	0	0	0	0	0	0	0	0	0	0	0	0	0	0	0	0	0	0	0	0	0	0	0	0	0	0	0	0	0	0	0	0	0
ENSMUSG00000032087.10:cdna:Dscaml1:protein_coding:1	0	0	0	0	0	0	0	0	0	0	0	1	0	1	0	0	0	0	0	0	0	1	0	0	0	0	0	0	1	0	1	0	0	1	0	0	0	0	0	0	0	1	0	0	0	0	0	0	1
ENSMUSG00000062296.8:cdna:Trank1:protein_coding:1	2	1	0	3	1	2	1	0	1	5	0	5	3	3	0	4	0	0	4	0	2	1	3	2	0	0	0	2	3	7	4	5	2	6	1	4	6	1	5	3	2	4	1	0	0	2	1	3	6
ENSMUSG00000029623.14:cdna:Pdap1:protein_coding:-1	249	237	310	177	285	250	252	282	275	546	375	467	819	533	586	470	346	473	255	291	331	250	226	187	162	146	323	408	387	493	421	393	240	834	273	240	270	135	218	251	420	344	265	128	193	383	403	361	463
ENSMUSG00000031925.17:cdna:Maml2:protein_coding:1	50	49	86	45	68	59	59	94	87	208	183	199	390	161	234	255	226	311	332	356	426	324	308	297	251	231	436	279	293	315	379	359	197	366	105	89	145	83	159	154	174	257	261	184	221	92	92	84	128
ENSMUSG00000032220.10:cdna:Myo1e:protein_coding:1	1251	1178	1613	943	1527	1257	973	1144	1026	3013	1920	2489	4509	2630	3043	1786	1687	2137	1651	1947	2195	1742	1598	1371	1260	937	1983	2607	2545	2704	2738	2541	1620	10611	3635	3452	1706	947	1579	1530	2055	2572	1433	1165	1367	1964	1439	1736	2320
ENSMUSG00000029622.16:cdna:Arpc1b:protein_coding:1	5256	5194	6599	4113	6087	5287	4875	5379	5282	12314	8734	10477	17556	11334	12273	9432	8710	11056	6455	7216	8417	7009	6467	5584	4393	4061	7903	7976	8247	8738	8873	7663	5802	15845	6457	6011	6559	3499	5947	5856	8535	8933	5256	3751	4578	7651	6663	7249	9489
ENSMUSG00000090084.7:cdna:Srpx:protein_coding:-1	0	0	0	0	0	0	0	0	0	0	0	0	0	0	0	0	0	0	0	0	0	0	0	0	0	0	0	0	0	0	0	0	0	0	1	0	0	0	0	0	0	0	0	0	0	0	0	0	0
ENSMUSG00000037167.5:cdna:Spaca5:protein_coding:1	0	0	0	0	0	0	0	0	0	0	0	0	0	0	0	0	0	0	0	0	0	0	0	0	0	0	0	0	0	0	0	0	0	0	0	0	0	0	0	0	0	0	0	0	0	0	0	0	0
ENSMUSG00000032500.10:cdna:Dclk3:protein_coding:1	0	0	0	0	1	0	0	0	0	0	0	0	0	0	0	0	0	0	0	0	0	0	0	0	0	0	0	1	0	0	1	0	0	0	0	0	0	0	1	1	0	1	0	0	0	0	0	0	0
ENSMUSG00000058579.5:cdna:Cela2a:protein_coding:-1	0	0	0	0	0	0	0	0	0	0	0	0	0	0	0	0	0	0	0	0	0	0	0	1	0	0	0	0	0	0	0	1	0	2	0	0	0	0	0	0	0	0	0	0	0	0	0	0	0
ENSMUSG00000025525.12:cdna:Apool:protein_coding:1	80	77	93	70	79	72	54	75	79	185	117	170	271	144	161	122	129	172	97	130	151	106	127	74	65	60	98	117	121	89	132	105	73	150	39	39	82	46	78	75	120	119	56	49	49	85	67	80	117
ENSMUSG00000038279.10:cdna:Nop2:protein_coding:1	134	126	154	105	163	128	118	156	133	395	224	303	500	359	354	217	183	212	150	156	213	147	144	107	90	79	199	207	192	249	214	177	122	1019	361	332	169	84	154	164	314	234	94	92	92	415	342	398	485
ENSMUSG00000039737.11:cdna:Prkrip1:protein_coding:-1	74	73	99	58	97	68	52	57	70	165	94	140	237	144	154	118	95	150	102	131	140	116	102	80	78	60	130	149	125	141	140	149	74	285	99	83	109	42	89	95	117	162	64	53	45	118	100	118	155
ENSMUSG00000021583.7:cdna:Erap1:protein_coding:1	578	580	787	466	794	608	529	631	637	2311	1527	1963	3471	2057	2230	1047	900	1117	1105	1334	1484	1159	1100	933	490	399	801	1384	1261	1485	1491	1258	851	1645	543	511	1089	581	948	1030	1343	1553	527	398	486	1050	956	1121	1573
ENSMUSG00000025132.13:cdna:Arhgdia:protein_coding:-1	2888	2720	3693	2231	3258	2825	2568	3045	2980	6116	4168	5482	9554	5786	6157	4992	4181	5412	3058	3486	4212	3299	3078	2664	1884	1671	3596	4615	4464	5021	4856	4413	2830	10138	3463	3469	3034	1519	2798	2557	4308	4120	2332	1551	2048	3654	3150	3578	4674
ENSMUSG00000062478.16:cdna:Ctrc:protein_coding:-1	0	0	0	0	0	0	0	0	0	0	0	0	1	0	0	0	0	0	0	0	0	0	0	0	0	0	0	0	0	0	0	0	0	0	0	0	0	0	0	0	0	0	0	0	0	0	0	0	0
ENSMUSG00000028914.13:cdna:Casp9:protein_coding:1	143	168	189	118	185	147	163	206	238	458	317	366	747	433	470	450	382	465	336	346	386	329	297	288	253	252	515	358	415	345	404	330	206	823	263	234	233	138	201	224	341	341	288	185	253	235	189	230	316
ENSMUSG00000049892.7:cdna:Rasd1:protein_coding:-1	2	0	0	1	0	1	0	0	0	0	0	0	1	0	1	0	1	0	1	0	0	0	0	0	0	0	0	0	2	0	0	1	1	0	0	0	1	1	0	0	1	0	0	0	1	1	4	5	4
ENSMUSG00000025527.9:cdna:Satl1:protein_coding:-1	1	0	0	0	3	0	2	0	0	6	3	3	7	2	7	3	3	3	0	3	1	5	1	0	1	0	3	6	6	1	3	3	2	4	0	3	1	1	0	1	1	2	1	3	1	5	2	1	0
ENSMUSG00000032502.8:cdna:Stac:protein_coding:-1	0	0	0	0	1	0	0	0	0	1	2	3	2	1	0	0	0	0	0	0	1	0	0	1	0	0	2	3	0	0	2	0	0	1	0	0	0	2	1	0	0	3	0	0	0	0	0	1	0
ENSMUSG00000061650.6:cdna:Med9:protein_coding:1	43	63	79	62	65	72	56	82	87	136	128	154	262	167	153	130	100	164	104	109	123	91	69	81	55	47	81	85	94	104	93	78	62	228	57	57	61	35	66	54	115	102	68	36	61	93	64	79	100
ENSMUSG00000112858.2:cdna:Gm10332:protein_coding:1	0	1	0	1	0	0	0	1	0	1	1	1	2	0	0	0	1	1	0	0	0	0	0	1	1	0	1	3	6	3	3	8	2	9	3	1	0	0	1	1	1	1	0	1	1	1	0	1	0
ENSMUSG00000032218.7:cdna:Ccnb2:protein_coding:-1	598	600	732	437	695	603	595	703	695	810	556	709	1289	691	793	1442	1301	1629	545	621	690	579	561	438	142	127	295	299	320	381	422	334	285	502	192	171	309	158	271	283	372	435	304	181	231	188	184	197	307
ENSMUSG00000023216.13:cdna:Epb42:protein_coding:-1	0	5	2	5	5	3	0	2	3	6	3	4	11	6	11	4	7	10	6	3	4	3	2	2	4	2	5	8	4	2	27	2	9	15	8	2	4	2	1	2	2	1	0	0	4	4	4	2	0
ENSMUSG00000057156.10:cdna:Homez:protein_coding:-1	30	30	55	14	27	34	35	42	44	69	43	65	102	58	68	78	74	102	67	80	78	65	46	51	50	40	102	79	73	71	74	64	57	67	36	20	43	27	29	24	48	53	64	50	55	32	31	26	33
ENSMUSG00000026407.17:cdna:Cacna1s:protein_coding:1	0	0	0	0	0	0	0	0	0	0	0	0	0	0	0	0	0	0	0	0	0	0	0	0	0	0	0	0	0	0	0	0	0	0	0	0	0	0	0	0	0	0	0	0	0	0	0	0	0
ENSMUSG00000027649.15:cdna:Ctnnbl1:protein_coding:1	114	129	153	92	156	121	126	128	168	284	187	219	398	269	275	253	234	291	194	190	202	191	174	147	115	113	253	189	184	209	249	204	139	382	151	112	132	107	136	144	181	237	159	113	132	143	144	165	217
ENSMUSG00000026484.13:cdna:Rnf2:protein_coding:-1	215	217	289	168	328	223	176	196	229	351	291	317	567	317	367	467	419	566	447	465	494	441	382	318	333	294	646	401	358	418	485	422	295	867	272	218	294	154	263	279	344	449	410	278	354	287	237	243	348
ENSMUSG00000038255.6:cdna:Neurod2:protein_coding:-1	2	2	3	2	1	3	1	3	2	5	4	9	5	6	6	5	8	3	4	5	2	5	7	4	5	3	5	5	4	5	9	6	7	12	4	2	4	1	5	4	4	3	4	0	4	8	5	4	5
ENSMUSG00000040055.8:cdna:Gjb6:protein_coding:-1	0	0	0	0	0	0	0	0	0	0	0	0	0	0	0	0	0	0	0	0	0	0	0	0	0	0	0	0	0	0	0	0	0	0	0	0	0	0	0	0	0	0	0	0	0	0	0	0	0
ENSMUSG00000025134.2:cdna:Alyref:protein_coding:-1	375	370	487	305	407	410	373	485	502	1123	751	939	1724	1009	1134	838	703	808	368	396	477	387	367	289	166	166	325	524	581	605	563	472	360	1301	394	403	331	156	294	278	551	482	207	115	136	656	573	656	808
ENSMUSG00000053286.11:cdna:Trmt1l:protein_coding:1	296	255	347	250	396	300	186	204	197	489	338	417	780	420	478	405	366	450	417	454	547	435	379	348	324	271	587	494	413	458	527	443	285	687	240	244	374	176	311	304	436	471	322	249	311	345	239	278	398
ENSMUSG00000062960.10:cdna:Kdr:protein_coding:-1	18	24	33	17	29	30	11	12	21	208	199	188	364	221	208	42	44	46	115	112	156	104	125	83	8	13	36	133	130	144	142	120	98	60	27	21	119	62	112	113	168	165	8	3	9	117	99	139	159
ENSMUSG00000031079.12:cdna:Zfp300:protein_coding:-1	9	14	20	11	17	16	11	14	18	40	29	26	51	29	42	39	34	31	33	41	30	34	23	27	24	20	46	39	25	30	48	32	29	48	16	12	23	8	21	20	36	33	27	16	28	26	19	18	32
ENSMUSG00000062257.13:cdna:Opcml:protein_coding:1	8	8	7	3	5	2	3	2	5	3	5	11	12	9	13	7	5	9	7	4	2	6	3	4	8	6	9	7	14	13	17	13	13	34	11	11	4	3	2	2	10	8	2	7	5	2	4	0	3
ENSMUSG00000027597.15:cdna:Ahcy:protein_coding:-1	85	87	109	63	111	86	89	110	112	273	143	194	377	221	228	212	168	198	98	92	114	109	97	73	55	56	85	106	100	116	120	113	82	155	66	46	70	46	60	71	119	126	51	36	60	144	121	120	187
ENSMUSG00000005089.15:cdna:Slc1a2:protein_coding:1	0	0	0	0	0	1	0	0	0	2	0	0	3	3	3	2	4	5	2	1	3	0	0	2	1	0	2	4	2	5	7	7	2	11	3	4	1	0	2	1	3	3	2	0	0	2	3	3	0
ENSMUSG00000087408.10:cdna:Cers1:protein_coding:1	0	0	0	0	0	0	0	0	0	0	0	1	0	0	0	0	0	0	0	0	0	0	0	0	0	1	0	0	0	0	0	0	0	0	1	0	0	0	0	0	0	0	0	1	0	0	0	0	0
ENSMUSG00000025528.10:cdna:2010106E10Rik:protein_coding:1	0	0	0	0	0	0	0	0	0	0	0	0	0	0	0	0	0	0	0	0	0	0	0	0	0	0	0	0	0	0	0	0	0	0	0	0	0	0	0	0	0	0	0	0	0	0	0	0	0
ENSMUSG00000032217.13:cdna:Rnf111:protein_coding:-1	857	858	1114	640	1085	927	739	815	844	1626	1058	1332	2404	1440	1668	1687	1536	1851	1250	1356	1587	1209	1175	987	962	871	1811	1522	1568	1596	1757	1629	929	3894	1264	1061	1074	541	1005	1016	1355	1493	1097	766	1017	1124	894	973	1328
ENSMUSG00000021065.16:cdna:Fut8:protein_coding:1	188	168	222	138	222	175	204	211	226	469	292	411	691	415	441	527	478	617	336	358	393	339	309	298	294	276	554	374	342	385	439	383	256	706	236	186	230	114	232	194	310	310	350	215	303	233	182	200	263
ENSMUSG00000058301.8:cdna:Upf1:protein_coding:-1	571	600	827	487	716	607	523	584	588	1222	779	1110	1757	1066	1211	958	851	1053	829	827	936	808	708	554	470	485	880	883	860	992	1151	911	579	2430	765	611	644	286	602	513	768	879	603	405	481	676	538	625	831
ENSMUSG00000006731.10:cdna:B4galnt1:protein_coding:1	222	212	288	168	275	233	217	256	268	542	327	480	798	492	551	485	438	509	405	404	485	407	336	331	171	186	358	368	389	440	445	405	226	841	275	299	297	145	256	228	379	461	253	143	210	303	222	274	365
ENSMUSG00000026443.3:cdna:Lrrn2:protein_coding:1	0	0	0	0	0	0	0	0	0	0	0	0	0	0	0	0	0	0	0	0	0	0	0	0	0	0	0	0	0	0	0	0	0	0	0	0	0	0	0	0	0	0	0	0	0	0	0	0	0
ENSMUSG00000017802.14:cdna:Fam134c:protein_coding:-1	220	236	275	147	259	199	207	225	240	477	298	428	755	459	491	454	429	519	456	498	586	467	388	358	308	308	622	435	437	487	520	495	328	477	183	154	384	170	333	327	461	487	353	208	301	319	248	295	395
ENSMUSG00000109523.1:cdna:Gdf1:protein_coding:1	0	0	0	0	0	0	0	0	0	0	0	0	0	0	0	1	0	0	0	0	0	0	0	0	0	0	0	0	0	0	0	0	0	0	1	0	0	0	0	0	0	0	0	0	0	0	0	0	0
ENSMUSG00000010751.15:cdna:Tnfrsf22:protein_coding:-1	25	43	58	28	54	31	37	61	68	120	76	107	190	106	105	117	85	128	62	73	91	54	62	47	51	57	113	90	79	108	103	103	59	233	63	62	73	36	58	60	76	97	65	30	61	84	70	91	116
ENSMUSG00000034290.9:cdna:Nek9:protein_coding:-1	889	846	1159	695	1185	934	733	951	897	2103	1485	1917	3427	1883	2229	1833	1623	2140	1434	1597	1821	1472	1380	1164	1029	906	1855	1689	1663	1811	2012	1706	1157	2918	945	845	1181	610	1079	1078	1379	1703	1123	759	982	1021	798	988	1232
ENSMUSG00000026554.15:cdna:Dcaf8:protein_coding:1	463	436	659	371	550	515	507	587	562	1043	680	869	1614	903	1088	1187	1067	1364	1016	1141	1244	956	909	841	895	801	1603	1024	1013	1062	1174	1054	670	1388	460	417	684	330	630	628	774	1001	905	676	829	550	405	472	667
ENSMUSG00000040441.10:cdna:Slc26a10:protein_coding:-1	0	0	1	0	0	0	0	0	0	0	0	0	0	0	0	0	0	0	0	0	0	0	0	0	0	0	0	0	0	0	0	0	0	0	0	0	0	0	0	0	0	0	0	0	0	0	0	0	0
ENSMUSG00000045362.8:cdna:Tnfrsf26:protein_coding:-1	43	53	89	43	82	74	92	112	91	178	140	169	297	174	205	264	245	332	174	188	206	169	184	132	128	84	223	195	188	224	208	201	115	292	96	80	156	63	128	140	265	205	94	60	70	320	317	353	350
ENSMUSG00000025135.12:cdna:Anapc11:protein_coding:1	282	263	330	212	310	254	276	321	305	554	326	475	871	572	545	574	477	588	338	371	425	309	329	230	228	174	409	370	376	443	449	353	271	729	234	224	285	160	213	276	344	379	256	197	244	290	230	231	351
ENSMUSG00000041930.7:cdna:Fam222a:protein_coding:1	1	0	1	1	0	1	1	3	1	2	2	2	6	1	0	2	3	1	7	3	9	9	22	4	6	13	14	2	0	3	2	2	1	4	7	1	1	4	1	3	2	4	16	6	11	2	2	2	4
ENSMUSG00000037613.16:cdna:Tnfrsf23:protein_coding:-1	79	53	66	54	91	64	89	115	98	269	151	194	422	271	270	158	135	178	90	97	121	102	83	69	43	47	108	144	169	170	163	140	92	217	84	88	114	62	105	85	203	140	56	45	63	201	195	191	242
ENSMUSG00000028613.14:cdna:Lrp8:protein_coding:1	218	196	267	184	265	193	315	355	376	331	206	319	417	291	336	606	449	586	79	101	110	75	97	66	73	77	144	209	198	265	199	168	130	1162	422	369	174	86	162	168	334	223	109	72	71	322	326	388	441
ENSMUSG00000041703.7:cdna:Zic5:protein_coding:-1	23	18	35	20	28	19	18	18	24	46	37	51	68	46	51	38	41	49	34	37	39	40	40	22	26	24	31	32	27	23	32	28	18	48	13	24	31	15	25	18	28	29	27	19	24	39	35	27	46
ENSMUSG00000025529.14:cdna:Zfp711:protein_coding:1	0	0	0	0	0	0	0	0	0	0	0	0	0	0	0	0	0	0	0	0	0	0	0	0	0	0	0	1	0	0	0	0	0	0	0	0	0	0	0	0	0	0	0	0	0	0	0	0	0
ENSMUSG00000044034.11:cdna:Npb:protein_coding:1	2	1	1	0	1	0	0	1	1	0	0	1	0	1	6	2	2	0	0	2	1	3	0	0	0	0	5	0	0	0	0	0	3	0	0	0	0	0	0	0	2	1	3	0	1	0	0	0	1
ENSMUSG00000096289.3:cdna:Olfr1484:protein_coding:1	1	3	1	0	2	1	1	0	4	3	3	8	6	5	3	6	0	2	0	2	2	2	2	1	2	1	5	8	9	13	13	6	6	24	4	6	8	0	4	2	5	0	4	1	1	7	2	6	7
ENSMUSG00000062444.14:cdna:Ap3b2:protein_coding:-1	2	0	2	5	1	0	2	1	1	6	6	4	10	4	7	6	4	12	3	3	4	3	2	4	3	3	1	2	3	10	5	3	2	10	7	4	7	5	4	1	2	3	3	4	5	0	3	1	1
ENSMUSG00000054874.12:cdna:Pcnx3:protein_coding:-1	773	656	1013	621	946	738	598	641	721	1234	941	1145	2134	1107	1308	1456	1377	1616	1268	1245	1327	1161	1050	930	772	882	1567	1205	1201	1329	1546	1285	743	2466	797	703	899	362	754	615	927	1182	886	635	713	671	476	564	719
ENSMUSG00000037843.6:cdna:Vstm2l:protein_coding:1	0	0	0	0	0	0	0	0	0	0	0	0	0	0	0	0	0	0	0	0	0	0	0	0	0	0	0	0	0	0	0	0	0	0	0	0	0	0	0	0	0	0	0	0	0	0	0	0	0
ENSMUSG00000033409.14:cdna:Syce1l:protein_coding:1	1	0	0	0	0	0	0	0	0	0	1	0	1	0	0	0	0	0	0	0	0	2	0	0	0	0	0	0	0	0	0	0	0	0	0	0	0	0	0	0	0	0	2	1	0	0	0	0	1
ENSMUSG00000061718.12:cdna:Ppp1r1b:protein_coding:1	0	0	0	0	0	0	0	0	0	0	0	0	0	0	0	0	0	0	0	0	0	0	0	0	0	0	0	0	0	0	0	0	0	0	0	0	0	0	0	0	0	0	0	0	2	0	0	0	0
ENSMUSG00000025340.14:cdna:Rabgef1:protein_coding:1	173	186	245	135	246	223	136	189	184	389	257	340	608	365	405	337	317	413	222	312	358	260	253	229	155	149	315	327	308	409	376	381	208	929	285	285	299	154	263	247	384	365	235	151	172	389	380	389	489
ENSMUSG00000013698.12:cdna:Pea15a:protein_coding:-1	1001	1018	1346	812	1203	1075	816	1011	931	1466	1057	1227	2223	1283	1548	1449	1381	1865	1093	1278	1466	1141	1057	972	689	613	1374	1728	1679	1890	2048	1770	1191	3761	1269	1252	1344	647	1258	1146	1552	1825	1270	902	1062	1066	918	1050	1404
ENSMUSG00000025137.15:cdna:Pcyt2:protein_coding:-1	183	167	245	127	213	137	146	160	167	320	230	341	484	287	328	353	346	412	207	258	274	215	194	203	200	196	372	299	269	294	302	295	159	860	260	231	214	86	161	156	244	275	207	116	168	151	132	181	219
ENSMUSG00000034607.6:cdna:Pof1b:protein_coding:-1	0	0	0	0	0	0	0	0	0	0	0	0	0	0	0	0	0	0	0	0	0	0	0	0	0	0	0	0	0	0	0	0	0	0	0	0	0	0	0	0	0	0	0	0	0	0	0	0	0
ENSMUSG00000031913.9:cdna:Vps4a:protein_coding:1	192	181	249	118	207	190	146	169	205	344	249	310	550	326	385	351	293	385	209	272	314	247	233	205	175	131	290	294	278	281	336	315	192	655	236	213	217	96	214	190	255	282	221	151	166	231	197	222	290
ENSMUSG00000078931.4:cdna:Pdf:protein_coding:-1	31	29	51	23	52	42	34	37	38	96	62	93	136	91	91	66	62	71	47	37	56	66	56	44	35	40	57	56	52	56	62	60	27	111	40	38	42	19	42	35	62	52	49	34	36	45	37	42	67
ENSMUSG00000078908.10:cdna:Mon1b:protein_coding:1	205	208	266	180	220	207	129	158	149	283	229	255	509	278	296	276	277	400	298	295	381	305	263	238	212	181	361	311	266	325	358	332	192	491	174	147	234	92	200	238	276	299	241	179	199	181	176	198	234
ENSMUSG00000031916.17:cdna:Cog8:protein_coding:-1	207	197	279	185	260	189	138	191	188	500	306	406	637	402	465	344	321	437	336	361	396	318	281	225	229	218	429	326	328	383	387	381	226	704	223	204	270	148	267	215	360	433	272	187	248	308	227	228	317
ENSMUSG00000027650.12:cdna:Tti1:protein_coding:-1	132	146	165	112	185	121	107	145	147	326	195	282	514	288	316	229	205	268	198	225	250	233	197	185	148	134	302	229	238	251	269	238	160	363	150	123	178	88	164	190	260	292	197	142	178	193	162	167	242
ENSMUSG00000032503.18:cdna:Arpp21:protein_coding:-1	2	2	2	1	1	2	1	0	2	0	1	2	6	2	7	1	1	5	2	1	4	1	1	2	3	0	3	5	7	3	8	5	5	10	4	2	4	3	1	0	5	2	3	3	2	2	3	1	2
ENSMUSG00000062814.9:cdna:Ssxa1:protein_coding:1	0	0	0	0	0	0	0	0	0	0	0	0	0	1	0	0	0	0	0	0	0	0	0	0	0	0	0	0	0	0	0	0	0	0	0	0	0	0	0	0	0	0	0	0	0	0	0	0	0
ENSMUSG00000095799.1:cdna:Gm8332:protein_coding:-1	0	0	0	0	0	0	0	0	0	0	0	0	0	0	0	0	0	0	0	0	0	0	0	0	0	0	0	0	0	0	0	0	0	0	0	0	0	0	0	0	0	0	0	0	0	0	0	0	0
ENSMUSG00000054400.16:cdna:Cklf:protein_coding:1	159	171	203	112	186	184	168	208	233	371	298	357	655	398	408	474	400	484	306	349	375	302	296	259	258	218	454	407	330	384	406	370	222	681	241	218	240	137	219	225	313	355	258	160	229	254	203	245	312
ENSMUSG00000026616.15:cdna:Cr2:protein_coding:-1	3	1	3	0	5	1	2	2	4	4	0	4	6	6	8	4	4	6	3	2	9	0	3	4	2	3	8	3	5	6	7	9	4	4	6	8	3	1	2	3	3	5	3	2	4	2	2	2	1
ENSMUSG00000035198.9:cdna:Tubg1:protein_coding:1	100	80	108	71	103	75	104	121	141	262	159	236	368	226	220	218	139	179	80	99	116	106	90	78	47	33	91	176	164	206	163	170	100	209	77	83	109	67	87	86	147	143	78	47	41	165	122	146	200
ENSMUSG00000038271.17:cdna:Iffo1:protein_coding:1	159	162	249	143	240	177	220	241	308	456	303	415	625	353	490	542	539	606	391	474	519	407	383	329	307	294	588	457	403	488	519	427	244	721	241	238	277	119	254	210	280	383	372	250	296	190	162	185	227
ENSMUSG00000020521.7:cdna:Rnft1:protein_coding:1	272	273	359	242	326	317	279	323	340	602	379	503	934	510	613	603	541	741	385	451	521	446	366	298	374	307	701	407	483	462	531	411	276	1136	397	341	332	164	287	286	390	425	336	263	341	370	293	341	411
ENSMUSG00000079029.2:cdna:Gm5662:protein_coding:-1	0	0	0	0	0	0	0	0	0	0	0	0	0	0	0	0	0	0	0	0	0	0	0	0	0	0	0	1	0	0	0	0	0	0	1	0	0	0	1	0	0	0	0	0	0	0	0	0	0
ENSMUSG00000040964.16:cdna:Arhgef10l:protein_coding:-1	383	356	472	269	423	377	330	374	399	802	596	715	1205	698	840	627	609	737	715	770	875	689	644	541	406	339	678	589	570	711	778	649	386	1243	413	371	482	219	451	400	490	657	425	250	394	335	220	292	387
ENSMUSG00000020516.15:cdna:Rps6kb1:protein_coding:-1	330	346	464	253	440	379	338	352	351	631	415	561	924	559	636	600	551	721	482	506	569	436	411	337	328	275	606	472	442	494	584	519	293	1126	370	331	360	166	324	339	424	523	385	279	351	409	342	366	514
ENSMUSG00000032212.10:cdna:Sltm:protein_coding:1	425	457	595	357	558	480	417	595	575	921	655	799	1485	847	1028	1039	913	1072	751	808	857	746	622	583	549	458	1082	859	825	918	912	932	541	2232	758	656	605	319	580	505	787	830	595	409	511	761	627	701	842
ENSMUSG00000020225.10:cdna:Tmbim4:protein_coding:1	286	271	371	224	334	277	243	302	277	571	416	450	950	566	607	568	508	710	479	587	596	567	452	424	295	296	557	531	519	565	584	556	299	877	284	279	383	175	376	364	517	544	310	230	292	437	328	383	501
ENSMUSG00000045007.9:cdna:Tubg2:protein_coding:1	0	1	3	1	0	2	1	3	1	2	2	3	3	3	5	1	2	1	1	5	1	4	0	5	0	1	0	1	4	1	1	5	0	1	1	2	4	0	3	5	6	11	1	0	0	2	0	1	7
ENSMUSG00000018167.10:cdna:Stard3:protein_coding:1	286	329	426	269	395	369	159	216	187	869	644	743	1439	816	918	426	435	504	764	884	1018	816	672	736	307	280	557	803	794	907	935	771	507	769	286	243	547	259	477	507	628	796	356	194	273	481	405	467	569
ENSMUSG00000020227.10:cdna:Irak3:protein_coding:-1	200	198	240	149	233	243	123	153	149	341	229	268	547	316	307	311	323	430	314	358	395	340	277	295	257	211	441	319	303	325	343	295	208	375	113	118	293	130	271	278	399	411	272	187	224	217	213	253	294
ENSMUSG00000005057.13:cdna:Sh2b2:protein_coding:-1	159	156	216	136	197	169	93	77	91	163	127	157	245	158	164	213	227	275	157	157	202	132	127	140	102	111	193	164	162	197	177	174	97	638	212	212	147	57	112	114	179	217	132	88	111	152	164	183	239
ENSMUSG00000057666.18:cdna:Gapdh:protein_coding:-1	2291	2337	2954	1922	2759	2446	2371	2771	2523	5469	3666	4560	7912	4988	5446	3519	2871	3641	1948	2312	2747	2281	2104	1780	809	711	1580	2825	2808	3083	2944	2505	1921	4161	1482	1492	2387	1348	2327	2319	4713	3676	1044	730	862	4330	4195	4608	5405
ENSMUSG00000008193.13:cdna:Spib:protein_coding:-1	4	2	3	2	2	3	1	1	3	6	2	6	9	6	2	2	4	3	6	6	8	5	4	5	4	6	6	7	4	8	23	10	5	22	5	1	5	2	4	5	5	4	2	1	2	3	3	0	6
ENSMUSG00000068122.10:cdna:Agtr2:protein_coding:1	0	0	0	0	0	0	0	0	0	0	0	0	0	0	0	0	0	0	0	0	0	0	0	0	0	0	0	0	0	0	0	0	0	0	0	0	0	0	0	0	0	0	0	0	0	0	0	0	0
ENSMUSG00000037979.13:cdna:Ccdc92:protein_coding:-1	1	1	5	2	5	2	10	10	5	13	4	10	20	3	14	12	5	9	6	2	6	4	1	4	3	1	3	3	3	5	5	3	1	19	4	3	2	1	2	2	5	0	3	0	2	5	4	8	9
ENSMUSG00000093847.2:cdna:Gm5039:protein_coding:-1	0	0	0	0	0	0	0	0	0	1	0	1	0	0	4	1	1	0	0	1	0	0	0	0	0	0	0	0	0	1	1	1	0	2	2	0	0	1	0	0	0	0	0	0	0	0	0	0	0
ENSMUSG00000034205.16:cdna:Loxl2:protein_coding:1	36	24	30	26	33	28	28	29	25	60	53	57	86	65	70	43	51	59	32	49	48	30	29	27	30	26	55	55	51	60	76	45	29	106	71	46	45	19	31	31	50	47	32	24	42	99	156	223	135
ENSMUSG00000000301.16:cdna:Pemt:protein_coding:-1	2	7	8	7	6	3	5	3	3	13	10	15	12	10	18	8	4	5	2	4	9	5	3	3	1	2	5	4	4	11	12	9	1	5	4	1	7	3	3	6	9	7	4	1	6	8	5	6	8
ENSMUSG00000061524.8:cdna:Zic2:protein_coding:1	0	0	0	0	0	1	0	0	0	0	0	0	0	0	0	1	1	0	0	0	0	0	0	0	0	1	0	0	0	0	0	0	0	0	0	0	0	0	0	0	0	0	1	0	0	0	0	0	0
ENSMUSG00000015053.14:cdna:Gata2:protein_coding:1	2	2	7	3	3	9	0	0	2	6	4	5	6	2	6	3	2	0	0	0	0	1	1	0	0	1	0	1	1	5	2	2	0	15	6	1	0	2	2	2	2	0	2	0	1	8	0	9	3
ENSMUSG00000025138.14:cdna:Sirt7:protein_coding:-1	251	265	319	201	277	249	234	238	273	557	397	485	845	469	600	499	533	604	558	541	654	516	454	419	391	360	712	559	542	599	626	579	322	1055	373	353	402	216	369	332	468	534	497	306	432	331	261	320	457
ENSMUSG00000022066.16:cdna:Gm21685:protein_coding:1	83	81	87	69	99	76	75	102	127	188	136	179	271	183	181	251	202	295	134	187	180	155	128	92	155	128	251	178	171	170	190	168	93	347	116	97	102	56	81	79	139	138	185	105	147	95	104	119	140
ENSMUSG00000021248.9:cdna:Tmed10:protein_coding:-1	1817	1767	2325	1433	2129	1858	1756	2179	1976	3979	2926	3359	6352	3719	4213	3115	2743	3559	2192	2648	3083	2396	2234	1984	1402	1170	2608	2831	2748	2928	2942	2694	1738	4914	1587	1579	2070	1152	2077	1953	2943	3016	1828	1184	1473	2052	1680	1885	2496
ENSMUSG00000061877.13:cdna:BC048679:protein_coding:-1	0	0	0	0	0	0	0	0	0	0	0	0	0	0	0	0	0	0	0	0	0	0	0	0	0	0	0	0	0	0	0	0	0	0	0	0	0	0	0	0	0	0	0	0	0	0	0	0	0
ENSMUSG00000040040.16:cdna:Ift88:protein_coding:1	40	47	55	24	53	37	41	53	59	110	88	198	192	88	114	116	77	123	98	98	99	78	71	83	66	38	98	88	89	103	98	77	58	97	49	28	45	24	48	63	83	89	72	51	67	71	46	62	69
ENSMUSG00000037820.15:cdna:Tgm2:protein_coding:-1	888	873	1207	712	1069	882	596	671	684	2126	1506	1724	3109	1936	2182	1801	1622	2319	1402	1672	2014	1558	1309	1075	662	567	1312	2041	1851	2183	2143	1822	1223	8669	2897	2686	1425	699	1287	1234	2434	2007	923	608	738	1810	1714	2172	2590
ENSMUSG00000051510.13:cdna:Mafg:protein_coding:-1	736	735	1015	609	884	849	538	603	625	1248	891	1027	1882	1106	1198	1423	1211	1529	955	1019	1195	916	848	715	705	651	1179	1224	1137	1204	1476	1167	777	3195	910	913	992	401	866	806	1388	1246	705	526	563	1100	1007	1174	1414
ENSMUSG00000027598.16:cdna:Itch:protein_coding:1	670	661	885	555	853	767	544	723	684	1439	985	1398	2285	1254	1499	1309	1297	1673	1234	1496	1525	1259	1116	1063	1131	965	2152	1335	1313	1317	1537	1391	888	2627	821	765	905	476	911	850	1148	1296	1185	840	1133	864	763	771	1075
ENSMUSG00000048911.15:cdna:Rnf24:protein_coding:-1	104	106	114	80	133	125	56	90	71	113	109	110	194	138	146	136	111	159	122	122	104	148	108	88	95	80	150	106	97	117	105	109	75	422	135	86	80	42	97	82	134	141	107	64	82	98	104	123	145
ENSMUSG00000110430.1:cdna:Cmtm1:protein_coding:-1	0	0	0	0	0	0	0	1	0	1	0	1	0	0	0	0	0	1	0	0	0	0	0	0	0	1	1	1	0	0	0	0	0	0	0	0	0	0	0	0	0	0	0	0	0	0	0	0	0
ENSMUSG00000014158.12:cdna:Trpv4:protein_coding:-1	23	22	45	27	33	40	33	28	47	61	39	52	71	65	73	88	67	106	72	73	79	64	73	32	63	58	121	48	58	55	62	67	27	80	20	14	46	6	35	29	34	48	68	41	48	25	26	27	28
ENSMUSG00000006127.9:cdna:Inpp5k:protein_coding:1	232	241	308	156	289	225	229	262	291	500	406	419	872	458	521	643	610	815	586	600	677	563	559	479	487	420	972	579	572	550	694	632	374	816	279	287	435	192	377	318	418	557	538	360	511	267	211	246	316
ENSMUSG00000074127.6:cdna:Cmtm2a:protein_coding:-1	0	0	0	0	0	0	0	0	1	0	0	0	0	0	0	0	0	0	0	0	0	0	0	0	0	0	0	0	0	0	0	0	0	0	0	0	0	1	0	1	0	0	0	0	0	0	0	0	0
ENSMUSG00000042444.10:cdna:Fam63b:protein_coding:-1	526	540	704	393	815	538	600	782	730	1340	937	1142	2137	1078	1246	1782	1612	2024	1322	1455	1584	1340	1183	976	1162	1109	2061	1180	1076	1201	1375	1151	772	2598	832	700	934	407	803	785	1143	1254	1079	818	1051	677	624	745	843
ENSMUSG00000079215.8:cdna:Zfp664:protein_coding:1	275	239	330	219	347	298	266	306	303	612	408	482	852	525	566	600	536	591	378	425	501	389	344	280	326	270	563	458	449	486	523	455	282	1055	346	322	366	179	321	284	416	487	333	278	293	385	321	355	432
ENSMUSG00000037514.17:cdna:Pank2:protein_coding:1	264	188	330	172	310	221	224	239	281	615	359	580	943	517	608	518	487	552	442	475	510	408	397	339	302	264	553	478	450	486	476	424	257	629	191	204	329	136	318	305	433	500	349	252	313	243	251	209	360
ENSMUSG00000027651.16:cdna:Rprd1b:protein_coding:1	149	137	224	124	198	147	131	173	159	391	256	332	551	317	369	298	258	341	243	249	317	240	223	199	166	147	310	233	240	274	270	272	156	467	174	162	209	112	203	177	289	268	190	144	165	196	188	188	275
ENSMUSG00000031876.17:cdna:Gm45711:protein_coding:-1	0	0	1	0	1	0	1	0	0	0	0	0	0	0	0	0	3	2	0	0	0	0	1	0	0	1	1	0	1	0	0	0	0	0	0	0	0	0	0	0	0	0	0	0	0	0	0	0	0
ENSMUSG00000094846.4:cdna:Olfr1487:protein_coding:1	2	6	2	3	6	3	0	7	4	4	4	5	15	6	3	3	9	12	3	4	3	9	5	4	12	2	9	12	12	8	15	16	4	34	10	6	8	1	3	9	5	9	1	3	5	3	2	2	2
ENSMUSG00000062908.12:cdna:Acadm:protein_coding:-1	173	187	246	153	239	222	222	272	265	521	277	412	714	411	423	509	444	599	308	355	415	320	272	237	283	250	516	332	339	326	377	275	163	639	219	155	236	132	233	212	313	324	357	248	328	226	206	187	290
ENSMUSG00000047554.14:cdna:Tmem41b:protein_coding:-1	214	186	287	181	285	252	159	209	237	468	266	434	713	432	452	373	348	441	265	310	361	278	218	216	170	149	319	285	284	330	332	310	210	841	311	250	255	123	209	220	380	337	192	143	167	286	276	315	388
ENSMUSG00000059974.10:cdna:Ntm:protein_coding:-1	0	0	0	0	2	0	0	0	1	4	0	0	0	2	1	1	0	2	0	0	2	2	0	0	1	0	1	3	1	1	4	0	2	2	2	2	2	1	0	2	0	3	2	1	1	2	0	0	2
ENSMUSG00000054693.14:cdna:Adam10:protein_coding:1	2042	2126	2802	1680	2701	2227	2330	2810	2910	4461	3260	4027	7124	4133	4278	4998	4441	5410	2725	2966	3385	2724	2427	1990	2225	1952	4066	2768	2556	3039	3075	2592	1813	7902	2653	2229	2255	995	1919	2198	3274	2928	2763	1980	2505	2104	1809	2008	2607
ENSMUSG00000040731.13:cdna:Eif4h:protein_coding:-1	1061	1073	1354	902	1218	1089	1022	1195	1178	2636	1763	2198	3986	2629	2618	2189	1895	2451	1375	1513	1782	1509	1395	1202	864	847	1751	1810	1723	1891	1994	1634	1100	3757	1194	1158	1250	604	1147	1138	1774	1726	1010	658	880	1562	1411	1576	2061
ENSMUSG00000037606.18:cdna:Osbpl5:protein_coding:-1	1	2	3	0	0	0	0	1	2	1	4	3	3	2	0	2	2	3	3	2	2	3	1	1	0	5	0	6	5	6	3	5	4	12	6	2	4	2	4	7	6	3	4	3	5	17	15	13	17
ENSMUSG00000025531.14:cdna:Chm:protein_coding:-1	333	306	453	260	426	334	292	350	367	760	507	696	1254	713	834	664	647	840	556	600	656	548	550	434	419	371	748	566	486	557	649	598	383	1242	383	295	411	205	359	424	522	598	489	297	413	438	363	425	516
ENSMUSG00000045678.8:cdna:Olfr1489:protein_coding:1	71	68	71	53	76	82	70	46	63	141	98	142	213	125	159	130	146	154	113	134	131	107	123	92	104	83	161	131	118	147	151	145	92	258	97	75	91	57	71	98	100	129	84	102	92	84	80	78	101
ENSMUSG00000007877.2:cdna:Tcap:protein_coding:1	0	2	0	1	2	0	0	0	1	1	0	1	1	2	0	2	0	1	0	1	0	1	2	1	1	0	3	0	0	2	0	0	1	0	0	0	0	0	0	0	1	1	1	0	0	1	0	0	0
ENSMUSG00000085925.3:cdna:Rtl1:protein_coding:-1	0	0	1	1	0	1	1	3	2	1	2	0	1	2	1	1	0	0	0	0	0	1	0	0	0	1	0	3	1	1	1	0	2	3	2	2	0	0	1	0	0	0	1	2	1	0	1	0	0
ENSMUSG00000025140.15:cdna:Pycr1:protein_coding:-1	11	15	12	9	13	11	13	12	10	15	15	19	24	24	19	16	25	19	15	6	11	8	11	7	4	6	18	19	15	29	27	19	10	63	24	17	8	7	16	7	12	20	9	4	6	21	14	10	19
ENSMUSG00000053094.15:cdna:Tmem248:protein_coding:1	373	399	487	321	455	366	323	382	374	705	476	627	1140	680	719	631	579	724	448	517	637	566	431	433	317	280	583	522	536	628	604	546	307	1387	438	391	432	173	385	357	581	579	383	262	334	533	480	545	646
ENSMUSG00000054387.13:cdna:Mdm4:protein_coding:-1	823	799	1043	631	1049	903	675	770	836	1498	1048	1238	2446	1284	1586	1700	1563	1984	1579	1793	1900	1542	1428	1281	1184	1047	2223	1464	1408	1564	1784	1579	935	2915	935	854	1101	481	1002	956	1196	1488	1232	898	1079	909	716	789	1050
ENSMUSG00000038216.7:cdna:Pnmt:protein_coding:1	0	0	0	0	0	0	0	0	1	0	0	0	0	0	0	0	0	0	0	0	0	0	0	0	0	0	0	0	0	0	0	0	0	0	0	0	0	0	0	0	0	0	0	0	0	0	0	0	0
ENSMUSG00000007122.11:cdna:Casq1:protein_coding:-1	0	0	0	0	0	0	0	0	1	1	0	0	0	0	0	0	0	0	0	0	0	0	0	0	0	0	0	0	1	0	0	0	0	0	0	0	0	0	0	0	0	0	0	0	0	0	0	0	0
ENSMUSG00000050276.7:cdna:Mrgprg:protein_coding:-1	0	0	0	0	0	0	0	0	0	0	0	0	0	0	0	0	0	0	0	0	0	0	0	0	0	0	0	0	0	0	0	0	0	0	0	0	0	0	0	0	0	0	0	0	0	0	0	0	0
ENSMUSG00000057778.14:cdna:Cyb5d2:protein_coding:-1	48	53	60	43	77	59	52	59	61	132	71	108	209	114	140	139	122	171	89	102	120	99	106	82	91	70	177	121	120	158	154	126	71	236	72	84	61	38	80	74	95	99	119	58	79	79	55	78	121
ENSMUSG00000038208.13:cdna:Pgap3:protein_coding:-1	41	35	46	19	31	30	25	38	31	46	41	49	93	48	60	66	61	75	52	61	53	51	41	34	20	31	55	49	43	50	47	56	34	78	37	29	36	15	43	26	34	49	21	13	27	32	19	29	46
ENSMUSG00000032207.10:cdna:Lipc:protein_coding:-1	2	1	1	1	1	3	3	0	1	4	2	3	3	5	4	1	5	0	0	0	3	0	2	1	0	1	3	4	0	1	0	1	2	4	0	1	0	0	1	0	0	0	2	0	0	4	2	0	0
ENSMUSG00000017167.6:cdna:Cntnap1:protein_coding:1	12	16	16	18	11	9	19	18	23	38	23	28	63	38	45	26	43	43	64	47	57	51	53	39	45	47	88	56	55	82	72	57	30	52	14	20	44	13	39	27	61	70	42	45	47	36	28	34	55
ENSMUSG00000035785.6:cdna:Cmtm2b:protein_coding:1	0	0	0	0	0	0	0	0	0	0	0	0	0	0	0	0	0	0	0	0	0	0	0	0	0	0	0	0	0	0	0	0	0	0	0	0	0	0	0	0	0	0	0	0	0	0	0	0	0
ENSMUSG00000030655.15:cdna:Smg1:protein_coding:-1	2525	2460	3457	2032	3262	2666	2422	2856	2918	5369	3720	4689	8318	4626	5470	4854	4678	5535	4304	4885	5391	4395	3969	3504	3314	2894	5968	4557	4430	4962	5414	4842	2962	12156	3817	3390	3572	1774	3247	3238	4415	5285	3727	2634	3332	3663	3161	3612	4426
ENSMUSG00000032504.15:cdna:Pdcd6ip:protein_coding:-1	1495	1419	1872	1192	1875	1563	1353	1609	1728	3291	2209	2866	5112	2774	3073	2996	2828	3670	2340	2620	2901	2480	2191	1940	1614	1490	2992	2389	2270	2570	2688	2344	1556	5820	1946	1688	1948	966	1801	1880	2502	2730	1996	1404	1769	1990	1591	1951	2497
ENSMUSG00000048965.9:cdna:Mrgpre:protein_coding:-1	6	2	10	4	5	3	5	6	11	8	3	12	18	9	11	20	13	23	15	5	16	9	10	12	10	11	16	14	13	22	21	14	1	40	7	10	9	5	16	5	14	12	7	4	6	11	9	21	20
ENSMUSG00000038722.17:cdna:Bud31:protein_coding:1	215	222	288	184	236	231	148	222	210	488	313	402	766	436	410	338	296	418	228	280	318	254	185	197	145	140	248	261	268	292	303	273	210	595	220	183	246	131	222	219	322	296	166	119	158	319	259	245	347
ENSMUSG00000020538.15:cdna:Srebf1:protein_coding:-1	419	389	552	289	505	404	321	365	381	654	502	635	1006	660	688	595	579	730	495	490	604	432	406	360	254	249	454	528	546	618	616	487	349	1392	436	349	420	180	403	339	497	517	290	194	243	343	338	325	429
ENSMUSG00000035172.15:cdna:Plekhh3:protein_coding:-1	47	45	47	27	60	27	41	46	42	108	70	74	138	77	94	111	86	110	100	78	98	74	73	58	51	46	87	89	65	103	92	89	74	99	22	35	64	22	49	43	86	72	39	47	36	69	31	55	53
ENSMUSG00000047459.14:cdna:Dynlrb1:protein_coding:1	349	344	458	284	376	368	328	364	342	877	596	754	1232	792	803	648	612	757	425	576	620	485	435	381	299	271	549	725	640	700	704	620	394	1030	385	349	464	251	412	395	633	601	328	201	287	537	495	489	767
ENSMUSG00000025141.2:cdna:Myadml2:protein_coding:-1	0	1	2	2	2	1	1	6	3	4	2	3	2	1	3	7	1	6	4	4	5	5	5	1	4	5	4	1	1	7	9	4	1	1	0	1	0	0	2	1	1	1	3	1	5	0	0	1	0
ENSMUSG00000029624.10:cdna:Ptcd1:protein_coding:-1	62	88	124	60	78	75	66	52	81	116	107	123	217	147	170	123	111	138	129	142	142	126	114	102	75	90	155	115	90	128	148	148	79	162	43	48	104	33	94	79	112	145	88	62	114	90	69	95	102
ENSMUSG00000047797.14:cdna:Gjb1:protein_coding:1	0	0	0	0	0	0	0	0	0	0	0	0	0	0	0	0	0	0	0	0	0	0	0	0	0	0	0	0	0	0	0	0	0	0	0	0	0	0	0	0	0	0	0	0	0	0	0	0	0
ENSMUSG00000042988.10:cdna:Notum:protein_coding:-1	1	1	0	0	0	0	0	0	0	0	0	0	0	0	0	0	0	0	0	0	0	0	0	1	0	0	1	1	0	0	0	0	0	0	0	0	0	0	0	0	0	0	1	0	0	0	0	0	0
ENSMUSG00000044052.3:cdna:Ccr10:protein_coding:-1	0	0	1	0	1	0	0	1	0	2	2	1	4	1	2	4	0	4	3	2	3	1	4	1	2	1	5	2	2	1	1	2	0	3	0	1	1	0	2	0	2	1	1	0	2	0	5	0	3
ENSMUSG00000019907.10:cdna:Ppp1r12a:protein_coding:1	841	898	1140	695	1048	948	678	808	859	1804	1052	1497	2666	1553	1741	1593	1410	1772	1318	1535	1683	1467	1242	1178	1093	986	1999	1607	1497	1750	1708	1689	1068	3521	1225	1083	1216	624	1105	1019	1419	1676	1194	761	1042	1060	961	1099	1371
ENSMUSG00000031090.14:cdna:Nadsyn1:protein_coding:-1	31	26	34	30	44	33	15	37	33	81	45	54	109	55	81	55	76	79	50	57	66	47	46	38	29	37	53	55	37	47	50	57	39	86	27	31	39	21	41	48	39	57	45	36	42	38	42	48	37
ENSMUSG00000061387.3:cdna:Olfr1490:protein_coding:1	4	0	2	2	1	2	2	3	1	4	3	4	6	5	3	4	2	6	5	5	3	4	5	3	3	3	3	9	7	5	11	12	1	14	4	3	2	0	2	2	2	4	2	3	2	0	2	2	3
ENSMUSG00000051156.2:cdna:Olfr1491:protein_coding:1	0	0	0	0	0	0	0	0	0	0	0	0	0	0	0	0	0	0	0	0	0	0	0	0	0	0	0	0	0	0	0	0	0	0	0	0	0	0	0	0	0	0	0	0	0	0	0	0	0
ENSMUSG00000043987.18:cdna:Cep164:protein_coding:-1	145	110	175	109	152	124	150	154	202	402	249	335	637	367	423	314	325	422	257	277	326	247	271	220	179	141	339	355	316	352	333	276	179	395	125	133	183	102	192	159	224	291	208	123	177	169	144	189	235
ENSMUSG00000062115.15:cdna:Rai1:protein_coding:1	142	162	213	138	222	151	171	198	206	277	236	265	427	270	314	448	378	448	285	311	307	251	261	196	197	229	363	239	232	276	330	240	147	1872	545	493	206	73	156	135	185	239	259	218	234	148	120	154	179
ENSMUSG00000007107.6:cdna:Atp1a4:protein_coding:-1	0	0	0	0	0	0	0	0	0	0	0	0	0	0	0	0	0	0	0	0	0	0	0	0	0	0	0	0	0	0	0	0	0	0	0	0	0	0	0	0	0	0	0	0	0	0	0	0	0
ENSMUSG00000021250.13:cdna:Fos:protein_coding:1	1103	1040	1388	888	1225	1018	463	539	570	2065	1413	1779	3207	1884	2009	513	485	756	751	811	1005	772	758	694	394	330	731	1605	1867	1883	1656	1443	976	4471	1417	1524	1503	905	1365	1233	1894	2307	502	391	474	1676	1193	1393	2198
ENSMUSG00000032204.13:cdna:Aqp9:protein_coding:-1	19	28	26	12	18	31	9	31	21	22	10	12	33	23	17	50	23	28	2	7	14	8	9	4	2	1	0	10	9	11	9	7	9	20	9	6	9	7	7	9	25	20	1	0	2	25	23	20	27
ENSMUSG00000066232.4:cdna:Ipo7:protein_coding:1	1092	1083	1450	864	1379	1123	940	1134	1128	2911	1876	2566	4304	2621	2886	2020	1803	2397	1687	2030	2191	1681	1571	1308	1215	966	1935	2022	1828	2026	2215	1979	1305	5252	1807	1473	1471	815	1342	1485	2267	2219	1051	765	1039	2322	2007	2182	2764
ENSMUSG00000109368.1:cdna:Gm45015:protein_coding:-1	2	1	8	2	1	5	3	3	2	7	4	3	13	3	4	7	6	2	5	5	5	7	3	2	1	1	6	2	4	3	5	4	3	6	0	2	3	2	2	0	4	2	3	1	2	4	2	1	1
ENSMUSG00000032127.9:cdna:Vps11:protein_coding:-1	303	330	388	236	354	342	294	371	375	714	505	563	1038	605	725	691	637	723	616	627	716	533	495	512	429	328	756	594	555	603	658	634	375	999	361	296	451	223	370	399	543	646	463	300	402	421	373	431	520
ENSMUSG00000031016.9:cdna:Wee1:protein_coding:1	113	90	141	73	139	111	167	219	215	492	319	408	670	439	450	360	245	314	174	148	192	174	147	122	50	40	74	182	179	224	230	172	120	193	76	66	153	91	144	121	254	247	77	53	57	184	181	220	230
ENSMUSG00000031993.7:cdna:Snx19:protein_coding:1	208	160	274	149	223	169	152	180	205	399	260	358	695	370	451	349	325	404	283	315	418	300	274	250	226	179	380	306	332	345	349	382	218	601	188	173	223	105	231	259	332	404	246	166	228	235	202	245	288
ENSMUSG00000061079.14:cdna:Zfp143:protein_coding:1	100	95	121	85	128	104	87	112	85	222	153	176	337	211	254	231	173	223	146	173	184	146	161	143	125	113	195	163	173	180	203	179	144	640	203	191	145	69	106	113	195	176	151	94	95	153	121	141	151
ENSMUSG00000013584.5:cdna:Aldh1a2:protein_coding:1	0	0	0	0	0	0	0	0	0	0	1	0	0	0	0	2	0	0	1	2	2	0	0	0	0	0	0	0	1	0	0	2	0	1	3	0	1	0	1	1	2	1	5	1	1	5	9	8	2
ENSMUSG00000031365.13:cdna:Zfp275:protein_coding:1	226	250	365	204	302	281	140	192	171	463	351	450	733	395	527	374	348	478	356	432	473	388	357	314	247	183	413	511	471	489	538	489	338	868	266	233	378	188	327	361	421	527	275	181	225	409	345	447	547
ENSMUSG00000028909.17:cdna:Ptpru:protein_coding:-1	5	3	12	7	7	3	4	2	2	2	4	1	2	2	3	15	22	14	1	0	4	0	1	2	8	8	22	4	1	1	2	0	0	16	6	6	1	0	0	1	2	1	8	5	9	1	0	0	0
ENSMUSG00000002580.7:cdna:Mien1:protein_coding:-1	77	91	125	66	98	86	74	83	93	225	139	177	332	192	219	155	129	191	139	128	167	125	91	114	89	76	180	156	147	151	167	160	96	251	98	73	130	55	118	101	166	167	113	58	88	127	107	126	175
ENSMUSG00000034032.15:cdna:Rpap1:protein_coding:-1	147	150	185	124	155	130	121	149	155	346	236	270	462	290	347	311	235	288	184	239	273	206	203	170	118	122	252	217	172	242	227	179	149	251	98	101	146	68	130	143	164	189	124	117	124	125	102	126	179
ENSMUSG00000096966.2:cdna:Gm18336:protein_coding:-1	0	0	0	0	0	0	0	0	0	0	0	0	0	0	0	0	0	0	0	0	0	0	0	0	0	0	0	0	0	0	0	0	0	0	0	0	0	0	0	0	0	0	0	0	0	0	0	0	0
ENSMUSG00000062312.5:cdna:Erbb2:protein_coding:1	0	0	3	3	0	0	0	1	0	1	0	0	0	2	0	2	2	0	0	4	3	0	0	1	0	0	1	4	2	1	0	4	0	6	1	2	3	1	1	1	0	2	0	0	3	2	9	6	8
ENSMUSG00000031374.13:cdna:Zfp92:protein_coding:1	5	6	6	4	11	7	4	8	5	20	10	11	24	30	10	28	15	19	11	15	13	12	13	12	16	10	23	52	47	48	38	43	11	88	23	27	9	2	10	5	15	9	17	6	8	21	12	21	16
ENSMUSG00000031875.7:cdna:Cmtm3:protein_coding:1	368	375	470	288	474	327	288	332	294	743	515	702	1152	596	774	594	563	689	568	616	711	578	523	493	400	402	809	629	633	672	729	616	421	1401	468	465	553	280	537	455	614	817	479	351	438	476	385	407	588
ENSMUSG00000033392.16:cdna:Clasp2:protein_coding:1	590	565	827	469	794	608	642	709	747	1259	922	1163	2140	1164	1341	1603	1384	1824	1219	1396	1510	1212	1118	1017	1125	1053	2095	1093	1063	1165	1359	1110	645	2671	886	708	787	338	748	695	851	1141	1277	864	1105	565	474	558	715
ENSMUSG00000027602.9:cdna:Map1lc3a:protein_coding:1	58	47	95	49	71	50	51	45	61	85	63	78	126	69	87	125	115	145	115	101	120	105	92	70	96	76	163	90	88	97	96	92	46	284	89	89	65	38	66	44	67	105	101	62	84	59	34	43	55
ENSMUSG00000032199.12:cdna:Polr2m:protein_coding:-1	253	242	340	211	270	243	257	294	269	657	411	593	1006	619	669	502	462	663	391	454	451	380	365	313	251	222	472	467	439	510	485	435	307	995	291	285	321	167	308	316	438	459	316	220	274	416	358	419	523
ENSMUSG00000031144.15:cdna:Syp:protein_coding:1	3	5	10	8	8	9	4	4	10	14	5	12	17	13	10	19	20	20	17	12	15	23	19	13	9	16	22	17	10	16	15	18	13	36	3	10	6	2	7	7	13	15	15	6	22	6	3	3	6
ENSMUSG00000041361.13:cdna:Myzap:protein_coding:-1	1	1	6	3	3	1	4	4	5	8	3	5	5	6	4	5	5	5	2	3	10	7	2	1	4	4	10	8	5	10	6	4	4	15	6	3	6	1	5	3	2	5	1	2	3	4	2	6	4
ENSMUSG00000092137.7:cdna:Gcom1:protein_coding:-1	20	11	20	9	17	7	19	14	17	33	23	24	60	25	22	26	25	25	18	13	26	15	22	20	20	14	22	33	29	28	27	26	21	64	23	23	15	13	26	16	32	32	15	10	17	17	11	18	18
ENSMUSG00000025337.10:cdna:Sbds:protein_coding:-1	195	169	236	160	221	191	137	171	172	279	213	260	460	314	330	281	257	324	228	270	312	266	242	210	217	176	346	346	335	339	338	338	237	844	307	277	270	119	225	208	352	370	249	175	218	261	287	285	351
ENSMUSG00000038383.16:cdna:Pigu:protein_coding:-1	154	150	225	140	227	236	197	216	249	417	332	391	715	402	502	387	376	481	282	307	380	264	265	239	203	167	361	339	317	390	378	364	220	613	195	200	216	96	201	173	300	318	194	153	183	267	259	265	349
ENSMUSG00000028940.2:cdna:Hes2:protein_coding:1	0	0	0	0	0	0	1	0	0	0	0	0	0	1	0	0	0	1	1	0	0	0	0	0	0	0	0	0	0	1	1	0	0	1	0	1	0	2	0	0	0	0	0	0	0	0	0	0	1
ENSMUSG00000058454.15:cdna:Dhcr7:protein_coding:1	90	70	119	70	106	91	107	137	110	195	152	167	317	186	189	209	188	262	124	141	157	101	120	101	72	83	165	158	133	155	176	106	111	314	113	89	85	53	84	79	134	168	112	73	72	69	66	88	97
ENSMUSG00000031917.12:cdna:Nip7:protein_coding:1	118	120	139	86	152	117	106	121	124	278	189	247	424	230	268	236	219	249	167	180	191	142	147	127	111	88	190	203	175	195	208	219	148	623	196	177	129	82	129	143	195	185	91	66	96	250	222	236	261
ENSMUSG00000055053.18:cdna:Nfic:protein_coding:-1	627	622	864	510	777	644	643	678	834	1568	1152	1480	2425	1481	1667	1366	1220	1432	1088	1119	1159	988	908	767	581	589	1026	1159	1037	1290	1426	1133	732	2194	739	707	748	310	636	569	802	963	703	523	553	775	594	752	872
ENSMUSG00000038375.15:cdna:Trp53inp2:protein_coding:1	443	470	596	380	573	487	427	472	476	763	587	629	1277	661	820	1137	1133	1484	920	1052	1112	851	838	730	751	702	1394	830	728	816	959	847	489	2460	758	643	581	229	545	477	624	798	868	613	766	350	360	376	432
ENSMUSG00000025142.17:cdna:Aspscr1:protein_coding:1	173	170	229	147	239	168	163	198	234	410	266	347	632	368	423	378	381	458	303	303	371	294	246	260	206	218	381	333	330	352	402	371	219	571	185	184	243	134	240	181	290	344	234	142	208	285	207	269	335
ENSMUSG00000007097.14:cdna:Atp1a2:protein_coding:-1	0	2	6	0	3	1	0	0	1	1	4	4	4	1	1	8	3	6	3	4	2	3	1	2	2	2	2	5	2	8	4	4	2	17	7	4	3	1	2	0	2	4	2	2	1	1	1	4	4
ENSMUSG00000019312.10:cdna:Grb7:protein_coding:1	0	0	0	0	0	0	0	0	0	0	0	0	0	0	0	1	0	0	0	0	0	0	0	0	0	0	0	0	0	0	0	0	0	0	0	0	0	0	0	0	0	0	0	0	0	0	0	0	0
ENSMUSG00000034471.12:cdna:Caskin2:protein_coding:-1	105	130	159	81	142	134	86	94	100	202	114	166	245	140	177	184	167	166	162	166	220	181	155	104	109	100	177	119	137	146	150	144	80	167	51	49	109	40	84	83	126	141	111	75	83	72	78	98	88
ENSMUSG00000038034.15:cdna:Igsf8:protein_coding:1	247	228	379	205	324	241	266	258	325	705	517	675	1101	762	781	604	522	631	421	412	459	387	365	267	309	303	567	531	501	605	639	482	339	1167	383	349	354	184	338	279	423	494	402	295	329	393	296	353	473
ENSMUSG00000041594.17:cdna:Tmtc4:protein_coding:-1	21	27	32	23	37	29	35	50	33	88	58	90	132	72	70	107	80	90	40	35	49	40	30	33	36	22	58	46	45	55	45	41	27	87	19	26	33	25	18	31	44	43	49	31	31	37	40	45	43
ENSMUSG00000020747.17:cdna:Tmem94:protein_coding:1	163	164	247	151	227	209	198	223	203	434	284	347	618	339	406	391	432	480	330	371	381	323	328	253	229	250	432	330	347	405	405	350	237	465	150	171	202	97	153	121	213	249	303	164	234	133	115	107	164
ENSMUSG00000038663.7:cdna:Fsd2:protein_coding:-1	0	0	0	0	1	1	1	0	1	3	3	0	5	4	4	0	2	3	0	4	3	4	2	2	0	1	2	3	1	6	3	4	1	2	0	2	2	1	2	0	1	1	1	2	1	0	0	2	0
ENSMUSG00000031372.7:cdna:Trex2:protein_coding:-1	0	0	0	0	0	0	0	0	0	0	0	0	0	0	0	0	0	0	0	0	0	0	0	0	0	0	0	0	0	0	1	0	0	0	0	0	0	0	0	0	0	0	0	0	0	0	1	2	0
ENSMUSG00000033453.8:cdna:Adamts15:protein_coding:-1	0	0	0	0	1	0	1	1	0	0	2	1	1	0	1	2	1	0	0	2	1	0	2	0	0	0	1	3	3	2	4	6	1	1	0	0	0	0	0	1	2	1	2	1	1	0	0	0	2
ENSMUSG00000041650.15:cdna:Pcca:protein_coding:1	100	102	141	92	125	118	108	137	121	241	154	216	410	228	254	235	201	255	175	207	224	157	156	131	137	125	195	231	187	239	236	216	171	358	116	102	171	82	141	144	167	206	163	119	150	147	135	171	183
ENSMUSG00000038369.14:cdna:Ncoa6:protein_coding:-1	594	532	765	475	724	578	535	631	562	1040	689	988	1592	888	1031	1151	942	1290	963	1078	1174	936	862	800	680	625	1310	1096	1052	1211	1233	1149	744	2731	864	774	746	370	685	669	949	1060	734	505	639	702	659	692	917
ENSMUSG00000020166.15:cdna:Cnot2:protein_coding:-1	337	282	408	215	379	291	261	319	314	676	448	603	981	646	715	642	570	752	532	558	650	499	458	418	420	406	780	558	522	628	615	640	345	1141	389	338	438	193	363	387	526	624	521	358	455	382	325	349	497
ENSMUSG00000031849.9:cdna:Comp:protein_coding:1	4	0	3	1	1	2	2	5	1	10	1	3	9	3	7	3	3	7	3	5	4	6	2	5	2	6	5	1	4	7	4	7	4	8	4	1	8	4	6	1	2	8	4	0	5	6	2	9	4
ENSMUSG00000041625.14:cdna:Ggact:protein_coding:-1	43	42	57	39	45	42	43	64	55	85	51	77	134	94	99	111	89	120	49	77	69	70	55	69	53	48	105	91	67	62	69	86	46	130	53	43	46	17	42	50	42	49	52	35	45	44	28	23	58
ENSMUSG00000109520.2:cdna:Olfr1493-ps1:protein_coding:1	0	0	0	0	0	0	0	0	0	0	0	0	0	0	0	0	0	0	0	0	0	0	0	0	0	0	0	0	0	0	0	0	0	0	0	0	0	0	0	0	0	0	0	0	0	0	0	0	0
ENSMUSG00000040621.14:cdna:Gemin8:protein_coding:1	17	10	14	2	13	16	11	8	17	32	20	34	56	22	33	26	30	29	16	15	17	16	22	11	20	13	20	14	23	24	31	19	9	46	11	10	10	4	10	7	17	20	15	15	12	15	10	4	13
ENSMUSG00000020513.15:cdna:Tubd1:protein_coding:1	46	39	47	32	61	58	29	44	60	96	75	65	138	63	76	64	64	63	53	53	64	55	56	48	28	8	43	75	39	44	51	56	26	58	23	12	56	15	33	26	56	35	36	29	29	44	26	26	47
ENSMUSG00000050865.5:cdna:Olfr1494:protein_coding:1	0	0	0	0	0	0	0	0	0	0	0	0	0	0	0	0	0	0	0	0	0	0	0	0	0	0	0	0	0	0	0	0	0	0	0	0	0	0	0	0	0	0	0	0	0	0	0	0	0
ENSMUSG00000096188.1:cdna:Cmtm4:protein_coding:-1	226	218	285	176	291	250	251	325	300	519	348	432	784	473	585	527	503	602	428	449	519	445	365	340	368	336	662	436	386	501	505	487	283	959	291	281	324	148	288	281	376	452	420	281	369	287	229	298	405
ENSMUSG00000034271.16:cdna:Jdp2:protein_coding:1	246	236	325	186	337	257	57	54	83	182	112	172	241	152	176	165	152	178	56	76	81	78	67	53	42	47	77	114	95	122	127	90	57	457	150	160	95	57	114	105	146	129	59	42	50	150	107	127	157
ENSMUSG00000031310.16:cdna:Zmym3:protein_coding:-1	115	107	138	97	164	126	118	127	143	354	251	287	520	258	371	294	257	337	338	376	356	295	279	285	209	190	379	273	287	324	343	311	209	204	88	80	229	93	172	173	201	304	257	159	252	130	79	100	173
ENSMUSG00000032232.14:cdna:Cgnl1:protein_coding:-1	325	316	418	252	385	319	326	363	356	630	494	570	1051	664	792	421	365	531	313	400	501	380	336	311	137	78	175	609	577	620	586	548	358	831	284	299	502	270	454	478	891	740	85	65	86	708	619	716	793
ENSMUSG00000031371.14:cdna:Haus7:protein_coding:-1	42	49	42	24	44	45	54	55	42	92	62	86	144	94	84	68	76	98	37	32	35	29	36	17	17	18	37	45	42	61	61	40	25	101	21	21	30	22	28	28	48	49	20	27	26	47	25	22	47
ENSMUSG00000031919.6:cdna:Tmed6:protein_coding:-1	0	0	0	0	0	0	0	0	0	0	0	0	0	0	0	0	0	0	0	0	0	0	0	0	0	0	1	0	0	0	0	0	0	0	0	0	0	0	0	0	0	0	0	0	0	0	0	0	0
ENSMUSG00000034194.17:cdna:R3hcc1:protein_coding:-1	22	29	32	27	29	23	36	25	37	53	34	39	82	59	49	60	45	47	33	35	23	29	29	32	22	22	60	36	34	40	27	41	30	65	23	26	36	12	24	22	45	52	31	24	30	34	30	28	38
ENSMUSG00000047207.3:cdna:Olfr1495:protein_coding:1	0	0	0	0	0	0	0	0	0	0	0	0	0	0	0	0	0	0	0	0	0	0	0	0	0	0	0	0	0	0	0	0	0	1	0	0	0	0	0	0	0	0	0	0	0	0	0	0	1
ENSMUSG00000025144.17:cdna:Cenpx:protein_coding:-1	124	121	190	94	159	142	142	128	141	284	197	246	422	287	283	283	244	270	153	168	200	188	152	103	97	93	190	211	185	209	216	154	111	356	142	129	152	80	144	130	171	194	145	85	119	166	127	137	182
ENSMUSG00000031994.13:cdna:Adamts8:protein_coding:1	0	0	0	0	0	0	0	0	0	0	0	0	0	0	0	0	0	0	0	0	0	0	0	0	0	0	0	0	0	0	0	0	0	0	0	0	0	0	0	0	0	0	0	0	0	0	1	0	0
ENSMUSG00000028937.14:cdna:Acot7:protein_coding:1	225	232	285	219	283	215	224	229	228	594	401	519	866	581	563	306	237	274	176	210	254	205	171	164	75	57	144	273	260	320	288	242	185	296	142	113	255	172	236	287	517	456	102	62	88	341	373	437	570
ENSMUSG00000047412.16:cdna:Zbtb44:protein_coding:1	267	297	355	217	330	302	376	404	432	676	478	598	1144	635	756	809	749	924	647	785	851	700	578	469	644	551	1001	604	574	662	738	675	436	975	361	289	479	189	393	377	516	639	560	343	526	476	381	398	502
ENSMUSG00000031342.17:cdna:Gpm6b:protein_coding:1	0	1	1	0	1	2	0	1	0	3	2	1	8	2	4	2	1	1	3	2	3	7	2	2	0	0	1	1	0	6	1	1	2	2	1	0	1	0	1	2	2	4	2	1	3	0	1	6	2
ENSMUSG00000031085.16:cdna:Gm498:protein_coding:1	0	0	0	0	0	0	0	0	0	0	0	0	0	0	0	0	0	0	0	0	0	0	0	0	0	0	0	0	0	0	0	0	0	0	0	0	0	0	0	0	0	0	0	0	0	0	0	0	0
ENSMUSG00000025145.13:cdna:Lrrc45:protein_coding:1	113	94	151	79	113	104	99	114	137	301	234	261	478	289	346	264	238	324	322	326	392	314	281	224	182	187	398	300	248	336	353	326	177	362	106	116	210	68	166	157	186	285	234	140	177	164	145	163	216
ENSMUSG00000048356.6:cdna:Olfr1496:protein_coding:1	0	0	0	0	0	0	0	0	0	0	0	0	0	0	0	0	0	0	0	0	0	0	0	0	0	0	0	0	0	0	0	0	0	0	0	0	0	0	0	0	0	0	0	0	0	0	0	0	0
ENSMUSG00000032507.15:cdna:Fbxl2:protein_coding:-1	25	40	30	16	42	14	40	34	43	46	36	36	92	53	62	70	60	84	26	42	37	43	30	26	11	12	24	36	37	45	38	28	16	54	16	18	26	19	18	19	43	42	12	8	5	28	24	30	52
ENSMUSG00000044040.3:cdna:Olfr1497:protein_coding:-1	0	0	0	0	0	0	0	0	0	0	0	0	0	0	0	0	0	0	0	0	0	0	0	0	0	0	0	0	0	0	0	0	0	0	0	0	0	0	0	0	0	0	0	0	0	0	0	0	0
ENSMUSG00000029625.16:cdna:Cpsf4:protein_coding:1	86	100	121	55	112	87	94	113	114	222	128	192	340	200	211	174	177	196	116	149	177	150	119	100	111	76	162	159	182	169	209	165	109	263	100	94	94	49	98	70	172	120	131	69	104	128	104	129	181
ENSMUSG00000018168.8:cdna:Ikzf3:protein_coding:-1	0	0	0	0	0	0	0	0	0	0	0	0	0	0	0	0	0	0	0	0	0	0	0	0	0	0	0	0	0	0	0	1	0	0	0	0	0	0	0	0	0	0	0	0	0	0	0	0	0
ENSMUSG00000018012.11:cdna:Rac3:protein_coding:1	13	18	19	15	17	10	12	13	14	12	14	24	37	24	15	31	25	28	9	10	24	14	14	5	15	11	25	19	30	22	21	13	11	41	19	19	16	4	18	9	8	23	13	13	22	10	11	13	11
ENSMUSG00000009741.15:cdna:Ubp1:protein_coding:1	556	485	741	412	621	571	451	547	587	1006	675	868	1579	877	1073	1108	1125	1351	814	963	1056	835	742	672	707	714	1313	1086	924	1100	1209	1017	642	2517	795	682	728	335	638	624	766	929	745	505	628	652	504	627	834
ENSMUSG00000055670.14:cdna:Zzef1:protein_coding:1	865	827	1105	706	1031	873	810	874	903	1693	1187	1422	2720	1481	1779	1807	1629	2127	1404	1487	1626	1331	1228	1102	1059	1010	1984	1273	1278	1505	1542	1356	838	3273	1142	966	953	442	872	834	1185	1365	1214	842	1118	829	671	783	1044
ENSMUSG00000026483.13:cdna:Fam129a:protein_coding:1	1202	1190	1551	931	1418	1243	1125	1323	1298	1779	1221	1577	3034	1549	1906	2929	2962	3584	1792	2044	2199	1929	1730	1447	2628	2441	5415	2037	1920	2015	2213	2162	1467	6933	2144	1766	1191	520	1148	1033	1258	1653	3549	2226	3083	654	518	591	769
ENSMUSG00000039450.11:cdna:Dcxr:protein_coding:-1	73	62	85	46	78	71	65	73	68	147	118	152	232	149	173	207	177	242	168	190	201	171	105	100	101	93	193	168	147	156	160	141	103	267	81	73	104	38	71	76	92	125	137	75	116	60	56	63	69
ENSMUSG00000086596.2:cdna:Susd5:protein_coding:1	0	0	0	0	0	0	0	0	0	0	0	0	0	0	0	0	0	0	0	0	0	1	0	0	0	0	0	0	0	1	1	0	0	1	0	0	0	0	0	0	0	0	0	0	1	0	0	0	0
ENSMUSG00000017195.15:cdna:Zpbp2:protein_coding:1	0	1	0	1	0	0	0	0	0	0	0	0	0	1	0	2	0	0	0	1	0	0	1	1	1	2	1	0	2	1	2	1	0	1	0	1	1	1	0	1	1	2	0	2	0	0	0	0	0
ENSMUSG00000042323.16:cdna:Pbrm1:protein_coding:1	1050	1078	1525	936	1409	1171	1067	1372	1372	2366	1640	2099	3723	2177	2431	2296	2118	2622	1480	1799	1821	1554	1367	1286	1178	1024	2071	1637	1511	1786	1883	1624	1035	3868	1329	1128	1221	607	1182	1248	1626	1770	1205	942	1085	1319	1068	1203	1659
ENSMUSG00000031921.17:cdna:Terf2:protein_coding:-1	105	98	120	60	132	111	100	125	127	216	142	198	339	177	214	210	206	249	161	175	189	190	147	124	131	113	236	198	175	185	206	176	109	355	88	92	99	58	133	102	137	182	159	136	111	92	89	105	129
ENSMUSG00000025150.10:cdna:Cbr2:protein_coding:-1	19	24	22	17	22	26	8	22	27	24	23	18	52	26	27	31	43	45	21	24	19	17	16	17	9	17	38	28	23	27	30	26	17	62	29	14	15	1	13	6	21	22	14	9	15	7	7	8	17
ENSMUSG00000045395.4:cdna:Olfr1499:protein_coding:-1	0	0	0	0	0	0	0	0	0	0	0	0	0	0	0	0	0	0	0	0	0	0	0	0	0	0	0	0	0	0	0	0	0	0	0	0	0	0	0	0	0	0	0	0	0	0	0	0	0
ENSMUSG00000027333.18:cdna:Smox:protein_coding:1	256	265	372	206	337	270	163	203	216	520	381	399	681	504	589	352	359	453	393	383	464	420	371	323	263	277	551	431	423	487	463	438	302	1820	659	545	370	182	297	341	543	565	418	246	317	436	327	358	474
ENSMUSG00000053820.4:cdna:Bcl2a1c:protein_coding:1	2	1	1	0	2	1	0	0	0	0	0	0	0	1	2	0	1	2	0	1	0	1	1	1	0	1	1	3	0	1	0	2	0	5	0	1	1	2	0	2	1	0	0	0	0	2	1	0	0
ENSMUSG00000034266.6:cdna:Batf:protein_coding:1	5	5	9	5	5	10	3	11	3	6	4	4	8	9	5	5	6	9	9	5	4	4	5	7	3	1	7	5	8	8	8	9	4	5	1	1	4	2	3	10	9	5	1	1	3	1	5	3	2
ENSMUSG00000078249.5:cdna:Hmga1-rs1:protein_coding:1	459	433	557	370	562	461	452	493	445	1714	1019	1520	2288	1578	1515	661	538	657	510	563	648	491	586	428	204	196	293	790	698	880	881	767	524	1746	753	654	669	361	525	479	714	793	245	217	216	1058	904	899	1256
ENSMUSG00000017264.16:cdna:Exosc10:protein_coding:1	231	235	314	208	295	229	215	254	267	570	380	472	828	513	619	438	401	508	311	395	443	357	289	240	225	178	346	357	363	423	436	382	241	812	255	250	295	164	225	284	465	433	241	180	220	409	296	333	418
ENSMUSG00000032431.6:cdna:Crtap:protein_coding:-1	161	147	193	126	187	106	157	144	154	321	215	248	462	290	301	251	208	298	209	214	211	185	142	140	127	123	208	206	176	253	235	213	112	370	132	127	151	84	104	112	215	241	128	89	134	162	108	158	229
ENSMUSG00000025158.7:cdna:Rfng:protein_coding:-1	70	80	110	68	115	69	83	85	83	145	111	114	237	131	156	152	133	164	127	125	122	90	85	88	83	65	139	87	90	134	139	99	66	207	57	53	89	34	76	46	85	96	86	56	75	64	39	49	69
ENSMUSG00000029674.13:cdna:Limk1:protein_coding:-1	122	129	132	110	142	118	100	111	117	266	214	230	395	198	273	220	233	272	203	246	222	200	187	163	160	128	233	224	201	211	254	226	140	445	177	114	164	79	132	101	187	211	162	93	143	122	107	140	153
ENSMUSG00000027603.15:cdna:Ggt7:protein_coding:-1	4	4	3	0	1	1	3	1	1	3	1	7	1	2	4	5	3	6	0	5	3	2	4	3	2	1	8	6	1	5	2	4	3	12	3	1	1	2	1	0	3	2	1	3	2	4	4	1	5
ENSMUSG00000079260.3:cdna:Tmppe:protein_coding:1	86	79	129	72	123	96	99	110	121	205	125	193	328	187	247	224	242	255	190	206	207	183	138	136	122	126	268	211	205	238	253	207	124	563	191	145	140	71	140	118	187	186	147	89	117	180	136	165	206
ENSMUSG00000025156.17:cdna:Gps1:protein_coding:1	245	228	350	183	293	255	227	259	289	604	385	492	890	580	631	437	395	486	291	272	386	278	279	220	151	173	311	366	331	428	408	365	211	836	291	286	239	147	263	254	379	401	205	145	162	404	303	347	511
ENSMUSG00000045594.10:cdna:Glb1:protein_coding:1	414	384	508	316	446	363	379	419	396	731	535	620	1255	735	887	685	715	934	792	848	992	765	747	660	448	378	846	720	665	730	799	766	455	1122	350	366	508	277	427	439	649	703	499	309	432	434	364	409	542
ENSMUSG00000027605.18:cdna:Acss2:protein_coding:1	48	55	78	40	70	65	35	33	19	120	86	90	192	83	133	68	66	60	123	177	152	110	117	110	46	50	122	111	116	146	126	113	55	101	24	30	109	62	93	93	177	173	65	37	55	92	138	125	152
ENSMUSG00000054526.5:cdna:Olfr1500:protein_coding:-1	0	1	0	0	0	0	0	0	0	0	0	0	1	0	0	1	1	1	1	0	0	0	0	1	1	0	1	1	2	2	1	4	0	6	3	2	1	0	0	0	0	1	1	1	0	0	0	0	0
ENSMUSG00000047898.7:cdna:Ccr4:protein_coding:-1	0	2	0	0	2	0	0	0	1	3	1	1	3	2	2	0	1	2	1	1	1	0	1	0	0	1	1	3	4	4	3	3	1	3	1	0	0	0	1	0	0	0	0	0	1	1	1	1	1
ENSMUSG00000042804.13:cdna:Gpr153:protein_coding:1	2	1	3	1	1	1	2	0	3	4	0	4	7	5	2	4	2	2	1	2	3	0	3	2	1	0	1	1	4	5	4	3	3	10	5	5	3	0	3	4	5	5	4	1	1	8	9	12	11
ENSMUSG00000027610.17:cdna:Gss:protein_coding:-1	56	59	88	44	70	58	51	40	48	139	94	98	219	140	126	120	116	132	81	90	104	94	76	64	45	42	108	121	108	131	106	106	81	147	49	45	102	55	107	90	179	144	75	40	55	181	153	176	240
ENSMUSG00000079259.2:cdna:Trim71:protein_coding:-1	0	2	1	1	1	2	1	0	0	0	0	3	1	2	1	3	2	2	0	1	1	0	0	0	0	1	1	1	2	0	1	2	1	1	2	1	0	0	0	1	1	1	0	2	0	1	2	1	1
ENSMUSG00000057270.3:cdna:Olfr1501:protein_coding:-1	3	2	1	5	5	3	1	2	3	7	2	6	8	4	3	5	8	3	3	6	6	1	4	0	2	0	2	6	8	2	6	6	1	15	2	4	1	0	2	6	1	1	1	2	7	2	2	1	3
ENSMUSG00000034258.4:cdna:Mfsd7c:protein_coding:1	0	1	0	0	0	0	0	0	0	0	0	0	0	0	0	0	0	1	0	0	0	0	0	0	1	0	0	0	0	1	0	1	0	0	0	0	0	0	0	0	1	0	0	1	0	0	0	0	0
ENSMUSG00000056858.1:cdna:Olfr1502:protein_coding:1	0	0	0	0	0	0	0	0	0	0	0	0	0	0	0	0	0	0	0	0	0	0	0	0	0	0	0	0	0	0	0	0	0	0	0	0	0	0	0	0	0	0	0	0	0	0	0	0	0
ENSMUSG00000028946.7:cdna:Hes3:protein_coding:-1	0	0	0	0	0	0	0	0	0	0	0	0	0	0	0	0	0	0	0	0	0	0	0	0	0	0	0	0	0	0	0	0	0	0	0	0	0	0	0	0	0	0	0	0	0	0	0	1	0
ENSMUSG00000056167.7:cdna:Cnot10:protein_coding:-1	169	162	225	148	206	170	178	214	240	400	275	346	632	398	399	439	358	434	315	309	330	282	238	244	223	212	354	311	260	344	322	295	178	663	197	206	208	100	203	161	265	299	217	186	218	255	204	264	298
ENSMUSG00000020781.14:cdna:Tsen54:protein_coding:1	77	71	102	58	83	77	44	57	70	165	67	104	210	128	136	125	81	109	92	110	109	86	76	74	58	56	122	99	92	98	121	104	55	263	77	76	56	43	60	60	97	113	60	46	56	97	78	68	126
ENSMUSG00000037541.21:cdna:Shank2:protein_coding:1	1	1	1	1	0	1	1	0	0	1	0	1	2	1	5	0	1	1	0	0	0	0	0	2	0	3	3	6	4	6	5	5	1	8	3	4	3	0	1	2	1	2	1	0	1	4	3	11	3
ENSMUSG00000059105.4:cdna:Olfr1504:protein_coding:-1	0	0	0	0	0	0	0	0	0	0	0	0	0	0	0	0	0	0	0	0	0	0	0	0	0	0	0	0	0	0	0	0	0	0	0	0	0	0	0	0	0	0	0	0	0	0	0	0	0
ENSMUSG00000031924.4:cdna:Cyb5b:protein_coding:1	764	790	1018	659	953	785	665	799	801	1585	1014	1420	2441	1590	1487	1309	1157	1472	847	944	1069	866	757	678	507	455	985	1001	1041	1178	1199	1024	674	2953	1001	827	769	399	745	768	1297	1111	615	397	515	1046	942	1087	1385
ENSMUSG00000032435.9:cdna:Dync1li1:protein_coding:1	366	308	459	254	410	342	280	314	343	760	435	668	1060	698	695	655	614	743	506	603	634	520	487	416	340	277	590	553	560	624	684	589	370	1263	436	356	484	270	461	401	659	624	358	239	263	694	546	626	783
ENSMUSG00000040586.8:cdna:Ofd1:protein_coding:-1	81	61	95	58	76	76	62	76	79	160	107	129	210	139	164	157	126	164	95	111	116	93	94	70	62	47	139	108	98	132	118	112	79	198	81	64	76	41	74	82	86	107	76	66	77	89	91	88	101
ENSMUSG00000038150.7:cdna:Ormdl3:protein_coding:-1	68	64	89	58	82	80	77	95	87	114	84	118	217	122	145	147	139	195	133	141	169	131	107	121	82	78	200	145	132	125	153	140	90	320	74	86	100	52	97	66	120	138	105	85	118	128	99	118	126
ENSMUSG00000079317.10:cdna:Trappc2:protein_coding:1	68	67	96	56	97	94	59	88	94	151	119	174	248	147	174	138	162	153	95	114	136	98	79	57	63	51	124	95	95	110	94	94	69	243	57	57	82	48	79	113	104	133	82	66	65	104	96	100	129
ENSMUSG00000062314.3:cdna:Olfr1505:protein_coding:1	5	12	9	7	8	11	6	7	3	14	15	8	30	13	22	18	12	26	5	14	12	16	13	12	7	8	17	24	12	14	23	20	11	38	6	12	13	3	16	15	10	16	8	2	7	11	3	3	13
ENSMUSG00000086545.4:cdna:Lrrc3c:protein_coding:1	0	0	0	0	0	0	0	0	0	0	0	0	0	0	0	0	0	0	0	0	0	0	0	0	0	0	0	0	0	0	0	0	0	0	0	0	0	0	0	0	0	0	0	0	0	0	0	0	0
ENSMUSG00000078134.1:cdna:Gm12355:protein_coding:-1	121	101	143	98	140	113	74	143	150	315	175	215	485	299	301	228	145	236	83	98	107	96	70	48	37	45	78	98	103	145	132	128	80	279	81	77	66	42	56	98	146	130	68	40	49	134	108	131	193
ENSMUSG00000032434.9:cdna:Cmtm6:protein_coding:1	432	444	611	396	616	478	376	506	460	773	603	615	1380	733	792	1027	995	1320	876	997	1008	899	753	756	811	714	1598	864	818	927	990	930	531	2221	718	650	599	272	566	549	722	868	839	610	709	535	432	485	636
ENSMUSG00000021252.11:cdna:0610007P14Rik:protein_coding:-1	121	98	128	83	124	98	93	112	117	287	171	233	452	240	263	260	178	255	145	140	213	154	111	101	85	80	166	206	185	207	218	164	143	349	117	115	110	56	130	105	155	196	100	63	79	135	102	141	151
ENSMUSG00000064224.10:cdna:Gsdma3:protein_coding:1	0	0	0	0	0	0	0	0	0	0	0	0	0	0	0	0	0	0	0	0	0	0	0	0	0	0	0	0	0	0	0	0	0	0	0	0	0	0	0	0	0	0	0	0	0	0	0	0	0
ENSMUSG00000032436.17:cdna:Cmtm7:protein_coding:-1	301	277	398	245	333	313	342	408	385	616	422	541	875	612	665	746	636	836	490	535	633	492	491	410	338	336	686	477	485	509	550	494	274	1056	370	352	379	183	353	303	549	571	438	310	377	450	371	438	497
ENSMUSG00000017211.14:cdna:Gsdma2:protein_coding:1	0	0	0	0	0	3	0	0	0	0	0	2	1	1	1	0	1	1	0	2	0	0	1	0	1	0	0	0	0	1	0	0	0	2	0	1	0	0	0	0	1	2	0	0	0	0	0	0	0
ENSMUSG00000041012.4:cdna:Cmtm8:protein_coding:-1	13	10	8	7	6	5	7	6	10	7	5	8	23	8	19	25	19	38	28	27	35	17	23	17	19	18	33	28	26	15	21	33	24	41	11	13	17	9	15	11	21	16	21	13	19	12	14	18	26
ENSMUSG00000058351.10:cdna:Smim4:protein_coding:-1	67	82	105	73	125	77	79	105	91	166	126	141	264	159	170	198	188	250	134	145	195	128	127	122	137	116	206	160	104	139	155	139	98	288	119	107	73	44	72	84	106	137	112	68	99	100	100	93	132
ENSMUSG00000017204.4:cdna:Gsdma:protein_coding:1	1	2	1	1	2	2	2	0	0	2	1	1	2	2	2	4	0	4	3	1	1	2	1	1	0	0	2	3	4	5	2	3	2	13	4	1	2	0	0	4	3	2	1	3	1	1	0	1	2
ENSMUSG00000058498.12:cdna:Rnf207:protein_coding:-1	7	5	7	5	8	5	6	4	9	4	4	4	9	5	9	11	5	12	4	14	6	9	5	6	3	7	8	7	11	11	9	9	5	32	9	7	6	1	2	3	3	8	11	2	8	4	2	4	8
ENSMUSG00000038671.15:cdna:Arfrp1:protein_coding:-1	126	127	167	110	166	130	113	146	120	256	179	194	386	218	250	245	223	285	214	246	270	232	218	150	171	153	338	249	232	272	254	242	159	594	182	154	170	103	159	135	229	253	193	146	202	165	144	159	219
ENSMUSG00000031375.17:cdna:Bgn:protein_coding:1	21	20	12	8	8	13	10	11	12	42	14	35	46	29	37	21	31	45	35	61	82	45	38	44	47	42	85	112	89	121	103	153	64	249	148	121	96	41	136	92	116	118	122	70	94	314	410	415	476
ENSMUSG00000032228.16:cdna:Tcf12:protein_coding:-1	623	590	759	487	744	619	730	914	900	1532	956	1274	2307	1336	1649	1417	1358	1673	1299	1679	1734	1486	1253	1063	814	643	1331	1318	1298	1418	1523	1645	872	1741	613	563	1119	595	1091	1133	1501	1704	831	570	791	1440	1163	1265	1539
ENSMUSG00000050627.13:cdna:Gpd1l:protein_coding:-1	196	173	214	161	227	190	253	254	249	433	307	406	755	444	498	566	464	580	300	340	404	327	267	230	297	243	506	331	308	335	347	306	177	607	208	200	206	103	165	152	269	287	268	188	220	246	164	217	253
ENSMUSG00000045795.10:cdna:Whamm:protein_coding:1	177	144	210	116	243	143	63	72	76	193	117	184	325	156	208	175	159	172	211	248	186	185	167	176	101	89	190	222	200	259	301	225	153	298	86	74	182	84	131	122	156	240	124	80	123	136	97	150	165
ENSMUSG00000039662.16:cdna:Icmt:protein_coding:1	300	231	361	211	298	274	230	283	283	612	388	519	957	541	615	557	460	592	460	507	571	438	358	344	237	251	473	444	463	519	564	487	328	926	334	269	395	163	341	308	460	497	302	220	222	389	339	379	474
ENSMUSG00000031311.17:cdna:Nono:protein_coding:1	789	779	1019	632	924	863	768	834	846	2300	1552	1867	3431	1971	2225	1647	1445	1875	1417	1621	1893	1483	1349	1238	760	655	1492	1859	1755	1944	1890	1597	1121	2515	887	834	1132	557	1003	918	1448	1452	849	544	787	1141	1017	1042	1461
ENSMUSG00000090077.9:cdna:Lime1:protein_coding:1	33	23	42	28	35	33	30	32	25	57	41	56	104	78	64	84	73	91	82	63	69	72	53	54	49	58	106	46	63	88	104	63	45	147	48	55	65	26	42	43	49	73	52	40	46	51	34	42	36
ENSMUSG00000026258.5:cdna:3110079O15Rik:protein_coding:1	0	0	0	0	0	0	0	0	0	0	0	0	0	0	0	0	0	0	0	0	0	0	0	0	0	0	0	0	0	0	0	0	0	0	0	0	0	0	0	0	0	0	0	0	0	0	0	0	0
ENSMUSG00000027582.16:cdna:Zgpat:protein_coding:1	129	117	168	95	156	158	101	92	116	251	194	213	407	253	283	293	260	334	231	278	290	245	211	169	224	200	345	244	253	276	338	299	159	573	212	161	208	93	210	184	219	288	201	154	185	173	156	196	220
ENSMUSG00000018171.9:cdna:Vmp1:protein_coding:-1	1512	1500	2096	1239	1958	1674	652	794	771	1657	1263	1476	2645	1440	1773	1075	1103	1768	1791	2112	2182	1977	1544	1550	1121	887	1836	1737	1651	1863	2071	1964	1135	3640	1152	1015	1636	798	1562	1514	2063	2280	827	664	863	1595	1296	1587	1826
ENSMUSG00000003575.13:cdna:Crtc1:protein_coding:-1	114	98	124	89	122	109	85	111	109	211	161	199	310	195	232	204	201	209	165	182	224	184	183	142	123	122	263	173	185	202	245	227	120	367	132	122	139	52	111	100	155	199	149	111	125	131	95	132	158
ENSMUSG00000040875.12:cdna:Osbpl10:protein_coding:1	6	4	6	3	7	8	4	6	12	9	6	8	15	9	19	11	16	18	8	10	6	11	3	3	15	5	23	8	9	5	6	4	6	33	10	4	4	4	6	6	11	2	10	11	9	6	5	4	6
ENSMUSG00000079316.10:cdna:Rab9:protein_coding:-1	129	136	187	107	181	125	109	130	127	282	195	254	492	224	327	304	305	411	364	418	451	394	362	289	201	219	402	268	285	341	419	327	198	279	80	65	252	103	207	224	255	303	218	173	221	191	188	185	246
ENSMUSG00000032115.14:cdna:Hyou1:protein_coding:1	835	802	1086	663	1045	867	638	719	753	2690	1620	2066	3746	2320	2613	1284	943	1350	1185	1415	1489	1287	1199	897	610	456	1143	1232	1260	1385	1314	1245	800	2789	928	845	1087	562	1027	1003	2077	1539	716	494	624	1870	1733	2048	2319
ENSMUSG00000050621.7:cdna:Rps27rt:protein_coding:-1	1643	1572	1915	1286	1895	1651	1447	1620	1613	3105	2421	2983	3795	2909	2975	2792	2698	3246	2352	2641	2645	2470	2311	1998	2125	1868	2947	2618	2281	2653	2734	2577	2028	4296	2387	2102	1971	1206	1672	1715	1729	2243	1745	1487	1605	2346	2082	2111	2635
ENSMUSG00000032437.10:cdna:Stt3b:protein_coding:-1	1173	1092	1552	913	1489	1179	1167	1313	1389	2823	1848	2353	4138	2372	2583	2258	1882	2329	1550	1732	1935	1574	1404	1122	907	789	1500	1364	1310	1495	1631	1445	949	3244	996	959	1173	556	1050	1049	1646	1624	936	708	836	1335	1197	1451	1715
ENSMUSG00000031995.9:cdna:St14:protein_coding:-1	57	68	93	55	90	77	64	73	74	140	113	121	229	135	150	159	149	192	145	116	135	132	96	91	90	77	174	138	137	182	159	153	81	252	86	82	96	30	74	72	94	137	86	64	91	79	70	83	118
ENSMUSG00000072582.9:cdna:Ptrh2:protein_coding:1	50	60	78	56	67	63	57	80	76	224	115	158	253	137	181	140	123	174	77	104	111	109	76	71	54	65	114	111	88	108	112	94	60	193	70	48	68	43	56	70	93	92	54	46	62	80	66	81	104
ENSMUSG00000020782.18:cdna:Llgl2:protein_coding:1	40	44	58	37	50	39	38	30	29	59	50	66	96	69	70	80	67	89	81	75	89	66	61	60	52	46	87	61	55	63	73	79	47	110	28	27	45	21	40	34	44	45	41	31	37	35	25	35	45
ENSMUSG00000025813.14:cdna:Homer2:protein_coding:-1	0	3	1	0	1	3	0	2	3	8	2	4	4	3	5	3	3	5	4	3	6	3	4	2	3	1	3	10	7	5	7	7	3	16	4	3	3	0	0	2	3	8	2	0	0	2	1	5	5
ENSMUSG00000038690.15:cdna:Atp5j2:protein_coding:-1	461	433	597	326	520	485	380	512	459	1004	707	922	1541	942	998	855	835	1057	514	622	742	588	488	422	361	307	641	620	698	679	705	645	437	1153	371	360	474	255	445	431	660	644	435	261	370	663	592	630	825
ENSMUSG00000011884.13:cdna:Gltp:protein_coding:-1	805	855	1151	653	1059	868	874	1058	951	1632	1210	1446	2708	1511	1769	1861	1741	2292	1335	1525	1670	1421	1259	1074	1194	1004	2160	1499	1335	1537	1644	1472	839	3047	1074	952	1092	484	1001	848	1281	1410	1303	869	1153	927	730	855	1098
ENSMUSG00000056880.12:cdna:Gadl1:protein_coding:1	1	0	8	5	1	3	4	2	9	7	2	3	11	2	6	12	8	3	3	3	8	9	1	7	7	5	10	9	16	6	10	8	2	37	9	15	5	3	5	4	1	8	11	3	5	1	1	3	4
ENSMUSG00000031078.15:cdna:Cttn:protein_coding:-1	4	4	4	2	5	4	0	2	1	8	2	7	5	6	5	1	5	7	9	11	8	4	7	2	1	2	11	24	14	18	14	13	8	23	28	11	15	10	18	19	28	24	19	10	9	44	53	47	63
ENSMUSG00000051224.13:cdna:Tceanc:protein_coding:-1	36	33	34	24	37	40	34	51	36	83	57	76	131	69	71	94	80	96	44	64	66	63	55	55	57	47	82	63	68	46	68	68	29	78	37	17	32	20	30	45	45	48	63	39	61	35	28	36	42
ENSMUSG00000007892.8:cdna:Rplp1:protein_coding:-1	1263	1219	1641	1025	1493	1309	949	1437	1310	3072	2011	2523	4295	2722	2901	2434	2369	2841	1757	2134	2455	2055	1476	1448	1206	1030	2065	2320	2191	2301	2351	2187	1505	3774	1303	1474	1544	977	1382	1619	2020	2277	1471	1023	1323	2241	1732	2066	2773
ENSMUSG00000017774.19:cdna:Myo1c:protein_coding:1	1177	1076	1451	857	1400	1092	999	1137	1192	2269	1590	1961	3598	2126	2298	1897	1683	2201	1407	1585	1809	1423	1258	1181	835	675	1501	1948	1593	1900	1994	1635	1099	4613	1472	1367	1351	641	1215	1169	1794	1827	889	636	775	1411	1255	1517	1849
ENSMUSG00000032440.13:cdna:Tgfbr2:protein_coding:-1	514	502	691	408	654	550	611	713	753	1298	922	1104	2080	1136	1355	1795	1660	2010	1359	1580	1675	1418	1189	1145	1197	1087	2192	1402	1341	1505	1688	1523	826	3665	1146	926	957	372	830	790	952	1296	1469	1173	1314	640	499	593	788
ENSMUSG00000000402.2:cdna:Egfl6:protein_coding:-1	0	0	1	1	2	1	3	1	0	1	3	1	2	3	6	6	3	4	1	6	3	1	3	0	0	0	4	5	3	10	7	4	4	8	7	3	3	1	2	2	0	1	0	0	3	2	0	3	3
ENSMUSG00000017221.14:cdna:Psmd3:protein_coding:1	345	331	459	240	395	299	300	328	370	736	506	608	990	748	716	550	454	558	365	389	500	377	325	304	207	174	388	407	464	487	530	455	276	910	360	300	442	205	338	353	581	588	275	199	245	505	466	558	596
ENSMUSG00000079434.8:cdna:Neu2:protein_coding:1	0	0	0	0	0	0	0	0	0	0	0	0	0	0	0	0	0	0	0	0	0	0	0	0	0	0	0	0	0	0	0	0	0	0	0	0	0	0	0	0	0	0	0	0	0	0	0	0	0
ENSMUSG00000031312.5:cdna:Itgb1bp2:protein_coding:1	3	5	7	4	6	3	0	2	1	3	7	10	8	5	9	3	5	6	7	5	5	4	5	5	4	0	4	2	8	12	11	8	4	5	3	4	1	1	1	10	6	5	2	4	0	1	4	2	2
ENSMUSG00000026259.14:cdna:Ngef:protein_coding:-1	0	0	0	0	1	0	0	0	1	1	0	1	1	0	0	1	1	0	1	0	2	0	0	0	1	0	4	0	0	1	1	2	0	1	0	0	0	0	2	0	1	0	0	1	0	0	0	0	0
ENSMUSG00000025155.15:cdna:Dus1l:protein_coding:-1	152	133	236	111	176	160	145	158	175	321	247	269	527	291	370	321	243	340	188	221	245	206	207	136	148	137	306	220	232	252	239	210	120	572	156	165	159	90	133	135	221	226	165	114	124	201	170	195	278
ENSMUSG00000038067.2:cdna:Csf3:protein_coding:1	0	2	2	0	0	0	1	0	0	0	2	0	0	0	1	0	0	2	0	0	1	0	0	0	0	0	0	0	0	0	0	0	1	0	0	0	0	0	0	0	0	1	0	0	0	0	3	2	1
ENSMUSG00000032254.10:cdna:Kif23:protein_coding:-1	457	428	579	344	542	442	649	775	757	1146	759	966	1642	960	1031	1365	1192	1329	506	575	704	567	539	450	124	104	270	448	535	504	614	473	315	638	268	205	367	159	307	338	504	499	286	168	201	286	263	282	356
ENSMUSG00000055707.13:cdna:Klhl26:protein_coding:-1	92	70	114	88	111	91	69	83	69	181	155	156	303	158	161	140	168	177	161	178	213	169	133	141	113	119	179	158	146	164	204	155	84	316	97	89	134	38	120	110	137	174	134	91	108	109	82	107	125
ENSMUSG00000037519.17:cdna:Ppfia1:protein_coding:-1	357	354	489	300	514	411	316	386	392	701	515	692	1116	755	823	675	635	745	577	657	678	595	517	402	343	311	611	654	659	719	785	756	442	1362	430	431	537	249	485	481	711	750	400	301	370	641	530	659	846
ENSMUSG00000049775.16:cdna:Tmsb4x:protein_coding:-1	13179	12930	16512	10225	16289	13411	12755	15666	15980	24994	18144	22418	35187	22382	24036	26139	23868	27873	12993	14853	16638	14363	11999	9926	12409	10978	18972	16879	15885	17307	18074	15688	12085	38117	15993	14343	11470	7334	10335	12469	14037	17319	15757	12324	14711	10484	9211	9842	12794
ENSMUSG00000025153.9:cdna:Fasn:protein_coding:-1	509	481	760	442	627	546	438	485	505	1058	735	972	1583	1008	864	771	691	847	511	430	567	402	404	375	281	273	575	616	666	783	749	396	365	2864	939	891	505	241	408	450	847	725	329	255	259	659	629	880	968
ENSMUSG00000040522.5:cdna:Tlr8:protein_coding:-1	934	847	1215	692	1126	938	813	1027	942	2806	2177	2539	4841	2388	3254	2457	2397	3003	3700	4155	4479	3544	3497	3238	2389	2116	4686	2955	3003	3026	3533	3077	1795	3027	1010	795	1936	883	1780	1679	1739	2717	2661	1941	2536	1006	712	837	1194
ENSMUSG00000039607.15:cdna:Rbms3:protein_coding:-1	14	11	13	16	20	17	19	15	18	41	31	37	51	37	41	33	24	29	30	33	32	28	27	29	20	20	26	28	28	38	40	26	21	45	39	30	22	16	14	16	24	28	18	18	18	51	61	77	59
ENSMUSG00000044583.13:cdna:Tlr7:protein_coding:-1	1196	1268	1713	1055	1643	1303	1123	1284	1351	3244	2423	2963	5367	2855	3529	3096	3041	3707	4535	5202	5663	4620	4166	3906	2479	2098	4180	3886	3732	3875	4563	4300	2384	4780	1457	1257	2536	1163	2274	2141	2416	3082	2310	1572	2078	1583	1202	1422	1906
ENSMUSG00000058420.8:cdna:Syt17:protein_coding:-1	0	0	0	0	0	0	0	0	0	1	0	0	0	0	0	1	1	0	0	0	0	0	0	0	1	0	1	1	0	0	4	0	0	2	1	0	0	0	0	0	0	4	0	1	0	2	4	3	3
ENSMUSG00000038252.13:cdna:Ncapd2:protein_coding:-1	837	889	1115	709	1014	954	1165	1257	1231	1905	1306	1621	2840	1664	1896	2242	1999	2278	1154	1331	1415	1203	1180	971	633	616	922	1206	1293	1374	1431	1195	775	1827	860	754	791	476	658	665	957	1067	818	572	699	790	639	680	915
ENSMUSG00000017210.14:cdna:Med24:protein_coding:-1	191	187	268	153	219	197	154	220	198	427	239	344	662	372	447	376	350	406	264	268	371	247	242	215	148	146	342	270	248	293	268	270	167	421	176	152	188	92	169	173	274	262	201	121	157	192	172	171	235
ENSMUSG00000043019.12:cdna:Edem3:protein_coding:1	606	630	854	486	807	683	660	740	829	1326	781	1128	2115	1156	1323	1174	1091	1418	937	1077	1187	965	835	706	627	510	1068	994	791	1059	1110	969	627	1765	641	481	728	293	591	555	888	939	612	408	595	749	655	714	950
ENSMUSG00000020224.15:cdna:Llph:protein_coding:1	145	155	190	99	174	146	132	171	146	416	263	277	568	341	378	277	289	316	203	207	259	194	153	159	148	114	266	281	240	262	282	239	137	638	219	236	155	90	165	157	252	243	140	101	121	274	294	301	374
ENSMUSG00000024640.9:cdna:Psat1:protein_coding:-1	169	157	208	144	184	147	212	223	265	380	223	315	508	333	352	324	231	265	66	96	67	88	69	46	26	37	50	69	88	75	87	58	48	279	128	96	49	38	43	54	133	95	52	46	33	183	182	179	255
ENSMUSG00000048445.6:cdna:Ccdc57:protein_coding:-1	19	24	29	21	25	16	29	41	51	86	48	62	120	76	75	64	64	69	44	41	68	54	39	31	23	22	63	74	49	63	63	55	41	38	13	7	44	20	25	28	54	54	31	12	24	49	31	60	56
ENSMUSG00000020752.11:cdna:Recql5:protein_coding:-1	98	108	149	100	126	109	126	130	111	247	177	192	371	225	231	208	191	276	188	210	220	180	198	131	130	125	257	183	207	222	230	201	112	318	98	90	141	83	136	106	159	198	162	105	147	135	104	130	162
ENSMUSG00000027957.13:cdna:Slc35a3:protein_coding:-1	644	624	812	544	851	685	606	710	685	1477	1030	1252	2331	1246	1405	1400	1174	1477	829	993	1024	827	720	644	672	497	1142	933	886	960	1031	842	595	2271	758	627	647	340	647	696	887	1008	607	423	567	809	708	811	1022
ENSMUSG00000025161.16:cdna:Slc16a3:protein_coding:1	561	598	795	444	715	571	319	401	397	928	645	787	1324	968	937	419	353	460	384	484	585	420	406	359	171	187	322	720	771	870	864	640	483	1129	355	434	776	442	772	806	1702	1109	177	153	174	1281	1354	1656	1843
ENSMUSG00000031314.18:cdna:Taf1:protein_coding:1	437	407	579	372	562	438	404	443	465	1171	714	903	1682	939	1078	939	897	1105	694	774	884	633	605	576	498	463	915	897	824	899	910	858	521	1680	598	498	483	295	507	468	692	742	596	403	502	558	454	562	680
ENSMUSG00000034427.17:cdna:Myo15b:protein_coding:1	0	1	1	0	1	0	0	0	1	1	0	0	2	1	0	1	0	0	0	2	0	0	1	1	0	0	0	0	0	0	0	2	1	2	0	0	1	0	0	1	0	0	1	0	2	1	0	1	0
ENSMUSG00000089911.4:cdna:Mfsd14a:protein_coding:-1	430	409	586	341	552	428	362	426	476	829	553	690	1259	709	842	827	657	944	565	692	747	630	522	482	472	427	848	606	562	620	712	583	372	1859	626	537	461	239	467	438	680	678	463	382	463	524	423	494	647
ENSMUSG00000003847.16:cdna:Nfat5:protein_coding:1	1439	1435	1892	1157	1827	1538	928	1142	1131	2261	1647	2068	3656	2092	2372	2495	2467	3149	2339	2592	2893	2248	2050	1996	1807	1668	3629	2704	2715	2866	3084	2876	1756	7458	2334	2040	2030	997	1862	1889	2745	2737	2057	1324	1920	2342	2186	2512	3007
ENSMUSG00000105103.1:cdna:Gm43191:protein_coding:-1	15	10	19	9	21	22	10	16	14	26	18	24	43	40	35	20	27	31	19	34	19	20	19	14	20	18	25	24	22	38	35	23	15	97	24	13	15	12	10	24	25	21	21	9	22	14	18	17	19
ENSMUSG00000048442.15:cdna:Smim5:protein_coding:1	1	0	1	0	1	3	0	0	1	3	0	0	8	5	2	0	0	2	0	2	3	0	0	0	0	0	0	1	1	2	0	2	0	6	8	3	1	0	2	0	3	5	0	1	1	3	0	0	0
ENSMUSG00000020755.9:cdna:Sap30bp:protein_coding:1	126	111	130	87	146	118	134	145	109	268	172	204	436	256	289	238	203	291	178	204	251	167	155	146	128	109	238	197	186	225	244	195	135	430	132	135	145	74	137	108	207	213	155	103	134	152	144	158	214
ENSMUSG00000075420.6:cdna:Smim6:protein_coding:1	0	0	0	0	0	0	0	0	0	0	0	0	0	0	0	0	0	0	0	0	0	0	0	0	0	0	0	0	0	0	0	0	0	0	0	0	0	0	0	0	0	0	0	0	0	0	0	0	0
ENSMUSG00000031077.7:cdna:Fadd:protein_coding:-1	45	49	82	51	64	64	46	63	52	160	111	145	210	138	164	122	120	149	98	128	112	97	84	77	57	67	132	111	119	126	124	107	63	190	71	63	77	37	68	60	98	111	54	62	76	103	92	88	120
ENSMUSG00000027298.17:cdna:Tyro3:protein_coding:1	0	0	1	0	0	0	0	1	0	3	0	0	0	1	0	1	3	1	1	0	0	0	0	2	0	1	0	2	0	2	1	0	2	8	2	2	1	1	1	0	1	0	0	0	3	2	2	0	4
ENSMUSG00000025162.17:cdna:Csnk1d:protein_coding:-1	645	648	806	496	733	684	535	689	690	1230	856	1133	1931	1058	1328	1299	1062	1406	997	1109	1212	981	850	782	645	657	1341	1153	1162	1227	1284	1168	733	3104	962	930	834	369	779	736	1024	1184	936	586	747	854	685	818	960
ENSMUSG00000004151.17:cdna:Etv1:protein_coding:1	45	49	49	37	66	47	124	136	108	215	147	195	335	229	230	316	226	273	94	105	101	84	77	67	86	67	165	126	119	136	104	81	64	200	72	48	75	21	56	61	148	69	80	63	60	94	114	106	141
ENSMUSG00000025742.5:cdna:Prps2:protein_coding:-1	188	215	248	171	214	205	262	333	287	638	497	559	1030	581	633	608	480	616	335	337	429	346	303	240	185	191	384	321	350	377	392	326	207	543	168	176	183	86	164	211	288	284	215	159	158	237	211	213	332
ENSMUSG00000027583.13:cdna:Zbtb46:protein_coding:-1	4	2	4	5	7	3	1	0	3	2	5	2	2	0	3	1	3	5	2	9	2	2	6	2	7	3	2	5	11	5	5	1	4	10	7	5	5	2	0	2	9	4	2	1	1	6	4	3	2
ENSMUSG00000095115.2:cdna:Itpripl2:protein_coding:-1	1168	1216	1679	978	1533	1179	921	1022	1041	2762	1898	2555	4281	2471	2701	2085	1890	2509	1969	2035	2314	1873	1647	1403	1221	1049	2079	2196	1933	2379	2560	2240	1344	5400	1705	1431	1723	736	1559	1384	2058	2293	1253	925	1120	1664	1426	1645	2080
ENSMUSG00000025163.6:cdna:Cd7:protein_coding:-1	0	0	0	0	0	0	0	0	0	0	0	0	0	0	0	0	0	0	0	0	0	0	0	0	0	0	0	0	0	0	0	0	0	0	0	0	0	0	0	0	0	0	0	0	0	0	0	0	0
ENSMUSG00000032278.11:cdna:Paqr5:protein_coding:-1	1	0	1	0	1	0	0	1	0	3	0	4	1	0	1	0	1	0	0	0	1	1	0	0	0	0	1	1	1	2	0	0	5	4	1	0	0	0	0	0	1	0	1	0	0	0	0	0	0
ENSMUSG00000039364.13:cdna:Sectm1b:protein_coding:-1	0	0	0	0	0	0	0	0	0	0	0	0	0	0	0	0	0	1	0	0	0	0	0	0	0	0	0	0	0	0	0	0	0	0	0	0	0	0	0	0	0	0	0	0	0	0	0	0	0
ENSMUSG00000055882.8:cdna:Abhd16b:protein_coding:1	0	0	0	0	0	0	0	0	0	0	0	0	0	0	0	0	0	0	0	0	0	0	0	0	0	0	0	0	0	0	0	0	0	0	0	0	0	0	0	0	0	0	0	0	0	0	0	0	0
ENSMUSG00000002486.15:cdna:Tchp:protein_coding:1	52	36	51	41	58	31	66	67	75	138	78	94	187	108	125	127	113	141	89	115	118	118	97	86	92	81	148	121	91	110	135	105	81	187	66	60	68	42	49	62	73	76	96	48	77	65	50	68	80
ENSMUSG00000074652.3:cdna:Myh7b:protein_coding:1	0	0	0	0	0	0	0	0	1	1	0	1	0	0	0	1	0	0	0	0	0	0	1	0	0	0	2	0	0	0	0	0	0	0	0	0	0	0	0	0	0	0	0	0	0	0	0	0	1
ENSMUSG00000038324.13:cdna:Trpc4ap:protein_coding:-1	692	600	848	538	854	685	553	642	609	1339	930	1106	2069	1202	1390	1385	1255	1636	1089	1240	1397	1170	951	866	861	819	1582	1118	1021	1212	1360	1205	745	2526	802	689	810	424	739	716	1016	1126	960	672	898	827	660	816	1018
ENSMUSG00000038646.13:cdna:Fam103a1:protein_coding:1	192	194	275	168	219	244	214	232	238	496	269	415	765	366	468	468	466	591	356	435	454	407	339	299	350	327	529	395	371	402	480	380	313	746	257	208	277	157	248	252	332	420	291	226	293	268	231	259	274
ENSMUSG00000049176.14:cdna:Frmpd4:protein_coding:-1	0	0	0	0	0	0	0	0	0	0	0	0	1	0	0	0	0	0	0	0	0	0	0	0	0	0	0	0	0	0	0	0	0	0	0	0	0	0	0	0	0	0	0	0	0	0	0	0	1
ENSMUSG00000035964.8:cdna:Tmem59l:protein_coding:-1	0	0	0	0	0	0	0	0	0	0	0	0	0	0	0	0	0	0	0	0	0	0	0	0	0	0	0	0	0	0	0	0	1	0	0	0	0	0	0	0	0	0	0	0	0	0	0	0	0
ENSMUSG00000032252.14:cdna:Glce:protein_coding:-1	138	163	221	135	183	156	167	212	229	453	275	382	652	432	456	365	336	377	200	289	271	237	216	184	200	145	334	268	309	326	319	292	198	435	152	120	227	95	194	219	319	297	192	136	173	294	272	321	347
ENSMUSG00000046846.4:cdna:Spesp1:protein_coding:-1	0	0	0	0	0	0	0	0	0	0	0	0	0	0	0	0	0	0	0	0	0	0	0	0	0	0	0	0	0	0	0	0	0	0	0	0	0	0	0	0	0	0	0	0	0	0	0	0	0
ENSMUSG00000039163.10:cdna:Cmc1:protein_coding:-1	83	66	78	48	80	77	69	83	78	197	144	150	265	154	184	131	142	183	117	134	150	117	88	87	86	58	161	130	117	129	124	108	82	182	68	59	102	47	75	93	102	135	91	70	86	89	51	86	119
ENSMUSG00000039285.12:cdna:Azi2:protein_coding:1	566	575	834	495	811	523	369	404	428	1506	1072	1349	2442	1216	1438	835	680	1129	1089	1291	1413	1123	1040	947	626	537	1029	1080	1047	1149	1264	1091	708	1624	516	474	912	477	805	808	1071	1266	607	479	560	777	637	772	929
ENSMUSG00000031358.17:cdna:Msl3:protein_coding:-1	178	178	251	157	241	220	184	261	258	547	334	509	842	510	541	528	454	578	342	377	419	376	315	265	211	199	446	383	329	413	370	362	198	626	182	178	249	121	210	184	318	329	266	176	252	237	203	219	306
ENSMUSG00000031075.18:cdna:Ano1:protein_coding:-1	15	18	21	15	13	17	12	15	18	61	50	59	71	55	48	33	34	49	40	44	48	50	37	33	23	16	39	36	43	43	47	48	29	69	28	17	42	15	21	23	27	39	13	14	10	47	50	58	60
ENSMUSG00000032446.14:cdna:Eomes:protein_coding:1	1	0	2	1	1	0	0	0	0	1	0	0	0	0	3	1	1	2	1	1	1	1	0	1	0	1	0	1	1	0	1	0	1	5	0	2	0	0	1	0	0	1	0	2	0	1	1	0	0
ENSMUSG00000000827.18:cdna:Tpd52l2:protein_coding:1	220	235	340	192	324	276	212	252	249	510	338	483	785	494	547	527	446	633	380	429	471	382	323	287	296	263	562	445	430	484	489	445	290	868	305	264	296	196	288	322	434	490	335	271	338	354	320	324	456
ENSMUSG00000038535.17:cdna:Zfp280d:protein_coding:1	258	245	314	192	328	297	273	299	365	652	445	582	1047	599	690	628	546	678	432	507	475	386	343	331	404	323	665	526	479	523	589	482	328	1180	411	326	387	173	327	340	462	508	393	278	338	393	316	370	545
ENSMUSG00000020889.11:cdna:Nr1d1:protein_coding:-1	27	23	28	28	30	21	21	30	35	23	35	32	70	36	45	118	118	114	48	42	51	45	30	46	34	38	68	53	63	62	95	71	38	65	21	31	55	27	63	44	62	52	53	52	56	78	70	98	85
ENSMUSG00000038708.10:cdna:Golga4:protein_coding:1	825	865	1128	677	1097	856	722	850	831	1831	1193	1452	2662	1581	1904	1628	1458	1830	1378	1601	1716	1399	1274	1081	1001	807	1856	1772	1479	1747	1733	1677	1049	3421	1167	1083	1153	567	1093	1076	1673	1645	1057	708	910	1457	1283	1416	1714
ENSMUSG00000058756.13:cdna:Thra:protein_coding:1	34	37	47	31	45	42	47	42	56	93	64	97	158	59	92	129	115	163	132	114	129	113	91	92	94	101	192	120	95	110	138	93	75	298	84	68	67	31	63	58	54	78	89	64	82	43	30	45	56
ENSMUSG00000032249.14:cdna:Anp32a:protein_coding:1	315	321	380	211	366	312	330	418	384	834	523	725	1280	768	789	746	648	825	449	487	563	404	403	334	413	316	745	551	523	578	623	466	374	1080	389	349	398	198	389	365	573	600	513	336	453	413	401	412	514
ENSMUSG00000032114.9:cdna:Slc37a4:protein_coding:1	43	42	55	38	48	37	53	52	52	101	64	76	180	76	97	107	86	113	76	93	94	70	84	80	64	59	106	94	67	113	100	70	60	142	50	33	73	47	54	61	101	96	67	24	62	60	57	69	81
ENSMUSG00000047409.13:cdna:Ctdspl:protein_coding:1	72	61	84	52	91	67	112	116	134	200	123	202	282	177	203	201	166	180	82	107	113	76	87	55	105	90	153	78	91	103	82	72	64	139	46	35	50	34	43	41	90	74	57	43	44	80	49	83	87
ENSMUSG00000025165.12:cdna:Sectm1a:protein_coding:-1	0	1	1	1	1	0	0	1	0	1	0	1	4	3	1	1	1	0	0	0	1	1	1	4	0	0	0	2	0	4	2	0	1	0	0	0	3	0	2	0	1	1	1	0	1	0	0	0	0
ENSMUSG00000039115.13:cdna:Itga9:protein_coding:1	54	61	95	47	76	61	63	68	95	95	85	106	172	97	106	206	150	212	95	88	105	86	71	76	151	143	279	153	186	180	199	167	90	767	245	171	99	46	93	71	93	161	265	171	232	59	51	83	100
ENSMUSG00000078676.9:cdna:Casc3:protein_coding:1	198	186	200	132	204	185	167	190	236	364	230	344	570	357	389	353	320	379	254	311	396	272	289	262	203	193	425	352	320	361	331	313	235	636	192	224	233	137	223	178	299	338	279	189	211	207	161	243	232
ENSMUSG00000052915.14:cdna:Msl1:protein_coding:1	331	360	454	313	402	346	315	333	388	690	507	630	1062	639	759	668	683	809	728	766	778	625	632	577	591	483	994	767	723	801	873	804	513	1803	591	499	549	231	434	465	534	730	653	468	518	467	366	432	514
ENSMUSG00000039337.3:cdna:Tex19.2:protein_coding:-1	0	0	0	0	0	0	0	0	0	0	0	0	0	0	0	0	0	0	0	0	0	0	0	0	0	0	0	0	0	0	0	0	0	0	0	0	0	0	0	0	0	0	0	0	0	0	0	0	0
ENSMUSG00000039329.8:cdna:Tex19.1:protein_coding:1	0	0	0	0	0	0	0	0	0	0	0	0	0	0	0	0	0	1	0	0	0	0	0	0	0	0	0	0	0	0	0	0	0	2	0	1	0	0	0	0	0	0	0	0	0	1	1	0	0
ENSMUSG00000031074.14:cdna:Fgf3:protein_coding:1	0	0	0	0	0	0	0	0	0	0	0	0	0	0	0	0	0	0	0	0	0	0	0	0	0	0	0	0	0	0	0	0	0	0	0	0	0	0	0	0	0	0	0	0	0	0	0	0	0
ENSMUSG00000039321.1:cdna:Uts2r:protein_coding:1	0	0	0	0	0	0	0	0	0	0	0	0	0	0	0	0	0	0	0	0	0	0	0	0	0	0	0	0	0	0	0	0	0	0	0	0	0	0	0	0	0	0	0	0	0	0	0	0	0
ENSMUSG00000031352.10:cdna:Hccs:protein_coding:-1	128	157	193	109	170	147	149	164	163	350	215	266	489	303	328	318	280	324	157	205	218	185	141	161	132	106	195	197	182	226	230	196	128	467	135	114	144	55	157	157	222	205	116	78	106	265	211	236	268
ENSMUSG00000038775.14:cdna:Vill:protein_coding:1	80	89	108	62	86	62	103	107	101	236	159	171	311	194	222	186	190	252	160	193	214	160	153	135	122	124	212	187	200	207	194	178	131	299	101	106	123	53	96	100	135	166	112	75	86	82	89	100	126
ENSMUSG00000038312.10:cdna:Edem2:protein_coding:-1	222	193	256	153	230	227	183	202	203	475	324	426	778	451	558	398	376	509	441	421	495	455	405	355	292	267	543	413	359	464	441	403	257	553	191	160	331	182	266	289	445	451	296	191	275	389	371	417	472
ENSMUSG00000031354.16:cdna:Amelx:protein_coding:-1	0	0	0	0	0	0	0	0	0	0	0	0	0	0	0	0	0	0	0	0	0	0	0	0	0	0	0	0	0	0	0	0	0	0	0	0	0	0	0	0	0	0	0	0	0	0	0	0	0
ENSMUSG00000050917.5:cdna:Fgf4:protein_coding:1	0	0	0	0	0	0	0	0	0	0	0	0	0	0	0	0	0	0	0	0	0	0	0	0	0	0	0	0	0	0	0	0	0	0	0	0	0	0	0	0	0	0	0	0	0	0	0	0	0
ENSMUSG00000031355.16:cdna:Arhgap6:protein_coding:1	126	117	118	101	132	107	107	138	129	208	144	167	298	172	183	181	195	196	181	217	223	195	138	137	102	65	183	160	139	178	178	151	101	221	59	63	112	48	94	115	112	131	95	67	79	96	72	95	99
ENSMUSG00000010660.3:cdna:Plcd1:protein_coding:-1	10	9	4	7	6	4	8	4	2	7	7	7	25	12	16	21	19	18	17	13	11	9	15	13	9	12	20	7	14	22	17	19	7	21	5	9	7	8	13	6	10	10	14	13	12	9	9	9	11
ENSMUSG00000041729.15:cdna:Coro2b:protein_coding:-1	1	0	5	4	3	1	3	4	2	5	3	3	7	3	5	3	9	5	5	6	1	3	4	4	6	3	7	2	3	2	10	2	2	24	4	6	2	1	3	3	1	3	7	5	6	3	0	4	4
ENSMUSG00000034160.13:cdna:Ogt:protein_coding:1	1842	1855	2501	1503	2342	2034	1301	1614	1667	2651	1831	2254	4218	2184	2950	3241	3262	3953	3214	3582	3768	3188	2784	2606	3283	2980	5982	3085	2871	3097	3693	3508	1906	6248	2143	2028	2556	1225	2541	2225	2994	3710	3376	2531	3100	2521	1897	2177	2906
ENSMUSG00000000826.16:cdna:Dnajc5:protein_coding:1	783	766	993	633	956	795	807	927	883	1665	1137	1482	2615	1574	1751	1797	1726	2201	1455	1723	1874	1581	1357	1210	1218	1051	2281	1428	1414	1601	1690	1651	941	3400	1185	950	1084	490	933	926	1385	1442	1216	881	1094	1205	1001	1168	1503
ENSMUSG00000039307.16:cdna:Hexdc:protein_coding:1	160	132	224	101	179	164	162	172	188	367	243	312	590	294	381	375	354	481	274	388	381	315	293	248	276	237	507	396	339	410	440	381	240	772	232	224	249	110	204	201	281	330	305	171	280	218	207	210	247
ENSMUSG00000031073.6:cdna:Fgf15:protein_coding:1	1	0	1	0	0	1	0	1	0	1	0	0	0	1	0	0	0	0	0	0	0	0	0	0	0	0	1	1	0	2	2	3	1	3	0	1	1	0	0	1	1	1	0	0	0	0	0	1	2
ENSMUSG00000039294.14:cdna:BC017643:protein_coding:-1	289	269	348	209	337	242	242	269	262	600	351	459	849	524	560	553	489	647	487	573	628	565	479	451	397	359	675	558	518	630	660	556	384	1035	337	287	476	205	425	427	629	654	464	327	406	475	373	433	576
ENSMUSG00000027611.12:cdna:Procr:protein_coding:1	61	70	112	65	70	70	17	35	23	132	93	116	215	128	122	41	32	44	78	105	94	79	71	76	13	9	25	158	181	225	196	162	95	54	26	19	209	124	206	220	498	301	14	4	12	551	730	813	826
ENSMUSG00000032243.8:cdna:Itga11:protein_coding:1	0	0	2	0	3	1	1	7	1	6	2	3	5	0	3	2	3	5	0	4	5	3	2	3	2	2	9	7	8	8	9	8	1	21	16	7	5	2	3	2	13	10	12	4	8	18	12	36	30
ENSMUSG00000010651.4:cdna:Acaa1b:protein_coding:-1	12	9	17	4	13	14	8	7	8	21	25	39	57	23	36	23	16	27	20	27	25	18	19	16	12	6	24	20	16	27	28	19	17	26	7	15	18	11	23	16	19	33	14	7	12	8	8	18	12
ENSMUSG00000038060.15:cdna:Dlec1:protein_coding:1	6	1	3	3	6	2	0	3	2	5	1	6	6	6	5	8	5	5	4	6	5	3	3	7	6	4	8	11	19	15	9	10	2	22	1	3	5	2	6	2	4	6	15	3	8	4	2	1	4
ENSMUSG00000025169.6:cdna:Ogfod3:protein_coding:-1	33	30	51	21	37	33	40	39	39	94	70	88	148	79	101	68	66	69	45	37	50	32	31	36	27	21	59	72	47	72	73	70	43	98	40	27	41	22	36	47	70	66	44	31	31	41	39	34	65
ENSMUSG00000043923.8:cdna:Ccdc84:protein_coding:-1	61	79	87	57	85	79	78	90	93	168	123	175	229	143	181	168	166	207	145	169	161	130	127	115	126	94	223	130	153	167	143	161	87	448	115	127	113	62	98	83	113	169	122	85	107	107	84	96	108
ENSMUSG00000032221.14:cdna:Mns1:protein_coding:1	15	23	24	18	35	24	36	38	35	75	43	55	122	62	62	71	66	55	24	20	22	21	12	14	5	4	9	27	30	37	37	37	25	36	16	12	14	5	8	19	25	25	13	10	7	18	23	17	31
ENSMUSG00000009927.9:cdna:Rps25:protein_coding:1	1415	1249	1754	1085	1659	1547	1068	1616	1522	3355	2361	2944	4684	3160	3076	2692	2396	3405	1781	2145	2336	2090	1580	1465	1483	1348	2334	2267	2033	2265	2372	2194	1419	4359	1663	1562	1411	901	1345	1475	1955	2067	1524	1085	1374	1916	1657	1888	2445
ENSMUSG00000032112.10:cdna:Trappc4:protein_coding:-1	168	176	244	146	173	171	129	168	120	372	271	324	556	345	345	281	260	372	273	268	301	224	204	202	149	139	273	255	238	273	339	271	155	625	194	180	237	132	243	241	336	327	195	119	176	269	273	325	376
ENSMUSG00000002455.14:cdna:Prpf6:protein_coding:1	249	228	301	183	281	236	188	250	247	510	337	422	765	446	535	516	438	575	377	467	499	390	369	367	311	242	578	432	408	486	499	458	274	865	289	267	353	192	284	272	394	438	362	247	344	334	286	327	406
ENSMUSG00000090626.9:cdna:Tex9:protein_coding:-1	9	10	17	7	20	17	26	29	45	90	41	52	114	73	91	47	44	71	34	35	45	30	37	21	12	15	35	34	36	46	37	32	17	32	12	11	11	14	23	11	19	28	21	5	15	22	24	20	31
ENSMUSG00000038605.11:cdna:Samd10:protein_coding:-1	15	28	14	7	18	10	13	12	21	45	37	41	70	38	56	37	35	37	39	36	44	35	25	33	14	13	25	22	30	38	40	27	17	30	9	8	20	17	29	31	31	40	12	9	12	40	19	25	26
ENSMUSG00000070348.5:cdna:Ccnd1:protein_coding:-1	513	503	630	378	621	467	877	1114	973	4031	2511	3278	5402	4259	3449	1948	1210	1566	515	483	600	447	477	364	172	146	313	1543	1586	1737	1211	903	946	7918	2565	2586	918	621	746	968	2337	1399	328	279	276	2112	1981	2191	2983
ENSMUSG00000036737.12:cdna:Oxsr1:protein_coding:-1	309	326	415	243	417	334	224	280	300	636	403	493	929	559	621	483	418	570	395	477	507	424	356	348	322	289	566	496	462	516	525	481	266	750	263	244	346	186	347	320	450	492	330	237	280	371	326	346	447
ENSMUSG00000031072.14:cdna:Oraov1:protein_coding:1	89	91	120	64	88	79	98	122	83	187	115	149	274	170	196	228	168	207	157	171	186	150	159	143	103	105	218	181	166	203	212	182	119	465	148	123	112	63	146	102	158	181	139	100	124	98	106	85	133
ENSMUSG00000089917.7:cdna:Uckl1:protein_coding:-1	169	152	261	148	219	201	183	204	227	456	265	393	705	406	469	441	439	545	476	501	601	435	433	375	349	317	610	450	449	504	486	505	272	745	269	213	355	161	302	255	385	435	379	236	284	262	226	252	330
ENSMUSG00000032508.8:cdna:Myd88:protein_coding:-1	458	498	638	368	554	485	173	206	195	813	564	675	1215	627	770	426	412	543	527	660	723	586	514	523	285	281	615	664	609	705	679	628	352	1079	324	307	493	218	454	459	627	714	374	257	341	464	377	420	568
ENSMUSG00000036138.16:cdna:Acaa1a:protein_coding:1	500	465	655	409	578	525	273	324	326	1116	723	896	1635	896	1154	669	664	925	864	803	976	806	764	666	556	549	993	788	784	830	983	784	518	969	319	305	647	305	614	568	767	892	561	380	479	539	455	514	649
ENSMUSG00000000823.16:cdna:Zfp512b:protein_coding:-1	111	107	147	82	150	130	169	175	213	343	202	276	411	242	273	318	282	376	252	293	304	211	267	204	170	155	292	272	226	276	264	253	182	490	152	139	171	63	157	128	196	206	160	130	180	159	103	113	160
ENSMUSG00000070280.13:cdna:Slc22a14:protein_coding:-1	0	0	0	0	0	0	0	0	0	0	0	0	0	0	0	0	0	0	0	0	0	0	0	0	0	0	0	0	0	0	0	0	0	0	0	0	0	0	0	0	0	0	0	0	0	0	0	0	0
ENSMUSG00000035769.9:cdna:Xylb:protein_coding:1	14	13	16	11	25	20	21	23	18	45	33	39	62	50	53	43	39	46	31	37	40	31	28	16	22	23	53	26	29	29	38	31	13	36	16	9	25	12	19	14	23	18	28	21	22	27	17	14	30
ENSMUSG00000074028.4:cdna:Slc22a13:protein_coding:-1	0	0	0	3	0	1	0	0	0	0	1	0	0	0	2	0	0	2	0	0	1	2	0	1	0	0	3	1	1	1	1	0	0	1	0	1	1	0	1	0	2	2	0	0	2	0	1	0	0
ENSMUSG00000000056.7:cdna:Narf:protein_coding:1	156	145	193	115	178	150	146	161	194	255	173	227	386	224	256	310	255	347	297	361	384	308	266	257	314	246	560	357	313	356	449	325	224	245	80	90	325	138	254	252	318	414	273	213	281	253	213	252	348
ENSMUSG00000061393.14:cdna:Acvr2b:protein_coding:1	23	20	41	17	38	21	21	26	23	42	29	41	66	40	49	63	77	78	85	77	90	66	48	59	93	81	146	49	44	65	76	73	27	68	15	14	32	14	36	26	35	55	84	55	73	26	17	18	36
ENSMUSG00000035299.16:cdna:Mid1:protein_coding:1	189	204	266	169	259	216	112	171	142	357	288	313	572	346	358	269	202	263	210	205	256	211	224	214	87	77	166	311	335	350	371	294	185	657	239	244	236	124	248	199	276	349	123	92	88	239	240	320	314
ENSMUSG00000039275.9:cdna:Foxk2:protein_coding:1	274	284	387	252	373	310	264	269	276	674	457	639	986	633	654	461	404	527	432	467	530	425	369	290	243	230	387	504	467	512	592	457	300	1189	344	350	345	179	349	300	562	543	259	186	211	432	376	451	513
ENSMUSG00000042787.14:cdna:Exog:protein_coding:1	49	51	59	38	62	52	66	58	55	119	88	89	182	110	130	100	96	101	68	96	107	79	82	54	51	56	109	83	103	88	87	80	45	150	44	42	65	35	45	41	90	92	71	50	55	61	50	59	92
ENSMUSG00000055357.8:cdna:4933400A11Rik:protein_coding:-1	0	0	0	0	0	0	0	0	0	0	0	0	0	0	0	0	0	0	0	0	0	0	0	0	0	0	0	0	0	0	0	0	0	0	0	0	0	0	0	0	0	0	0	0	0	0	0	0	0
ENSMUSG00000025173.13:cdna:Wdr45b:protein_coding:-1	318	289	461	230	433	343	297	387	385	578	400	493	909	513	556	734	579	823	478	501	613	529	430	377	373	339	742	459	459	489	518	483	332	1453	495	413	344	188	313	365	429	517	442	249	412	349	292	346	453
ENSMUSG00000032244.9:cdna:Fem1b:protein_coding:-1	519	512	710	440	693	541	566	710	800	1264	814	1155	1809	1057	1236	1371	1191	1547	839	994	958	792	757	658	573	538	1031	967	819	1016	1140	1012	600	5055	1622	1265	755	360	637	667	983	1058	556	381	535	803	769	863	989
ENSMUSG00000025170.13:cdna:Rab40b:protein_coding:-1	0	0	0	0	0	1	0	1	0	0	0	0	0	0	0	1	1	0	1	0	0	0	0	0	0	1	2	0	0	0	0	1	0	1	0	0	0	0	0	0	1	0	0	2	1	0	0	0	0
ENSMUSG00000032511.17:cdna:Scn5a:protein_coding:-1	0	0	0	0	0	0	0	0	0	0	0	0	0	0	0	0	0	0	0	0	0	0	0	0	0	0	0	0	0	0	0	0	0	2	0	0	0	0	0	0	0	0	0	0	0	0	0	0	0
ENSMUSG00000039253.7:cdna:Fn3krp:protein_coding:1	33	42	68	38	62	53	44	55	56	103	58	87	154	93	104	102	101	116	63	82	81	73	53	71	55	60	133	89	81	103	92	88	63	113	43	30	53	31	51	45	64	74	76	41	52	69	46	56	77
ENSMUSG00000025175.12:cdna:Fn3k:protein_coding:1	0	0	1	0	0	1	1	0	0	1	0	1	2	1	1	1	6	0	4	2	6	2	4	4	11	6	30	2	1	2	3	2	0	5	0	1	2	0	0	0	0	0	7	1	3	0	0	0	0
ENSMUSG00000034533.10:cdna:Scn10a:protein_coding:-1	0	0	0	0	0	0	0	0	0	0	0	0	0	0	0	0	0	0	0	0	0	0	0	0	0	0	0	0	0	0	0	0	0	0	0	0	0	0	0	0	0	0	0	0	0	0	0	0	0
ENSMUSG00000020766.4:cdna:Galk1:protein_coding:-1	90	62	112	60	115	97	87	92	80	216	129	171	313	201	232	168	143	192	103	93	129	94	89	86	69	58	101	106	108	135	135	106	83	224	63	66	95	50	75	64	130	120	64	44	50	167	132	164	183
ENSMUSG00000020758.15:cdna:Itgb4:protein_coding:1	57	49	58	49	66	60	58	53	52	104	92	108	114	93	105	84	69	86	79	76	82	75	94	66	53	44	53	81	79	97	114	90	73	105	72	63	73	44	62	65	66	85	49	44	39	86	80	84	88
ENSMUSG00000034115.10:cdna:Scn11a:protein_coding:-1	0	0	0	0	0	0	0	0	0	0	0	0	0	0	0	0	0	0	0	0	0	0	0	0	0	0	0	0	0	0	0	0	0	0	0	0	0	0	0	0	0	0	0	0	0	0	0	0	0
ENSMUSG00000039238.6:cdna:Zfp750:protein_coding:-1	0	0	0	0	1	1	0	0	1	0	0	0	1	1	0	0	0	1	0	0	1	0	0	0	0	0	0	0	0	0	0	1	0	0	3	1	0	0	0	0	0	0	0	0	0	0	0	0	0
ENSMUSG00000039230.14:cdna:Tbcd:protein_coding:1	335	375	457	252	450	332	329	413	410	735	538	612	1143	703	737	602	485	667	377	497	537	444	433	325	245	219	459	555	491	544	561	545	308	877	288	255	391	193	321	343	543	539	242	180	281	365	362	444	546
ENSMUSG00000046605.14:cdna:B3gntl1:protein_coding:-1	30	32	35	33	31	33	37	35	43	93	65	73	157	89	104	105	98	101	59	49	67	54	52	36	40	38	95	56	56	70	67	65	36	95	36	38	55	24	49	44	50	73	62	40	56	45	31	33	63
ENSMUSG00000039208.15:cdna:Metrnl:protein_coding:1	934	901	1276	645	1183	936	745	900	960	2052	1393	1780	3111	1836	2031	1697	1437	1923	1525	1647	1859	1602	1321	1122	926	753	1438	1569	1454	1594	1675	1502	1063	4086	1267	1137	1157	526	1083	902	1508	1529	784	595	747	1045	910	1107	1390
ENSMUSG00000039198.8:cdna:Ptchd3:protein_coding:1	0	0	0	0	0	0	0	0	0	0	0	0	1	0	0	1	0	0	0	0	0	0	0	0	0	0	0	0	0	0	0	0	0	0	1	0	0	0	0	0	0	0	0	0	0	0	0	0	0
ENSMUSG00000032246.14:cdna:Calml4:protein_coding:1	0	0	1	0	1	1	4	2	2	2	1	2	2	1	0	6	1	8	5	2	2	3	3	1	2	4	3	6	5	4	3	3	3	11	3	3	1	0	3	0	5	2	1	0	3	2	3	2	1
ENSMUSG00000032245.12:cdna:Cln6:protein_coding:1	269	246	326	148	275	245	287	332	349	627	416	510	916	565	667	727	646	794	523	563	622	498	457	369	297	292	645	516	498	556	560	486	312	969	282	267	269	155	287	198	339	397	388	223	313	271	208	218	337
ENSMUSG00000032405.10:cdna:Pias1:protein_coding:-1	521	518	747	472	623	539	498	617	641	1240	863	1089	1864	1057	1264	1244	1133	1464	1142	1258	1273	1053	974	877	884	845	1558	1112	1023	1227	1244	1109	736	2441	804	750	789	370	769	709	872	1122	1028	728	868	636	545	578	815
ENSMUSG00000032514.11:cdna:Ttc21a:protein_coding:1	1	1	0	0	0	0	1	0	2	2	1	5	4	0	3	2	4	5	1	2	0	3	1	2	4	0	6	0	0	2	3	1	0	5	0	2	0	0	0	2	2	4	3	1	3	0	1	2	2
ENSMUSG00000037674.15:cdna:Rfx7:protein_coding:1	412	326	490	330	525	444	451	497	534	855	626	845	1453	836	875	980	909	1094	743	844	978	740	692	604	637	550	1058	799	816	860	963	852	533	1351	459	395	571	261	490	520	623	763	672	509	623	563	443	515	631
ENSMUSG00000032515.8:cdna:Csrnp1:protein_coding:-1	139	157	238	115	190	166	44	53	44	180	111	148	250	145	169	94	102	95	141	124	151	135	123	106	46	52	106	153	155	185	194	150	92	198	62	71	167	84	154	135	251	231	57	32	60	236	223	252	311
ENSMUSG00000052336.7:cdna:Cx3cr1:protein_coding:-1	1942	1834	2499	1488	2407	2182	1420	1743	1575	6729	4345	5369	10356	5809	6534	6696	5581	6863	3426	3782	4187	3377	3204	2752	2359	1948	4796	4642	4612	5050	4791	4068	2883	10436	3308	3247	2681	1347	2557	2400	3714	3929	3235	1868	2275	2260	1749	2034	2809
ENSMUSG00000079243.3:cdna:Xirp1:protein_coding:-1	2	2	0	1	0	0	0	0	0	2	1	1	9	1	2	2	4	1	4	2	1	3	2	2	2	0	4	4	5	3	11	3	1	3	2	1	1	4	2	0	1	2	2	1	0	0	1	0	1
ENSMUSG00000032513.8:cdna:Gorasp1:protein_coding:-1	51	41	75	46	69	43	62	55	73	162	103	124	206	143	143	153	122	151	114	122	143	127	132	102	90	86	162	96	97	123	140	88	67	156	56	40	87	33	45	58	99	127	99	69	83	90	60	82	90
ENSMUSG00000032512.7:cdna:Wdr48:protein_coding:1	403	391	513	302	514	391	389	462	486	878	620	756	1312	707	951	881	821	983	627	760	795	681	645	538	482	462	880	709	673	699	832	701	436	1273	522	388	520	239	501	473	619	711	581	364	520	499	361	497	588
ENSMUSG00000022245.15:cdna:Skor1:protein_coding:-1	0	0	1	0	1	0	0	0	0	0	1	1	2	2	0	0	1	1	0	0	4	1	0	0	1	0	1	0	0	0	1	0	0	0	0	2	1	0	1	0	0	0	0	1	0	0	0	0	0
ENSMUSG00000032216.14:cdna:Nedd4:protein_coding:1	11	12	25	10	24	8	8	9	15	44	23	29	43	43	43	33	33	55	39	57	62	55	38	40	50	44	89	78	71	87	87	101	64	207	115	63	90	26	112	61	101	102	114	75	75	234	291	396	350
ENSMUSG00000058444.8:cdna:Map2k5:protein_coding:-1	141	146	215	115	179	166	136	152	158	318	206	277	460	306	310	307	296	428	267	311	313	298	197	255	230	176	390	308	244	310	326	321	186	411	159	123	214	104	219	204	258	263	206	144	162	187	168	202	240
ENSMUSG00000042262.5:cdna:Ccr8:protein_coding:1	0	0	1	0	0	0	0	0	0	0	0	0	0	0	0	0	0	0	0	0	0	0	0	0	0	0	0	0	0	0	0	2	0	0	0	0	0	0	1	0	0	0	0	0	0	1	0	0	1
ENSMUSG00000016559.14:cdna:H3f3b:protein_coding:-1	3037	3122	4038	2434	3799	3098	2008	2546	2391	6881	4470	5566	9898	5985	6175	4673	4204	5405	3015	3556	4137	3255	2877	2463	1841	1496	3149	3790	3274	3917	4131	3593	2443	9707	3223	2911	3204	1664	2900	3105	4396	4476	2326	1717	2044	3738	3238	3548	4580
ENSMUSG00000032519.11:cdna:Slc25a38:protein_coding:1	73	57	68	51	73	71	62	71	57	167	127	124	260	138	157	111	125	161	99	151	146	128	119	99	65	68	149	136	128	125	143	128	84	196	67	65	82	40	81	71	99	126	75	53	73	123	61	76	108
ENSMUSG00000036030.9:cdna:Prtg:protein_coding:1	23	16	18	15	29	21	15	23	23	40	38	37	38	37	40	38	45	36	23	31	27	21	25	23	25	20	31	38	33	46	38	21	31	45	31	26	25	12	23	18	29	29	26	16	25	38	37	40	49
ENSMUSG00000032518.6:cdna:Rpsa:protein_coding:1	1969	1932	2557	1574	2369	2075	1741	2171	2129	4732	3080	3949	6844	4193	4880	3796	3497	4362	2673	3246	3645	3109	2497	2088	1641	1388	2995	3209	2990	3293	3337	3217	2018	5915	2126	2072	1994	1071	1724	1687	2634	2705	1753	1203	1400	3076	2714	2752	3803
ENSMUSG00000034910.5:cdna:Pygo1:protein_coding:1	0	0	3	0	6	2	1	2	3	3	1	3	7	5	5	1	3	6	5	7	2	2	3	1	2	0	5	9	4	7	15	6	6	17	4	6	10	0	8	4	9	4	1	1	1	13	15	13	10
ENSMUSG00000037801.13:cdna:Iqch:protein_coding:-1	1	0	3	2	1	0	2	5	3	3	2	1	5	3	1	5	1	2	5	3	3	6	1	6	3	5	3	10	5	4	5	6	3	13	3	5	0	0	1	1	2	5	1	1	1	2	3	1	2
ENSMUSG00000032517.16:cdna:Mobp:protein_coding:1	3	4	7	5	7	13	3	6	4	7	6	7	14	11	6	16	8	12	6	4	7	8	5	12	5	8	14	21	25	26	8	23	6	89	14	30	5	0	6	2	7	5	7	3	4	5	3	6	14
ENSMUSG00000032403.8:cdna:2300009A05Rik:protein_coding:-1	39	28	50	19	51	47	41	69	49	96	83	72	153	88	77	96	83	110	65	92	106	84	71	72	47	40	90	101	72	92	93	106	48	137	32	23	82	33	51	54	69	94	53	31	46	70	54	66	84
ENSMUSG00000041794.13:cdna:Myrip:protein_coding:1	1	0	0	0	0	0	0	1	1	0	1	1	0	0	0	1	1	1	0	0	0	1	2	1	0	0	0	1	0	0	0	2	2	1	0	1	1	0	3	1	1	0	0	2	0	0	0	1	0
ENSMUSG00000020770.13:cdna:Unk:protein_coding:1	172	176	298	139	207	180	126	135	186	413	255	339	625	340	429	317	301	299	294	308	330	318	305	253	162	146	316	352	318	370	391	352	202	446	133	118	272	109	254	198	263	339	185	138	132	191	151	157	262
ENSMUSG00000006941.5:cdna:Eif1b:protein_coding:1	157	137	215	107	194	127	115	158	155	257	175	233	410	229	307	284	241	339	161	190	197	202	177	142	142	113	215	201	162	223	205	174	106	595	220	212	141	74	139	122	166	206	154	92	108	144	147	164	206
ENSMUSG00000041608.8:cdna:Entpd3:protein_coding:1	0	0	0	0	0	0	0	0	0	0	0	0	0	0	0	0	0	0	0	0	0	0	0	0	1	0	0	0	0	0	0	1	0	1	0	0	0	0	0	0	0	0	0	0	0	0	0	0	0
ENSMUSG00000108976.1:cdna:Gm29797:protein_coding:1	1	0	0	0	1	0	1	0	0	0	0	0	0	2	1	1	0	1	2	0	0	0	0	0	0	0	0	0	0	0	1	0	0	0	0	0	0	1	0	0	0	0	2	0	0	0	0	0	0
ENSMUSG00000034563.16:cdna:Ccpg1:protein_coding:1	158	154	195	122	204	158	148	195	174	312	229	286	529	234	348	443	420	538	407	422	551	443	378	325	476	409	790	414	349	367	431	433	255	847	269	224	254	117	204	213	255	305	511	382	426	136	96	133	193
ENSMUSG00000046470.5:cdna:Sox18:protein_coding:-1	1	0	1	0	0	0	0	0	1	1	1	0	0	0	0	1	0	0	1	0	0	0	0	0	0	0	0	0	0	0	0	0	0	1	0	0	0	0	0	0	0	0	0	0	0	0	0	0	0
ENSMUSG00000025794.9:cdna:Rpl14:protein_coding:1	1348	1267	1667	1025	1640	1413	1199	1499	1348	3612	2438	2907	4949	3226	3265	2660	2442	3223	1982	2284	2640	2241	1753	1512	1396	1103	2222	2279	2122	2301	2379	2183	1605	4351	1736	1569	1550	841	1347	1352	2028	2089	1280	881	1116	2392	2142	2243	2857
ENSMUSG00000089865.2:cdna:Gm44503:protein_coding:1	26	30	33	22	39	14	22	37	19	40	23	23	83	36	45	49	57	73	55	64	79	44	52	57	58	62	108	50	49	52	64	55	28	114	34	38	44	12	28	31	23	42	72	51	69	19	6	13	14
ENSMUSG00000059540.15:cdna:Tcea2:protein_coding:1	9	17	12	7	19	12	8	13	14	24	19	27	36	24	25	28	24	38	20	24	37	20	32	20	21	18	33	28	32	38	36	33	16	47	26	21	25	11	25	26	30	41	28	22	29	24	16	11	26
ENSMUSG00000079469.10:cdna:Pigb:protein_coding:-1	49	66	77	52	86	79	89	87	113	178	129	141	318	176	200	186	147	193	131	156	187	134	132	116	116	94	194	191	163	167	181	127	81	206	73	58	123	39	92	83	143	168	124	64	108	98	74	97	109
ENSMUSG00000092192.7:cdna:Dyx1c1:protein_coding:1	0	0	0	0	2	1	1	1	2	0	2	2	2	2	1	1	0	0	1	0	0	1	2	2	1	1	1	1	1	0	0	1	1	1	0	1	1	0	1	1	0	0	2	0	0	0	0	1	1
ENSMUSG00000086158.2:cdna:Ccpg1os:protein_coding:-1	14	19	23	18	22	23	16	19	31	34	21	41	71	25	48	53	44	67	36	45	44	25	41	28	43	17	66	44	31	45	45	46	26	66	29	25	33	15	23	24	20	27	41	37	41	25	18	16	22
ENSMUSG00000032202.11:cdna:Rab27a:protein_coding:1	28	17	30	16	25	20	33	44	44	75	62	71	112	66	88	71	58	78	49	42	67	44	37	42	42	25	52	42	38	43	43	38	24	47	16	15	24	8	21	16	26	36	27	24	21	10	14	7	19
ENSMUSG00000057948.12:cdna:Unc13d:protein_coding:-1	233	231	318	187	300	252	215	209	239	703	507	618	1026	610	709	525	528	631	539	650	643	525	495	495	298	307	562	623	596	639	702	626	403	861	337	297	407	199	359	308	470	576	355	244	235	422	344	380	483
ENSMUSG00000002458.13:cdna:Rgs19:protein_coding:-1	286	318	367	256	368	320	295	389	332	766	513	691	1094	690	791	611	612	726	495	584	656	511	453	424	333	345	672	553	542	596	614	557	347	1082	344	357	471	224	417	395	552	617	419	281	352	439	339	404	562
ENSMUSG00000092622.8:cdna:Khdc3:protein_coding:1	0	0	0	1	0	0	0	0	1	1	0	0	3	1	1	1	0	1	1	3	0	0	0	0	0	0	2	0	1	0	0	0	0	2	0	0	0	0	0	0	0	0	0	0	0	0	0	1	0
ENSMUSG00000032215.15:cdna:Rsl24d1:protein_coding:1	212	220	276	158	218	202	147	204	183	458	310	428	661	416	465	422	276	399	253	300	358	264	279	224	179	137	319	280	275	340	358	295	198	767	273	230	209	117	185	181	311	327	217	110	173	300	320	351	406
ENSMUSG00000092310.2:cdna:Gm20509:protein_coding:1	4	3	2	1	5	5	1	1	7	6	4	2	4	5	1	0	3	2	0	3	3	3	6	3	2	1	0	7	4	6	3	4	2	6	7	6	2	3	2	2	3	2	1	1	3	3	1	3	3
ENSMUSG00000037257.8:cdna:Aagab:protein_coding:1	233	198	306	168	279	235	265	310	326	739	474	621	1149	570	770	739	702	901	742	771	864	697	602	592	523	482	1034	637	544	641	726	637	430	901	306	253	429	179	410	393	493	636	677	426	594	322	251	260	423
ENSMUSG00000040936.15:cdna:Ulk4:protein_coding:-1	4	5	5	6	9	7	6	9	6	15	5	5	12	6	9	16	21	29	8	10	18	10	14	11	6	12	27	9	7	11	9	7	2	16	8	14	4	2	4	3	7	6	14	10	18	3	6	2	9
ENSMUSG00000034341.17:cdna:Wbp2:protein_coding:-1	348	378	494	294	434	363	338	424	411	700	444	615	1156	579	683	727	658	835	575	615	756	626	549	480	450	358	725	631	641	776	838	695	468	1076	370	342	519	255	475	417	641	701	435	303	418	397	401	480	567
ENSMUSG00000032402.12:cdna:Smad3:protein_coding:-1	78	80	115	61	93	89	58	57	63	310	171	213	408	249	271	267	269	334	240	274	259	237	239	217	166	161	331	361	339	392	416	320	196	1216	353	352	302	127	265	262	386	414	180	153	186	248	193	239	358
ENSMUSG00000045794.3:cdna:Lkaaear1:protein_coding:-1	0	0	0	0	0	0	0	0	0	0	0	0	0	0	0	0	0	0	0	0	0	0	0	0	0	0	0	0	0	0	0	0	0	0	0	0	0	0	0	1	0	0	0	0	0	0	0	0	0
ENSMUSG00000006932.17:cdna:Ctnnb1:protein_coding:1	1654	1647	2304	1325	2150	1771	1363	1570	1585	3807	2402	3060	5810	3195	3737	3469	3097	4188	2462	2789	3022	2554	2198	1914	1714	1455	3146	2892	2796	3205	3277	2961	1899	5239	1771	1519	2364	1195	2255	2361	3494	3514	1911	1329	1768	2834	2475	2947	3744
ENSMUSG00000062151.13:cdna:Unc13c:protein_coding:-1	4	5	7	4	6	5	4	5	9	14	9	12	22	10	10	13	13	14	8	10	13	9	5	6	5	3	11	10	10	8	11	8	7	17	14	6	7	3	5	6	5	8	6	5	3	6	9	6	11
ENSMUSG00000036867.7:cdna:Smad6:protein_coding:-1	274	290	426	274	409	341	302	310	368	630	493	625	1030	595	661	856	751	911	217	183	253	215	188	125	261	302	531	354	364	485	415	346	303	992	307	240	251	121	207	235	454	366	353	227	297	341	249	285	409
ENSMUSG00000044976.17:cdna:Wdr72:protein_coding:1	0	0	0	0	0	0	0	0	0	0	0	0	0	0	0	0	0	0	0	0	0	0	0	0	0	0	0	0	0	0	0	0	0	0	0	0	0	0	0	0	0	0	0	1	0	0	0	1	0
ENSMUSG00000054517.9:cdna:Trim65:protein_coding:-1	148	103	176	93	135	124	170	216	188	343	248	317	537	285	410	425	353	428	361	402	426	340	353	316	333	305	637	382	342	434	441	398	243	592	225	196	255	105	244	195	253	349	343	263	298	245	158	172	216
ENSMUSG00000020773.11:cdna:Trim47:protein_coding:-1	121	151	186	127	135	101	239	297	310	376	243	326	587	331	387	434	442	435	400	407	432	327	293	234	265	247	448	294	278	374	435	306	229	647	219	189	180	81	133	133	197	272	350	225	238	105	95	128	143
ENSMUSG00000027584.16:cdna:Oprl1:protein_coding:1	0	0	0	0	0	0	1	0	1	0	0	1	2	1	0	1	1	3	0	0	1	0	0	0	1	0	2	0	1	1	2	0	0	2	0	1	1	0	2	1	0	1	0	0	0	0	0	0	2
ENSMUSG00000043013.10:cdna:Onecut1:protein_coding:1	0	0	1	1	0	0	0	0	0	0	0	0	1	1	0	0	0	0	0	1	2	0	2	1	0	0	0	2	1	1	1	0	1	0	0	2	1	0	0	0	0	0	1	0	0	0	0	1	0
ENSMUSG00000032536.11:cdna:Trak1:protein_coding:1	576	554	807	433	737	590	506	551	543	1068	745	960	1635	1044	1096	1044	919	1142	868	964	1117	885	801	743	501	540	1040	934	925	1004	1074	964	573	2129	670	596	732	329	593	586	870	1031	641	422	581	634	516	594	774
ENSMUSG00000034858.16:cdna:Fam214a:protein_coding:1	67	54	94	53	87	72	134	141	202	201	138	156	305	136	220	390	442	447	445	516	577	473	367	363	564	503	1086	324	311	289	366	405	191	197	67	55	191	81	195	147	156	278	797	547	752	128	104	123	168
ENSMUSG00000032532.7:cdna:Cck:protein_coding:-1	0	1	0	0	0	0	0	0	0	0	0	0	0	0	0	0	0	0	0	0	0	0	0	0	0	0	1	0	0	0	0	0	0	0	0	0	0	0	0	0	0	1	0	0	0	0	0	0	0
ENSMUSG00000007656.13:cdna:Arpp19:protein_coding:1	309	286	364	204	364	319	311	376	406	724	500	627	1123	677	704	662	587	729	390	423	526	375	343	290	278	230	527	555	556	651	588	575	355	1175	393	346	397	192	322	384	494	491	452	302	339	452	417	449	526
ENSMUSG00000032401.15:cdna:Lctl:protein_coding:1	0	0	1	0	0	0	0	0	0	0	1	0	0	0	1	0	0	0	0	0	0	0	0	0	0	0	0	0	0	0	0	0	0	0	0	0	0	0	0	0	0	0	0	0	0	0	0	0	0
ENSMUSG00000032400.17:cdna:Zwilch:protein_coding:-1	132	110	161	97	168	144	157	210	198	420	245	368	631	412	370	304	306	274	154	162	198	166	141	83	26	16	46	138	138	185	189	121	105	155	57	44	126	71	86	113	156	168	59	38	40	121	117	121	159
ENSMUSG00000032530.14:cdna:Lyzl4:protein_coding:-1	3	1	1	3	4	6	4	6	3	10	5	11	8	8	7	14	10	8	1	3	3	7	7	0	3	3	8	1	4	5	11	2	2	25	8	8	1	4	2	1	4	5	5	7	8	1	2	3	3
ENSMUSG00000032528.5:cdna:Vipr1:protein_coding:1	0	2	3	0	2	3	4	3	7	5	7	9	20	8	9	24	17	18	23	14	16	25	13	5	9	12	25	6	9	17	11	7	5	14	9	9	3	1	6	6	5	10	12	15	14	3	5	1	3
ENSMUSG00000020775.13:cdna:Mrpl38:protein_coding:-1	74	87	121	60	106	94	52	63	76	216	127	181	281	160	222	141	118	141	113	119	138	86	83	82	66	67	106	102	112	117	109	112	95	229	68	56	101	46	104	77	130	139	79	44	57	152	131	155	196
ENSMUSG00000034593.16:cdna:Myo5a:protein_coding:1	2939	2854	3689	2249	3480	2968	3197	3791	3699	5458	3775	4870	9196	4639	5749	6858	6546	8123	5154	6169	6461	5327	4636	4248	5394	4134	8647	5303	4584	5325	5781	5255	3205	12222	4084	3594	3619	1660	3258	3188	4596	5132	5247	3667	4805	3897	3575	4054	4935
ENSMUSG00000061536.13:cdna:Sec22c:protein_coding:-1	42	56	52	51	57	51	63	79	90	131	86	136	242	131	155	173	120	170	111	109	142	104	103	74	99	76	146	122	93	91	115	114	60	191	76	58	62	35	63	64	89	108	94	65	82	80	47	80	96
ENSMUSG00000032526.11:cdna:Ss18l2:protein_coding:1	42	44	55	31	44	29	37	39	51	112	62	92	158	88	80	110	76	89	62	64	103	70	59	50	52	32	82	75	62	75	93	76	43	211	70	72	56	26	41	44	85	69	51	36	34	70	55	76	108
ENSMUSG00000010505.15:cdna:Myt1:protein_coding:1	1	0	1	1	1	0	1	0	0	0	0	2	1	0	0	0	1	0	0	0	1	3	0	1	1	0	0	5	2	2	2	1	1	3	0	2	2	0	2	0	1	0	1	3	0	0	0	1	2
ENSMUSG00000033590.8:cdna:Myo5c:protein_coding:1	0	1	0	0	0	1	1	1	1	5	0	5	8	0	6	2	2	3	4	3	6	4	4	3	1	0	1	5	4	2	3	4	3	4	3	1	2	1	1	1	0	4	1	2	2	1	2	0	3
ENSMUSG00000013419.7:cdna:Zfp651:protein_coding:1	4	6	9	2	2	3	6	2	8	6	6	8	17	9	3	21	16	15	5	10	14	6	4	6	9	11	17	8	6	14	8	7	7	42	10	10	5	1	5	4	12	4	7	9	8	9	9	7	8
ENSMUSG00000032525.15:cdna:Nktr:protein_coding:1	1371	1492	1915	1195	1959	1532	1280	1546	1527	3580	2456	3220	5511	3039	3634	3595	3461	4365	2878	3298	3503	2781	2773	2545	2406	1954	4036	2821	2476	2918	3194	2935	1638	7579	2527	2347	2042	941	1907	1990	2688	2853	2027	1479	1875	2147	1930	2181	2640
ENSMUSG00000032192.9:cdna:Gnb5:protein_coding:1	30	22	33	28	26	26	28	34	24	49	36	39	79	39	62	80	66	71	51	70	73	43	41	40	57	32	88	68	61	77	72	66	27	126	47	40	39	20	37	23	36	53	46	44	50	38	21	41	47
ENSMUSG00000042688.16:cdna:Mapk6:protein_coding:-1	990	970	1274	799	1196	1000	859	1139	1057	1727	1133	1453	2707	1603	1764	1752	1540	2091	1004	1092	1241	988	926	857	577	489	1073	1328	1218	1420	1407	1358	803	5618	1843	1572	1062	530	924	995	1595	1444	610	429	558	1585	1415	1656	2018
ENSMUSG00000020776.18:cdna:Fbf1:protein_coding:-1	110	103	149	81	129	110	102	112	135	217	141	218	324	206	205	238	231	273	214	223	282	181	174	155	146	151	314	227	207	239	261	209	154	328	128	87	131	66	145	110	153	198	202	118	151	129	101	120	172
ENSMUSG00000042487.6:cdna:Leo1:protein_coding:1	93	104	131	62	117	83	73	106	123	209	117	184	288	196	229	160	142	172	111	120	119	102	113	86	66	51	137	133	118	165	135	105	79	312	100	119	100	54	64	66	123	141	79	57	69	135	118	146	156
ENSMUSG00000058587.9:cdna:Tmod3:protein_coding:-1	852	822	1155	655	1060	949	738	923	909	1969	1335	1645	2987	1661	2050	1612	1532	1959	1410	1593	1704	1485	1281	1094	936	814	1781	1641	1466	1715	1839	1473	1002	3523	1074	934	1184	604	1084	1112	1532	1671	1033	656	944	1144	916	1136	1437
ENSMUSG00000032399.8:cdna:Rpl4:protein_coding:1	2882	2941	3739	2187	3378	2956	2492	3057	2928	6660	4280	5492	9599	5988	6176	5336	4867	6158	3733	4856	5391	4645	3995	3607	2779	2258	4824	5124	4775	5476	5312	5030	3433	9064	3425	3459	3374	1805	2994	3064	4531	4582	2738	1969	2420	4680	4303	4428	5730
ENSMUSG00000027589.14:cdna:Pcmtd2:protein_coding:1	156	167	218	98	215	161	143	169	189	367	288	342	575	265	357	461	440	574	449	553	528	459	416	371	569	461	941	307	311	323	402	378	234	322	108	97	270	123	237	259	265	370	577	438	558	168	120	130	183
ENSMUSG00000032186.15:cdna:Tmod2:protein_coding:-1	2	1	1	2	1	2	2	1	3	2	3	5	10	1	2	6	3	7	2	1	1	1	4	2	1	2	6	7	5	7	10	6	6	16	9	5	4	3	2	2	1	1	6	3	1	1	3	5	4
ENSMUSG00000032184.5:cdna:Lysmd2:protein_coding:1	0	0	0	0	0	1	0	0	0	0	0	1	0	0	0	0	0	0	0	1	0	0	0	0	0	1	0	0	0	0	0	0	0	0	1	0	2	0	0	0	2	0	1	1	1	2	1	1	5
ENSMUSG00000020778.12:cdna:Ten1:protein_coding:1	137	122	184	104	170	129	140	157	123	290	196	237	483	283	300	339	285	358	170	189	244	198	150	165	121	108	237	184	207	205	213	213	148	360	134	135	133	94	121	137	194	193	141	81	97	159	135	156	173
ENSMUSG00000020777.16:cdna:Acox1:protein_coding:-1	374	367	521	303	507	424	385	432	404	716	477	616	1119	647	703	789	713	944	500	578	690	567	503	417	474	347	813	570	550	607	685	598	360	1250	400	396	448	229	391	438	610	627	493	361	508	469	376	442	564
ENSMUSG00000032181.7:cdna:Scg3:protein_coding:-1	0	0	0	0	0	0	0	0	0	0	0	0	0	0	0	0	0	0	0	0	0	0	0	0	0	0	0	0	0	0	0	0	0	0	0	0	0	0	0	0	0	0	0	0	0	1	0	0	0
ENSMUSG00000032398.7:cdna:Snapc5:protein_coding:1	124	108	189	101	178	130	123	146	143	342	233	301	499	295	322	270	249	328	145	198	219	171	165	145	169	115	243	209	217	235	249	222	152	555	222	192	149	85	135	151	204	229	162	128	143	157	148	186	188
ENSMUSG00000038628.8:cdna:Polr3k:protein_coding:1	166	152	201	112	192	172	157	198	195	385	260	337	589	335	381	297	298	385	200	262	260	225	210	165	156	140	268	227	220	253	256	216	148	425	141	132	205	90	157	173	263	263	170	165	182	235	197	228	250
ENSMUSG00000035337.3:cdna:Uchl4:protein_coding:1	6	3	8	4	12	7	6	8	5	33	12	18	31	14	18	17	15	17	4	12	6	10	7	5	9	4	3	9	7	12	7	7	3	19	8	12	7	1	8	4	5	4	6	3	4	7	11	8	18
ENSMUSG00000007908.14:cdna:Hmgcll1:protein_coding:1	0	0	0	0	0	0	0	0	0	0	0	0	1	0	0	0	0	0	0	0	0	0	0	0	1	0	0	2	0	1	0	0	0	1	0	0	0	0	0	0	1	0	0	0	0	3	5	0	2
ENSMUSG00000004936.8:cdna:Map2k1:protein_coding:-1	707	722	1018	546	894	706	524	597	599	1681	1083	1340	2558	1565	1594	1153	997	1348	1040	1123	1363	1056	989	890	615	560	1195	1216	1208	1313	1337	1105	774	2528	791	733	952	457	834	863	1349	1343	748	472	650	1204	1120	1232	1556
ENSMUSG00000032179.7:cdna:Bmp5:protein_coding:1	1	1	0	0	0	0	0	0	0	0	2	1	2	0	0	0	2	1	0	1	0	0	0	0	0	0	2	1	1	3	2	3	0	4	0	0	1	0	0	0	1	2	1	2	0	1	0	3	0
ENSMUSG00000098505.2:cdna:Gm14496:protein_coding:1	0	0	0	0	0	0	0	0	0	1	0	0	0	0	0	0	0	0	0	0	0	0	0	0	0	0	0	0	0	0	0	0	0	0	0	0	0	0	0	0	0	0	0	0	0	0	0	0	0
ENSMUSG00000059383.14:cdna:Gfral:protein_coding:-1	0	0	0	0	0	0	0	0	0	0	0	0	0	0	0	0	0	0	0	0	0	0	0	0	0	0	0	0	0	0	0	0	0	0	0	0	0	0	0	0	0	0	0	0	0	0	0	0	0
ENSMUSG00000034282.3:cdna:Evpl:protein_coding:-1	0	0	1	0	0	0	0	0	0	1	0	0	0	0	0	0	0	1	0	1	0	0	0	0	0	0	0	0	2	0	1	0	0	0	1	0	1	0	0	0	0	0	0	0	0	1	1	0	1
ENSMUSG00000032360.16:cdna:Hcrtr2:protein_coding:-1	0	0	0	0	0	0	0	0	0	0	0	0	0	0	0	0	0	0	0	0	0	0	0	0	0	0	0	0	0	0	0	0	0	0	0	0	0	0	0	0	0	0	1	0	0	0	0	0	1
ENSMUSG00000032397.7:cdna:Tipin:protein_coding:1	82	70	97	60	111	80	141	209	174	460	251	338	574	426	443	260	180	228	77	92	123	79	78	47	35	39	67	152	144	170	130	109	83	222	80	64	86	53	85	95	152	140	48	40	49	192	170	191	235
ENSMUSG00000032358.12:cdna:Fam83b:protein_coding:-1	0	0	0	0	0	0	0	0	0	0	0	0	0	0	0	0	0	0	0	0	0	0	0	0	0	0	0	0	0	0	0	0	0	0	0	0	0	0	0	0	0	0	0	0	0	0	0	0	0
ENSMUSG00000020780.15:cdna:Srp68:protein_coding:-1	219	222	302	202	332	219	187	234	212	499	344	426	757	470	522	459	353	421	359	421	523	382	339	289	250	218	438	420	389	441	434	461	260	780	264	254	331	151	261	263	424	409	272	211	255	351	369	384	505
ENSMUSG00000032357.12:cdna:Tinag:protein_coding:-1	0	0	0	0	0	0	0	0	0	0	0	0	0	0	0	0	0	0	0	0	0	0	0	0	0	0	0	0	0	0	0	0	0	0	0	0	0	0	0	0	0	0	0	0	0	0	0	0	0
ENSMUSG00000032396.17:cdna:Dis3l:protein_coding:-1	90	85	113	74	96	108	88	114	102	254	183	192	362	216	256	215	169	216	150	186	239	187	143	147	123	93	228	179	192	177	218	167	134	292	86	96	142	70	131	118	189	177	109	74	109	142	143	138	177
ENSMUSG00000032355.16:cdna:Mlip:protein_coding:-1	2	3	3	0	2	4	4	2	4	7	3	3	5	6	5	2	2	6	3	2	6	5	3	3	3	0	2	8	11	13	12	12	6	18	7	6	2	2	3	1	3	4	5	3	1	3	0	4	3
ENSMUSG00000020793.5:cdna:Galr2:protein_coding:1	0	0	0	0	0	0	0	0	0	1	0	0	0	0	0	0	0	0	0	0	0	1	0	0	0	1	0	0	0	1	0	0	0	0	0	0	1	0	0	0	0	0	0	0	0	0	0	0	0
ENSMUSG00000036466.17:cdna:Megf11:protein_coding:1	2	1	1	0	5	1	1	3	2	1	4	4	6	3	4	1	1	3	0	3	1	3	4	2	1	1	2	6	5	4	7	7	3	16	6	4	5	2	4	2	3	4	2	0	3	5	1	4	3
ENSMUSG00000032352.16:cdna:Lrrc1:protein_coding:-1	7	5	19	12	13	11	9	11	12	13	5	10	17	5	14	22	23	28	21	18	29	16	17	8	22	13	27	10	8	3	13	10	10	30	5	8	10	3	12	10	7	17	15	15	14	9	10	11	14
ENSMUSG00000020792.15:cdna:Exoc7:protein_coding:-1	152	148	191	113	185	184	158	164	166	374	317	334	569	312	388	369	315	425	296	321	393	308	278	220	194	204	403	326	321	321	327	333	197	556	174	164	232	104	198	180	301	338	248	168	215	192	171	204	247
ENSMUSG00000044938.8:cdna:Klhl31:protein_coding:1	3	0	1	0	0	0	1	1	2	0	3	1	1	0	3	4	0	2	1	2	2	5	0	0	1	0	3	1	4	4	3	7	2	9	4	3	0	0	0	4	0	3	1	1	0	2	3	1	3
ENSMUSG00000032350.9:cdna:Gclc:protein_coding:1	730	692	1011	557	867	776	677	812	850	682	444	582	979	595	689	983	777	905	411	458	524	533	384	357	299	241	443	686	759	854	851	749	476	1778	621	526	787	368	734	796	1337	1144	387	245	279	1429	1470	1623	1797
ENSMUSG00000034227.7:cdna:Foxj1:protein_coding:-1	0	0	0	1	2	0	1	0	0	0	0	0	1	2	0	1	1	0	1	1	0	0	0	0	0	0	0	2	1	0	1	0	0	0	1	0	0	0	0	0	0	0	0	0	0	1	0	0	1
ENSMUSG00000032349.13:cdna:Elovl5:protein_coding:1	302	283	406	252	374	299	371	449	404	690	467	570	1083	629	699	725	653	835	363	444	521	434	368	317	313	242	543	457	458	543	481	437	309	1265	399	333	263	136	271	290	438	457	365	217	327	366	313	355	449
ENSMUSG00000004771.12:cdna:Rab11a:protein_coding:-1	747	715	1037	653	969	799	711	819	851	1655	1158	1494	2605	1578	1756	1547	1408	1780	1009	1182	1229	1072	998	862	728	599	1438	1226	1131	1285	1342	1168	750	3712	1260	1104	1026	520	885	952	1489	1468	953	642	840	984	877	1100	1358
ENSMUSG00000023333.8:cdna:Gcm1:protein_coding:1	1	1	0	1	1	2	0	1	1	0	0	1	0	0	0	2	2	2	0	0	0	1	1	1	1	0	5	2	1	2	1	0	1	3	2	4	0	0	0	0	0	0	1	2	0	0	0	0	1
ENSMUSG00000052949.14:cdna:Rnf157:protein_coding:-1	78	72	83	66	96	76	144	153	170	307	212	296	446	261	307	242	174	268	183	217	205	208	159	117	73	63	130	236	245	272	274	278	142	208	66	55	165	79	152	113	207	238	64	54	46	147	114	142	154
ENSMUSG00000001366.14:cdna:Fbxo9:protein_coding:-1	89	75	128	75	128	95	86	114	116	219	142	160	333	187	222	221	226	210	140	166	213	164	134	125	147	123	276	127	127	173	200	156	96	278	94	99	122	56	94	125	133	168	130	91	165	126	82	104	155
ENSMUSG00000053641.9:cdna:Dennd4a:protein_coding:1	450	443	594	354	559	496	436	555	567	1161	751	999	1865	986	1171	1233	1126	1406	893	997	1106	886	840	774	748	641	1318	922	887	1022	1121	1001	672	1522	489	400	752	346	644	603	831	954	742	544	648	649	537	623	796
ENSMUSG00000009828.15:cdna:Ick:protein_coding:1	52	51	71	36	66	58	45	57	54	83	76	105	121	88	82	140	123	162	145	113	132	122	92	78	98	85	201	94	85	98	105	104	70	125	44	39	57	34	57	62	72	93	105	74	84	63	50	63	63
ENSMUSG00000034452.7:cdna:Slc24a1:protein_coding:-1	0	0	0	0	0	0	1	0	1	0	0	0	1	0	1	0	0	0	0	0	0	0	0	0	0	0	2	0	1	0	0	0	0	0	2	0	0	0	0	0	0	0	0	1	0	0	0	0	1
ENSMUSG00000032348.6:cdna:Gsta4:protein_coding:1	0	0	0	0	0	0	0	1	0	0	1	1	0	0	1	0	1	1	1	1	2	0	0	0	0	0	1	1	0	0	0	0	0	1	0	0	0	0	1	0	0	1	0	1	0	1	1	0	0
ENSMUSG00000034263.13:cdna:Ints14:protein_coding:1	166	177	212	132	190	163	167	178	164	354	210	274	624	328	375	297	248	330	192	240	250	216	185	177	122	107	239	206	211	245	240	200	126	410	154	114	172	65	140	155	231	221	137	106	135	208	168	194	231
ENSMUSG00000074183.3:cdna:Gsta1:protein_coding:1	0	0	0	0	0	0	0	0	1	1	1	1	1	1	0	0	0	0	0	0	0	0	0	0	0	0	0	0	0	0	0	1	0	0	0	0	0	0	0	0	0	0	0	0	0	0	1	0	0
ENSMUSG00000111709.1:cdna:Gm3776:protein_coding:1	0	0	0	0	0	0	0	0	0	0	1	1	1	0	1	0	0	0	0	0	0	0	0	0	0	0	0	0	0	0	0	0	0	0	0	0	0	0	0	0	0	0	0	0	0	0	0	0	0
ENSMUSG00000050628.6:cdna:Ubald2:protein_coding:1	201	181	240	131	210	184	194	232	235	516	337	431	731	424	464	583	475	616	367	391	427	390	320	270	168	141	269	349	366	377	379	356	223	335	142	102	251	123	243	230	337	335	192	136	126	210	181	227	286
ENSMUSG00000074179.11:cdna:Gm10639:protein_coding:1	0	0	0	0	0	0	0	0	1	0	0	0	0	0	0	0	0	0	0	0	0	0	0	0	0	0	0	0	0	0	0	0	0	0	0	0	0	0	0	0	0	0	0	0	1	0	0	0	0
ENSMUSG00000033629.6:cdna:Hacd3:protein_coding:-1	173	168	227	112	227	158	214	206	198	501	340	402	798	439	518	393	340	436	256	298	340	269	222	214	188	153	341	309	300	373	331	270	159	645	199	191	245	142	205	203	319	352	228	151	205	380	278	351	469
ENSMUSG00000070331.14:cdna:Qrich2:protein_coding:-1	0	0	0	0	0	0	0	0	0	0	0	0	0	0	0	1	0	0	0	0	0	0	0	0	0	0	0	0	0	1	0	2	0	0	0	1	0	0	0	0	0	0	0	2	1	0	0	0	0
ENSMUSG00000066463.13:cdna:Omt2a:protein_coding:-1	0	0	0	0	0	0	0	0	0	0	0	0	0	0	0	0	0	0	0	0	0	0	0	0	0	0	0	0	0	0	0	0	0	0	0	0	0	0	0	0	0	0	0	0	0	0	0	0	0
ENSMUSG00000015869.16:cdna:Prpsap1:protein_coding:-1	193	185	225	130	208	170	136	188	179	281	219	240	439	227	302	351	311	402	262	305	348	244	231	225	229	175	363	250	267	237	296	265	182	399	160	139	212	95	158	172	247	257	244	174	214	214	178	174	227
ENSMUSG00000038750.12:cdna:Omt2b:protein_coding:1	0	0	0	0	0	0	0	0	0	0	0	0	0	0	0	0	0	0	0	0	0	0	0	0	0	0	0	0	0	0	0	0	0	0	0	0	0	0	0	0	0	0	0	0	0	0	0	0	0
ENSMUSG00000057933.10:cdna:Gsta2:protein_coding:-1	0	0	0	0	0	0	0	0	0	0	1	0	1	0	0	0	0	0	0	0	0	0	0	0	0	0	0	0	2	1	0	0	0	0	0	0	0	0	0	0	0	0	0	0	2	0	0	0	1
ENSMUSG00000032393.15:cdna:Dpp8:protein_coding:1	967	987	1294	797	1205	997	971	1073	1071	2068	1320	1743	3169	1719	2020	2081	1943	2471	1500	1656	1868	1476	1464	1166	1399	1217	2413	1636	1470	1676	1881	1661	1016	3977	1288	1084	1165	592	1144	1110	1449	1697	1419	1023	1234	1090	835	1032	1379
ENSMUSG00000060461.5:cdna:Dppa5a:protein_coding:-1	0	0	0	0	0	0	0	0	0	0	0	0	0	0	0	0	0	0	0	0	0	0	0	0	0	0	0	0	0	0	0	0	0	0	0	0	0	0	0	0	0	1	0	0	0	0	0	0	0
ENSMUSG00000032346.7:cdna:Ooep:protein_coding:-1	2	0	4	1	2	0	1	2	1	3	3	5	9	1	4	5	4	7	3	7	3	3	5	4	1	6	4	18	12	14	13	9	3	16	5	5	5	2	1	2	2	3	2	1	3	5	2	2	2
ENSMUSG00000070291.4:cdna:Ddx43:protein_coding:1	1	0	2	0	0	0	0	0	2	2	3	1	4	1	1	3	1	1	1	1	1	0	0	1	0	0	3	1	0	1	1	0	2	3	2	1	0	0	1	1	0	0	1	0	1	0	0	1	0
ENSMUSG00000061878.15:cdna:Sphk1:protein_coding:1	5	4	6	1	7	4	1	2	3	9	7	8	18	9	15	6	5	6	7	9	8	6	5	11	3	6	8	16	6	16	16	14	9	47	12	9	9	7	8	7	11	16	2	5	4	22	18	22	29
ENSMUSG00000032344.17:cdna:Mb21d1:protein_coding:-1	304	305	428	248	375	299	147	171	161	717	498	568	961	621	690	297	218	298	297	335	364	314	337	250	106	93	177	409	353	399	445	357	239	414	182	158	278	138	220	252	373	382	121	94	117	346	294	314	447
ENSMUSG00000032342.13:cdna:Mto1:protein_coding:1	167	125	159	116	150	142	92	122	157	329	249	256	465	299	309	276	255	345	228	252	266	211	225	167	154	190	283	257	204	234	290	281	149	537	176	160	167	88	145	143	254	211	168	129	152	194	156	171	243
ENSMUSG00000037742.14:cdna:Eef1a1:protein_coding:-1	16393	16677	22173	13382	20104	17672	15128	18016	17562	39859	26948	34154	60353	35532	40553	33201	29837	38826	26946	32195	36190	30878	26516	23259	18655	15123	30717	32745	29771	32922	34011	31654	20423	54309	19977	18188	20847	10828	19257	19549	27035	28878	17884	12599	16010	24556	21223	23515	30298
ENSMUSG00000032816.15:cdna:Igdcc4:protein_coding:1	1	3	0	1	4	4	1	3	2	5	2	5	3	5	6	3	7	7	5	1	4	5	0	2	3	6	9	6	7	8	8	12	1	15	5	9	5	3	2	5	9	5	4	5	3	6	4	9	10
ENSMUSG00000049624.14:cdna:Slc17a5:protein_coding:-1	304	285	371	199	356	296	379	416	401	739	509	644	1209	641	746	853	770	1060	619	648	798	671	575	567	485	426	876	628	567	627	690	606	382	1106	368	320	401	210	334	397	538	642	451	345	438	413	378	385	512
ENSMUSG00000032394.6:cdna:Igdcc3:protein_coding:1	0	0	0	0	0	0	0	0	0	0	0	0	0	0	0	0	0	0	0	0	0	0	0	0	0	0	0	0	0	0	0	0	0	0	0	0	0	0	0	0	0	0	0	0	0	0	0	0	0
ENSMUSG00000046186.8:cdna:Cd109:protein_coding:1	134	153	178	119	149	118	152	177	187	526	321	447	764	486	472	341	250	347	243	322	346	308	264	203	25	29	71	276	248	307	249	235	161	522	192	146	204	119	176	253	538	334	44	29	40	428	456	445	515
ENSMUSG00000020802.8:cdna:Ube2o:protein_coding:-1	127	126	187	139	166	126	109	128	121	230	147	220	322	191	223	214	179	225	169	175	193	162	136	138	125	101	194	192	189	204	210	237	118	560	187	161	183	83	143	119	195	213	128	111	123	199	174	191	238
ENSMUSG00000032392.11:cdna:Parp16:protein_coding:1	23	26	25	15	33	23	15	16	23	36	16	21	39	32	25	37	43	40	25	27	36	32	13	31	16	13	37	29	20	29	37	27	23	66	27	27	25	10	31	13	40	46	23	12	27	25	18	22	31
ENSMUSG00000095672.1:cdna:AC133103.5:protein_coding:-1	1	0	2	3	4	4	3	0	0	8	9	10	13	9	10	2	2	4	3	6	5	2	4	7	3	1	4	6	10	11	11	7	6	5	3	1	4	2	9	5	2	7	0	0	1	5	4	3	5
ENSMUSG00000095755.1:cdna:CR974586.4:protein_coding:-1	0	0	0	0	0	0	0	0	0	0	0	0	0	0	0	0	0	0	0	0	0	0	0	0	0	0	0	0	0	0	0	0	0	0	0	0	0	0	0	0	0	0	0	0	0	0	0	0	0
ENSMUSG00000068697.6:cdna:Myoz1:protein_coding:-1	0	4	1	0	1	3	3	1	3	5	2	2	7	7	7	6	6	6	3	4	9	4	2	0	2	2	7	6	4	8	6	5	1	12	2	6	4	0	3	3	2	4	3	1	1	3	2	2	5
ENSMUSG00000091561.2:cdna:Gm6665:protein_coding:-1	0	0	1	0	0	0	0	0	0	0	0	0	0	0	0	0	0	0	0	0	0	0	0	0	0	0	0	0	0	0	0	0	0	0	0	0	0	0	0	0	0	0	0	1	0	0	0	0	0
ENSMUSG00000091119.1:cdna:Ccdc152:protein_coding:-1	0	0	0	0	0	0	0	0	0	0	0	0	0	0	0	0	0	0	0	0	0	0	0	0	0	0	0	0	0	0	0	0	0	0	0	0	0	0	0	0	0	0	0	0	0	0	0	0	0
ENSMUSG00000041841.7:cdna:Rpl37:protein_coding:1	886	875	1080	724	1005	962	919	1036	799	1918	1232	1679	2637	1779	1928	1637	1463	1861	1282	1571	1690	1601	1459	1230	1059	850	1769	1827	1616	1880	1809	1984	1301	2810	1379	1248	1110	729	1024	997	1324	1484	997	664	793	1514	1370	1416	1765
ENSMUSG00000033960.5:cdna:9430020K01Rik:protein_coding:1	16	12	20	10	19	21	12	17	20	26	17	15	25	18	20	38	29	31	10	13	9	13	10	11	16	11	20	25	11	12	19	8	8	42	18	12	11	3	13	6	22	7	15	9	11	24	27	36	33
ENSMUSG00000022515.5:cdna:Anks3:protein_coding:-1	65	53	80	50	79	62	67	79	53	124	97	114	214	107	118	180	135	176	116	121	158	111	116	94	101	96	182	134	114	162	172	112	73	333	90	73	93	41	91	83	132	138	135	111	123	87	75	93	98
ENSMUSG00000071540.3:cdna:3425401B19Rik:protein_coding:-1	0	0	0	0	0	1	0	0	0	0	1	0	0	1	0	1	0	2	0	0	0	0	0	0	0	0	1	2	1	1	0	1	0	2	1	0	0	0	0	0	1	1	0	0	0	0	1	1	0
ENSMUSG00000094474.1:cdna:AC123873.2:protein_coding:1	0	0	0	0	0	0	0	0	0	0	0	0	0	0	0	0	0	0	0	0	0	0	0	0	0	0	0	0	0	0	0	0	0	0	0	0	0	0	0	0	0	0	0	0	0	0	0	0	0
ENSMUSG00000060657.7:cdna:Marf1:protein_coding:-1	658	699	891	562	855	679	690	784	761	1727	1194	1466	2610	1375	1784	1644	1527	1839	1589	1706	1918	1604	1410	1270	1394	1257	2471	1649	1661	1856	2015	1783	1119	2117	742	607	1211	557	1125	1000	1224	1687	1612	1059	1457	916	742	864	1095
ENSMUSG00000059898.8:cdna:Dsc3:protein_coding:-1	0	0	0	0	0	0	0	0	0	0	0	0	0	0	0	0	0	0	0	0	0	0	0	0	0	0	0	0	0	0	0	0	0	0	0	0	0	0	0	0	0	0	0	0	0	0	0	0	0
ENSMUSG00000094962.1:cdna:Gm21954:protein_coding:-1	0	0	0	0	0	0	0	0	0	0	0	0	0	0	0	0	0	0	0	0	0	0	0	0	0	0	0	0	0	0	0	0	0	0	0	0	0	0	0	0	0	0	0	0	0	0	0	0	0
ENSMUSG00000040957.14:cdna:Cables1:protein_coding:1	3	4	3	1	2	0	1	6	6	5	1	4	8	4	5	16	14	17	14	10	18	5	3	3	18	31	55	6	3	3	7	5	2	7	3	2	1	0	1	1	2	5	41	23	31	0	1	1	0
ENSMUSG00000034265.7:cdna:Zdhhc14:protein_coding:1	263	235	386	234	388	245	474	472	527	545	436	571	868	494	700	912	919	1176	826	803	794	721	622	583	862	864	1528	556	459	609	714	641	331	1644	523	451	375	158	369	279	372	541	795	605	716	239	154	219	300
ENSMUSG00000041471.8:cdna:Fam35a:protein_coding:-1	24	34	46	26	33	35	46	60	40	112	67	89	174	84	107	127	96	141	95	89	92	84	66	60	57	72	121	96	71	82	99	61	42	94	35	29	56	28	45	49	75	79	97	53	80	55	40	50	64
ENSMUSG00000094724.7:cdna:Rnaset2b:protein_coding:1	457	481	622	350	561	481	390	470	512	1007	650	792	1383	846	886	902	862	1123	801	983	1022	903	785	637	499	464	899	859	809	867	920	809	525	1435	500	475	605	289	519	532	754	810	650	379	565	492	439	479	627
ENSMUSG00000059481.4:cdna:Plg:protein_coding:1	0	0	0	0	0	0	0	0	0	0	0	0	0	0	0	0	0	0	0	0	0	0	0	0	0	0	0	0	0	0	0	0	0	0	0	0	0	0	0	0	0	0	0	0	0	0	0	0	0
ENSMUSG00000022871.12:cdna:Fetub:protein_coding:1	1	0	0	0	0	0	0	0	0	0	0	0	0	0	0	0	0	0	0	0	1	0	0	0	0	1	1	0	0	0	0	2	0	0	1	0	0	0	0	0	0	0	0	0	0	0	0	0	0
ENSMUSG00000056124.5:cdna:B4galt6:protein_coding:-1	1976	1875	2729	1625	2620	2127	1528	1797	1816	3538	2478	3144	5699	3048	3453	2916	2619	3614	2949	3132	3281	2654	2553	2361	2021	1803	3471	2987	3060	3326	3865	3069	1904	8532	2768	2550	2216	1061	1945	1877	2264	3105	2132	1604	1905	1756	1315	1519	2137
ENSMUSG00000036225.14:cdna:Kctd1:protein_coding:-1	16	16	14	15	18	18	3	6	17	29	25	26	41	20	27	14	13	20	12	18	19	22	31	32	15	13	36	15	14	34	25	21	14	18	7	3	13	4	15	12	25	20	20	17	10	16	15	20	33
ENSMUSG00000041534.8:cdna:Rbp3:protein_coding:1	0	0	0	0	0	0	0	0	0	0	0	0	0	0	0	0	0	0	0	0	0	0	0	0	0	0	0	0	0	0	0	0	0	0	0	0	0	0	0	0	0	0	0	0	0	0	0	0	0
ENSMUSG00000046668.8:cdna:Cxxc5:protein_coding:1	2	0	3	1	1	0	2	3	2	0	0	2	4	2	0	7	4	5	2	2	5	3	5	1	2	1	5	2	4	2	1	1	2	5	0	5	1	0	1	1	1	4	6	3	3	1	7	2	2
ENSMUSG00000041378.1:cdna:Cldn5:protein_coding:1	0	0	0	0	0	0	0	0	0	0	0	0	0	0	0	0	0	0	0	0	0	0	0	0	0	0	0	0	0	0	0	0	0	0	0	0	0	0	0	0	0	0	0	0	0	0	0	0	0
ENSMUSG00000045094.7:cdna:Arhgef37:protein_coding:-1	1	4	5	1	2	2	2	0	1	3	3	2	5	1	2	3	0	2	4	3	13	6	8	8	4	2	6	5	5	9	5	6	1	1	0	0	5	1	7	6	6	4	2	1	2	2	0	2	2
ENSMUSG00000061808.3:cdna:Ttr:protein_coding:1	0	0	0	0	0	0	0	0	0	0	0	0	0	0	0	0	0	0	0	0	0	0	0	0	0	0	0	0	0	0	0	0	0	0	0	0	0	0	0	0	0	0	0	0	0	0	0	0	0
ENSMUSG00000023903.7:cdna:Mmp25:protein_coding:-1	1	4	5	2	3	2	1	2	0	3	0	1	6	4	2	1	0	1	0	0	1	0	1	3	0	2	1	2	0	4	4	3	3	3	1	1	4	1	2	0	1	0	1	0	0	2	1	0	2
ENSMUSG00000094211.1:cdna:Gm21789:protein_coding:1	0	0	0	0	0	0	0	0	0	0	0	0	0	0	0	0	0	0	0	0	0	0	0	0	0	0	0	0	0	0	0	0	0	0	0	0	0	0	0	0	0	0	0	0	0	0	0	0	0
ENSMUSG00000024474.5:cdna:Ik:protein_coding:1	704	654	865	512	787	668	465	506	533	1223	854	1015	1869	1074	1352	1081	979	1282	897	1034	1191	984	847	732	613	483	1173	1247	1236	1398	1287	1286	817	1999	709	614	841	385	748	707	975	1129	757	525	593	780	665	719	994
ENSMUSG00000024578.2:cdna:Il17b:protein_coding:1	0	0	0	0	0	0	0	0	0	0	0	0	0	0	0	0	0	0	0	0	0	0	0	0	0	0	0	0	0	0	0	0	0	0	0	0	0	0	0	0	0	0	0	0	0	0	0	0	0
ENSMUSG00000042895.5:cdna:Abra:protein_coding:-1	0	0	0	0	0	0	0	0	0	0	0	0	0	0	0	0	0	0	0	0	0	0	0	0	0	0	0	0	0	0	0	0	0	0	0	0	0	0	0	0	0	0	0	0	0	0	0	0	0
ENSMUSG00000005873.5:cdna:Reep5:protein_coding:-1	829	823	1124	694	990	906	767	974	926	1972	1255	1689	3144	1847	1965	1601	1312	1819	1095	1137	1325	1040	1003	848	700	523	1188	1373	1313	1439	1465	1278	856	2453	793	799	1025	565	966	982	1537	1459	832	611	754	1159	1050	1177	1522
ENSMUSG00000041238.15:cdna:Rbbp8:protein_coding:1	241	243	345	202	314	278	217	270	259	555	366	480	787	436	528	430	370	484	383	447	481	372	303	320	232	179	365	368	386	444	425	378	246	572	207	146	279	123	246	233	352	351	203	157	203	336	282	292	412
ENSMUSG00000033022.7:cdna:Cdo1:protein_coding:-1	5	6	2	1	3	4	1	1	5	3	2	4	4	3	4	5	5	7	2	2	2	3	2	1	6	3	8	4	6	5	6	4	0	10	2	1	7	0	5	3	6	6	5	2	5	1	3	6	3
ENSMUSG00000037780.2:cdna:Mbl1:protein_coding:1	0	0	0	0	0	0	0	0	0	0	0	0	0	0	0	0	0	0	0	0	0	0	0	0	0	0	0	0	0	0	0	0	0	0	0	0	0	0	0	0	0	0	0	0	0	0	0	0	0
ENSMUSG00000024317.14:cdna:Rnf138:protein_coding:1	98	82	113	62	130	91	86	112	102	228	136	202	348	201	249	215	221	319	195	218	209	197	142	110	161	130	298	208	160	172	214	197	104	499	156	122	132	53	116	140	161	171	190	122	189	108	96	118	134
ENSMUSG00000050824.11:cdna:Sstr5:protein_coding:-1	0	0	0	0	0	0	1	0	0	0	0	0	0	0	1	0	0	0	0	0	0	0	0	0	0	0	0	1	0	0	0	0	0	0	0	0	1	0	2	0	2	2	0	0	0	0	2	2	2
ENSMUSG00000044172.6:cdna:Ptx4:protein_coding:1	0	0	0	0	0	0	0	0	0	0	0	0	0	0	0	0	0	0	0	0	0	0	0	0	0	0	0	0	0	0	0	0	0	0	0	0	0	0	0	0	0	0	0	0	0	0	0	0	1
ENSMUSG00000039599.15:cdna:Fam149b:protein_coding:1	63	55	64	45	85	52	65	77	73	162	108	137	254	147	166	140	163	172	88	112	128	121	91	90	85	72	130	134	117	137	142	141	76	241	78	63	97	29	71	85	103	134	110	51	98	98	70	74	90
ENSMUSG00000037628.9:cdna:Cdkn3:protein_coding:1	103	97	125	93	109	91	117	135	122	117	89	146	208	138	116	203	188	257	87	83	89	94	69	70	19	13	45	56	47	62	69	45	34	95	32	33	63	26	38	56	98	98	44	20	37	37	37	30	37
ENSMUSG00000033949.11:cdna:Trim36:protein_coding:-1	80	68	84	51	93	74	61	68	56	131	87	104	192	114	108	143	132	168	66	72	85	67	79	46	80	50	123	111	98	89	99	85	67	229	85	66	50	36	50	50	57	91	88	65	81	36	51	43	61
ENSMUSG00000001380.6:cdna:Hars:protein_coding:-1	163	189	226	151	250	212	190	235	183	493	339	422	742	468	485	339	274	362	239	233	308	243	220	186	124	93	232	285	301	308	318	281	186	551	191	165	212	111	174	188	323	294	146	107	125	351	278	326	429
ENSMUSG00000024479.2:cdna:Mal2:protein_coding:1	0	0	0	0	0	0	0	0	0	0	0	0	0	0	0	0	0	0	0	0	0	0	0	0	0	0	0	0	0	0	0	0	0	0	0	0	0	0	0	0	0	0	0	0	0	0	0	0	0
ENSMUSG00000047259.2:cdna:Mc4r:protein_coding:-1	0	0	0	0	0	0	0	0	0	0	0	0	0	0	0	0	0	0	0	0	0	0	0	0	0	0	0	0	0	0	0	0	0	0	0	0	0	0	0	0	0	0	0	0	0	0	0	0	0
ENSMUSG00000022312.10:cdna:Eif3h:protein_coding:-1	595	615	862	523	762	665	614	702	630	1188	784	928	1792	1026	1197	1167	1049	1381	926	1063	1192	1034	900	730	710	570	1213	1045	930	1034	1003	959	677	1835	668	589	714	362	654	656	901	1040	745	527	648	641	536	637	860
ENSMUSG00000007480.3:cdna:Mc5r:protein_coding:1	1	0	0	0	0	0	0	0	0	0	0	0	0	1	0	0	0	0	0	0	0	1	0	0	0	0	0	0	0	0	1	0	0	0	0	0	0	0	0	0	0	2	1	0	1	0	0	0	0
ENSMUSG00000055114.7:cdna:Anxa13:protein_coding:-1	0	0	0	0	0	0	0	0	0	0	0	0	0	0	0	0	0	0	0	0	0	0	0	0	0	0	0	0	0	0	0	0	0	0	0	0	0	0	0	0	0	0	0	0	0	0	0	0	0
ENSMUSG00000073471.2:cdna:Rsph3a:protein_coding:1	87	73	98	65	79	55	66	93	70	152	105	132	250	151	132	155	167	213	173	141	154	168	128	107	102	75	182	119	130	160	142	138	86	170	53	78	107	51	97	74	106	122	102	70	85	84	54	83	109
ENSMUSG00000092074.1:cdna:Dynlt1a:protein_coding:-1	138	132	180	109	178	141	173	222	233	432	287	339	542	347	407	387	366	477	212	234	239	226	182	157	118	123	246	234	181	220	215	196	137	353	133	122	146	65	117	116	177	193	138	99	120	151	111	161	201
ENSMUSG00000072575.3:cdna:Eddm3b:protein_coding:1	0	0	0	0	0	0	0	0	1	0	0	0	0	0	0	0	1	0	0	0	0	0	0	0	0	0	1	0	0	0	0	0	0	0	0	0	0	0	0	0	0	0	0	0	0	0	1	0	0
ENSMUSG00000040775.5:cdna:Gm9772:protein_coding:-1	0	0	0	0	0	0	0	0	0	0	0	0	0	0	0	0	0	0	0	0	1	0	0	0	0	0	0	0	0	0	1	0	0	0	0	0	0	0	0	0	0	0	0	0	0	0	0	0	0
ENSMUSG00000051237.6:cdna:9230109A22Rik:protein_coding:-1	0	0	0	0	0	0	0	0	0	0	0	0	0	0	0	0	0	0	0	0	0	0	0	0	0	0	0	1	0	0	0	0	0	0	0	0	0	0	0	0	0	0	0	0	0	0	0	0	0
ENSMUSG00000033597.8:cdna:Caskin1:protein_coding:1	0	0	1	0	1	0	0	0	0	1	0	0	1	1	0	2	1	2	1	0	0	0	2	0	2	1	3	0	1	0	2	2	0	3	1	1	0	0	0	1	0	2	4	1	2	0	0	0	0
ENSMUSG00000052026.7:cdna:Slc6a7:protein_coding:-1	0	0	0	0	0	0	0	0	0	0	0	0	0	0	0	0	0	0	0	0	0	0	0	0	0	0	0	0	0	0	0	0	0	0	0	0	0	0	0	0	0	0	0	0	0	0	0	0	0
ENSMUSG00000052928.8:cdna:Ctif:protein_coding:-1	47	47	82	46	51	63	36	36	54	103	84	92	196	101	120	120	134	150	116	131	143	122	87	81	71	94	153	120	108	137	123	109	65	179	54	51	61	31	68	61	80	93	77	67	78	68	40	57	101
ENSMUSG00000073574.3:cdna:Grxcr2:protein_coding:-1	0	0	0	0	0	0	0	0	0	0	0	0	0	0	0	0	0	0	0	0	0	0	0	0	0	0	0	0	0	0	0	0	0	0	0	0	0	0	0	0	0	0	0	0	0	0	0	0	0
ENSMUSG00000023800.14:cdna:Tiam2:protein_coding:1	3	8	4	2	5	2	10	8	4	20	16	14	47	28	18	11	24	26	5	7	13	8	8	5	3	6	7	10	8	17	4	5	7	23	9	14	14	3	9	8	6	8	12	10	4	22	21	18	27
ENSMUSG00000063011.6:cdna:Msln:protein_coding:-1	0	0	0	0	0	0	0	0	0	0	0	0	0	0	0	0	0	0	0	0	0	0	0	0	0	0	0	0	0	0	0	0	0	0	0	0	0	0	0	0	0	0	0	0	0	0	0	0	0
ENSMUSG00000037119.3:cdna:Fam91a1:protein_coding:1	856	815	1108	649	1047	830	766	957	974	1820	1163	1621	2852	1662	1922	1884	1623	2110	1333	1500	1607	1335	1148	1058	1044	848	1821	1282	1233	1387	1580	1351	843	3158	1036	843	967	434	865	913	1293	1436	1021	755	907	1058	902	1089	1366
ENSMUSG00000024556.3:cdna:Me2:protein_coding:-1	163	176	228	140	208	176	194	263	270	484	287	377	673	449	407	349	256	333	139	176	209	175	139	124	99	75	187	189	166	217	188	161	136	366	103	90	156	85	131	119	255	193	115	78	91	225	184	210	260
ENSMUSG00000024261.5:cdna:Syt4:protein_coding:-1	0	0	0	0	0	0	0	0	0	0	0	0	0	0	0	0	0	0	0	0	0	0	0	0	0	0	0	0	0	0	0	0	0	0	0	0	0	0	0	0	0	0	0	0	0	0	0	0	0
ENSMUSG00000009097.9:cdna:Tbx1:protein_coding:-1	0	0	0	0	0	0	0	0	0	0	0	0	0	0	0	0	0	0	0	0	0	0	0	0	0	0	0	0	0	0	0	0	0	0	0	0	0	0	0	0	0	0	0	0	0	0	0	0	0
ENSMUSG00000024027.7:cdna:Glp1r:protein_coding:1	0	0	0	0	0	1	0	0	0	0	0	0	0	0	0	0	0	0	0	0	0	0	0	0	0	0	0	0	0	0	0	0	0	0	0	0	0	0	0	0	1	0	0	0	0	0	0	0	0
ENSMUSG00000053624.3:cdna:Gykl1:protein_coding:1	0	0	0	0	1	2	0	0	0	0	2	0	2	1	0	0	0	0	0	0	2	0	1	0	0	1	0	0	0	0	2	0	0	2	0	0	0	0	0	0	1	2	0	0	0	0	1	0	0
ENSMUSG00000023892.7:cdna:Zfp51:protein_coding:1	80	71	92	49	103	71	77	77	75	163	134	161	286	175	198	168	137	170	126	163	152	137	118	103	86	84	177	142	135	162	165	138	88	321	105	86	79	55	77	89	106	152	115	64	94	100	73	109	112
ENSMUSG00000044982.6:cdna:Sft2d3:protein_coding:-1	32	29	72	30	50	30	49	74	48	90	42	67	100	55	79	79	92	77	59	66	85	56	51	46	45	45	78	50	31	44	49	39	34	120	49	24	31	9	20	32	36	54	43	37	39	31	19	24	35
ENSMUSG00000021876.14:cdna:Rnase4:protein_coding:1	336	376	452	255	436	385	420	571	487	481	419	471	849	455	477	1215	1053	1263	769	718	867	697	612	492	365	372	791	649	602	720	751	618	407	1061	440	348	303	112	247	206	436	385	415	274	346	134	126	147	180
ENSMUSG00000094296.1:cdna:Gm21798:protein_coding:1	3	1	6	7	5	6	9	3	5	20	8	14	15	11	15	15	14	12	8	7	14	11	9	7	12	10	9	33	26	41	28	29	15	40	15	21	8	2	6	4	8	14	7	2	5	7	6	11	14
ENSMUSG00000024537.4:cdna:Psmg2:protein_coding:1	73	51	84	59	80	73	61	89	75	196	117	163	287	199	188	152	134	131	84	86	100	72	78	57	40	29	70	71	109	102	94	91	58	109	37	40	68	43	53	68	104	118	59	37	56	109	87	97	138
ENSMUSG00000024538.7:cdna:Ppic:protein_coding:-1	7	10	13	6	7	11	5	8	7	18	11	21	23	9	22	16	16	16	10	18	8	5	14	7	12	12	11	22	10	19	17	12	15	36	17	13	7	8	21	15	23	17	8	11	8	28	39	46	45
ENSMUSG00000039628.8:cdna:Hs3st6:protein_coding:1	0	0	0	0	0	0	0	0	0	0	0	0	1	0	0	0	0	0	0	0	0	0	0	0	0	2	0	1	0	0	1	0	0	0	0	0	1	0	0	0	0	0	0	0	0	0	0	0	0
ENSMUSG00000095280.1:cdna:Gm21738:protein_coding:-1	1	1	4	4	4	4	9	4	5	4	1	1	4	1	7	10	15	16	3	5	10	14	6	3	11	5	10	12	4	5	5	5	5	27	2	7	9	2	0	6	2	1	3	3	2	3	1	4	7
ENSMUSG00000038071.3:cdna:Npy6r:protein_coding:1	0	0	0	0	0	0	0	0	0	0	0	0	0	0	0	0	0	0	0	0	0	0	0	0	0	0	0	0	0	0	0	0	0	0	0	0	0	0	0	0	0	0	0	0	0	0	0	0	0
ENSMUSG00000071470.3:cdna:Ccnb1ip1:protein_coding:-1	1	1	4	0	0	0	0	3	0	3	3	0	1	2	2	5	3	2	3	1	2	0	1	0	2	1	4	1	1	2	2	3	1	1	0	1	1	0	1	1	2	4	1	2	1	1	1	0	0
ENSMUSG00000026187.8:cdna:Xrcc5:protein_coding:1	2	0	2	2	6	3	2	6	2	17	13	8	25	12	21	11	3	5	3	5	3	2	4	4	0	5	6	13	9	9	4	9	4	10	8	7	4	2	4	6	7	11	6	3	6	8	10	6	10
ENSMUSG00000056069.8:cdna:Fam105a:protein_coding:-1	310	283	429	241	405	317	476	543	527	1172	727	966	1746	941	1215	1536	1449	1752	1260	1324	1450	1265	1024	977	1356	1121	2320	1022	888	1072	1260	1136	675	1851	572	517	728	295	661	610	788	1007	1366	862	1237	605	414	511	684
ENSMUSG00000024570.6:cdna:Rbfa:protein_coding:-1	143	132	175	89	143	136	169	195	198	369	262	315	594	317	384	387	352	444	279	294	334	230	240	194	234	210	486	266	221	288	238	225	146	468	175	149	182	84	163	139	215	281	311	223	288	214	127	152	214
ENSMUSG00000021820.16:cdna:Camk2g:protein_coding:-1	126	130	152	93	158	117	191	257	239	348	226	342	569	361	361	392	295	426	231	276	287	243	211	193	182	142	283	270	219	241	277	246	147	465	158	152	163	96	174	151	262	254	195	149	187	203	171	204	249
ENSMUSG00000054263.11:cdna:Lifr:protein_coding:1	56	49	73	61	69	56	128	124	131	156	99	144	289	127	193	314	292	342	398	374	410	350	369	371	355	357	704	198	208	206	252	212	131	318	102	74	163	52	101	114	110	188	472	305	422	35	35	34	45
ENSMUSG00000023387.7:cdna:Kcnk16:protein_coding:-1	0	0	0	0	0	0	0	0	0	0	0	0	0	0	0	0	0	0	0	0	0	0	0	0	0	0	0	0	0	0	0	0	0	0	0	0	0	0	0	0	0	0	0	0	0	0	0	0	0
ENSMUSG00000036299.4:cdna:BC031181:protein_coding:1	145	168	218	107	198	161	129	172	150	365	234	288	553	322	336	269	249	304	196	256	262	223	184	161	149	110	216	276	252	277	312	256	152	492	164	135	213	127	221	231	297	338	212	110	183	263	235	283	317
ENSMUSG00000094695.1:cdna:Gm21953:protein_coding:1	0	0	0	0	0	0	0	0	0	0	0	0	0	0	0	0	0	0	0	0	0	0	0	0	0	0	0	0	0	0	0	0	0	0	0	0	0	0	0	0	0	0	0	0	0	0	0	0	0
ENSMUSG00000010376.14:cdna:Nedd8:protein_coding:-1	243	281	329	187	280	258	218	286	267	541	364	444	864	496	563	457	410	592	290	354	405	320	306	236	173	162	347	458	382	438	498	431	235	792	272	258	345	190	283	280	441	489	284	181	243	337	328	342	449
ENSMUSG00000022342.5:cdna:Kcnv1:protein_coding:-1	0	0	0	0	0	0	0	0	0	0	0	0	0	0	0	0	0	0	0	1	0	0	0	0	0	0	0	0	0	0	0	0	0	0	0	0	0	0	0	0	0	0	0	0	0	0	0	0	0
ENSMUSG00000062328.7:cdna:Rpl17:protein_coding:1	530	483	681	372	575	530	389	543	493	1111	832	970	1697	1132	1102	946	851	1153	636	911	995	792	599	607	543	469	831	867	883	937	945	896	582	1519	632	558	561	327	448	565	661	704	492	359	456	721	631	684	895
ENSMUSG00000096697.1:cdna:Esp23:protein_coding:-1	0	0	0	0	0	0	0	0	0	0	0	0	0	0	0	0	0	0	0	0	0	0	0	0	0	0	0	0	0	0	0	0	0	0	0	0	0	0	0	0	0	0	0	0	0	0	0	0	0
ENSMUSG00000047466.9:cdna:8030462N17Rik:protein_coding:-1	99	118	137	98	128	102	89	111	92	206	146	179	348	209	249	187	198	242	155	207	221	182	161	130	118	141	253	168	154	180	203	167	122	487	130	136	117	61	119	127	173	195	130	95	124	173	136	128	166
ENSMUSG00000022887.8:cdna:Masp1:protein_coding:-1	0	0	0	0	0	1	1	0	0	2	0	2	1	0	0	0	1	0	1	0	1	0	0	1	0	0	1	0	1	4	0	0	0	7	2	4	1	0	2	0	0	0	2	2	2	2	2	3	2
ENSMUSG00000034300.16:cdna:Fam53c:protein_coding:1	434	460	597	363	572	477	223	227	259	653	506	598	1136	600	765	440	362	486	609	654	694	573	515	464	247	251	458	673	687	739	771	685	395	596	180	197	479	209	435	432	576	644	306	202	238	448	373	430	549
ENSMUSG00000037722.7:cdna:Gnpnat1:protein_coding:-1	60	69	92	50	77	59	67	71	87	163	113	127	271	174	168	117	103	135	105	97	129	105	71	73	54	55	89	100	85	92	92	112	54	171	65	56	70	49	83	74	121	96	64	52	54	120	95	116	147
ENSMUSG00000090881.1:cdna:Gm6904:protein_coding:-1	26	23	28	15	38	24	4	1	1	107	85	83	139	83	85	8	6	8	88	109	117	66	77	67	7	9	9	108	105	113	110	91	56	9	2	2	53	30	73	54	59	87	3	8	7	31	18	33	40
ENSMUSG00000024301.9:cdna:Kifc5b:protein_coding:1	39	35	61	40	48	40	74	63	81	123	92	87	167	97	103	130	112	111	54	53	63	58	65	38	8	10	28	47	49	84	73	38	26	55	25	25	38	23	33	35	63	57	37	15	21	27	17	21	40
ENSMUSG00000024042.6:cdna:Sik1:protein_coding:-1	68	54	91	49	53	47	124	171	132	287	196	252	439	228	304	295	300	353	238	264	311	246	230	212	155	145	304	287	283	326	367	323	160	180	57	55	288	117	282	223	265	362	164	110	148	255	188	245	335
ENSMUSG00000004558.14:cdna:Ndrg2:protein_coding:-1	1	2	6	2	4	3	2	2	2	9	5	9	12	6	18	20	10	23	16	21	29	26	17	17	11	11	17	16	18	17	23	29	13	26	7	7	15	11	16	12	10	24	15	7	10	7	5	6	12
ENSMUSG00000015968.16:cdna:Cacna1d:protein_coding:-1	74	86	117	66	121	91	108	124	128	231	162	208	399	209	217	393	350	413	251	229	255	201	224	180	169	175	365	262	257	274	277	230	152	578	198	169	114	60	110	96	111	183	322	223	246	62	42	68	85
ENSMUSG00000075553.1:cdna:Gm5464:protein_coding:1	26	10	22	4	15	10	3	13	14	41	24	31	34	27	35	22	19	24	28	23	32	19	30	23	25	18	34	26	39	39	38	26	23	56	23	18	22	9	23	8	18	32	9	15	16	16	11	12	14
ENSMUSG00000024045.5:cdna:Akap8:protein_coding:-1	267	249	358	184	364	277	331	349	354	822	553	693	1144	741	792	629	635	795	478	583	684	504	468	411	456	384	822	670	599	705	730	656	420	1682	573	477	399	223	373	387	507	602	549	405	461	494	449	447	583
ENSMUSG00000022014.14:cdna:Epsti1:protein_coding:1	157	165	258	110	209	156	62	106	100	1182	835	901	1852	1012	1211	286	231	345	852	1061	1193	940	934	910	185	149	392	1131	1081	1165	1227	1020	658	486	175	143	803	369	734	743	854	1131	228	188	197	522	439	478	716
ENSMUSG00000023908.7:cdna:Pkmyt1:protein_coding:1	124	98	150	95	108	94	155	149	148	328	204	277	481	283	331	258	197	171	141	125	121	93	98	90	17	29	38	139	135	172	180	115	88	122	38	44	81	43	76	75	107	130	38	29	31	119	72	89	111
ENSMUSG00000022476.7:cdna:Polr3h:protein_coding:-1	32	38	59	34	42	42	46	57	45	130	64	119	209	115	134	112	90	117	41	57	57	48	45	40	40	19	57	57	54	90	69	82	43	158	62	50	41	26	38	53	78	79	35	22	24	88	70	89	104
ENSMUSG00000036880.9:cdna:Acaa2:protein_coding:1	133	150	194	126	167	137	158	204	190	354	247	243	529	316	362	268	290	387	233	235	284	202	212	181	173	142	349	212	192	211	275	223	145	372	131	122	146	72	148	160	207	237	215	143	164	142	110	123	173
ENSMUSG00000024271.7:cdna:Elp2:protein_coding:1	232	214	291	176	289	275	233	289	315	571	386	518	947	553	600	459	435	521	318	393	468	358	314	290	253	242	436	392	352	397	439	357	271	681	226	226	307	151	288	268	392	416	280	213	273	341	279	279	400
ENSMUSG00000002524.15:cdna:Puf60:protein_coding:-1	418	392	514	329	482	459	340	397	417	895	580	688	1179	751	793	741	624	796	519	535	633	468	467	391	327	321	554	592	560	596	740	597	403	1238	424	421	454	224	412	416	595	622	390	271	321	494	429	460	608
ENSMUSG00000022180.6:cdna:Slc7a8:protein_coding:-1	1849	1785	2484	1451	2256	1829	1455	1739	1772	4028	2820	3410	6422	4076	3942	2948	2438	3411	1266	1315	1558	1235	1279	938	989	964	2263	2274	2250	2641	2186	1814	1344	7293	2280	2277	1308	738	1183	1244	2944	1903	1414	897	1259	2040	2025	2320	2912
ENSMUSG00000039840.7:cdna:Epg5:protein_coding:1	328	324	414	283	439	343	249	308	345	795	522	641	1059	660	750	637	591	733	547	652	698	560	602	538	423	393	802	641	519	643	691	619	375	1244	421	381	447	237	379	442	598	670	495	335	385	506	438	531	633
ENSMUSG00000050350.7:cdna:Gpr18:protein_coding:-1	8	6	4	2	4	5	0	0	0	4	1	6	8	6	6	2	3	4	5	2	8	5	8	6	10	3	16	11	9	9	9	9	7	2	0	1	12	5	10	5	3	11	3	3	5	0	2	1	2
ENSMUSG00000040770.5:cdna:Il25:protein_coding:1	0	0	0	0	0	0	0	0	0	0	0	0	0	0	0	0	0	0	0	0	0	0	0	0	0	0	0	0	0	0	0	0	0	0	0	0	0	0	0	0	0	0	0	0	0	0	0	0	0
ENSMUSG00000090700.1:cdna:Cyp4f40:protein_coding:1	0	0	0	0	0	0	0	0	0	0	0	0	0	0	0	0	0	0	0	0	0	0	0	0	0	0	0	0	0	0	0	0	0	0	0	0	0	0	0	0	0	0	0	0	0	0	0	0	0
ENSMUSG00000096144.1:cdna:B020004C17Rik:protein_coding:1	1	0	0	1	0	0	0	0	0	1	1	0	1	1	0	1	1	0	0	1	0	1	3	1	2	0	3	3	2	3	1	0	0	1	0	2	2	0	1	0	1	0	0	1	1	0	3	0	0
ENSMUSG00000022571.8:cdna:Pycrl:protein_coding:-1	44	40	59	35	33	36	61	60	61	151	106	130	248	168	168	104	120	123	76	97	117	81	78	65	48	37	74	85	66	106	95	68	50	114	46	35	56	26	56	56	90	85	46	45	44	89	89	77	88
ENSMUSG00000079546.1:cdna:Gm11146:protein_coding:-1	0	0	0	0	0	0	0	0	0	0	0	0	0	0	0	0	0	0	0	0	0	0	0	0	0	0	0	0	0	0	0	0	0	0	0	0	0	0	0	0	0	0	0	0	0	0	0	0	0
ENSMUSG00000024125.1:cdna:Sbpl:protein_coding:-1	0	0	0	0	0	0	0	0	0	0	0	0	0	0	0	0	0	0	0	0	0	0	0	0	0	0	0	0	0	0	0	0	0	0	0	0	0	0	0	0	0	0	0	0	0	0	0	0	0
ENSMUSG00000035828.10:cdna:Pim3:protein_coding:1	82	92	113	81	108	73	50	53	53	111	82	99	166	107	116	98	117	117	144	149	133	109	129	103	119	107	141	115	101	130	188	142	93	111	35	42	149	78	124	107	180	191	79	70	87	189	124	167	219
ENSMUSG00000047293.6:cdna:Gpr15:protein_coding:-1	0	0	0	0	0	0	0	0	0	0	0	0	0	0	0	0	0	0	1	0	0	0	0	0	1	0	0	0	0	0	0	0	0	0	0	0	0	0	0	0	0	0	0	0	0	1	0	0	0
ENSMUSG00000022350.6:cdna:Washc5:protein_coding:-1	651	635	812	528	832	658	688	740	710	1340	939	1113	2049	1201	1297	1310	1097	1392	900	956	1078	858	773	753	615	482	997	930	873	931	1085	923	578	1859	629	567	667	365	608	643	1145	1007	553	378	500	753	748	824	1049
ENSMUSG00000094018.1:cdna:S100a2:protein_coding:1	0	0	0	0	0	0	0	0	0	0	0	0	0	0	0	0	0	0	0	0	0	0	0	0	0	0	0	0	0	0	0	0	0	0	0	0	0	0	0	0	0	0	0	0	0	0	0	2	0
ENSMUSG00000022996.14:cdna:Wnt10b:protein_coding:-1	1	1	0	1	0	0	1	0	0	0	0	0	2	2	0	3	2	2	1	3	0	0	2	0	1	1	0	1	2	1	3	0	2	13	1	6	0	2	1	1	0	2	0	1	0	1	2	0	1
ENSMUSG00000024349.9:cdna:Tmem173:protein_coding:-1	123	138	148	103	141	147	100	141	117	297	210	242	494	275	327	270	214	281	295	341	349	274	273	254	142	132	305	251	241	256	294	269	162	381	106	116	147	84	154	128	206	238	185	106	163	129	98	91	138
ENSMUSG00000035121.5:cdna:Neil2:protein_coding:-1	3	3	2	0	2	0	0	2	1	6	5	3	11	4	7	6	5	11	12	19	24	14	9	8	9	8	18	11	10	9	7	9	7	6	2	4	6	1	6	4	6	11	6	5	11	8	4	7	5
ENSMUSG00000021545.4:cdna:1700067P10Rik:protein_coding:1	0	0	0	0	0	0	0	0	0	0	0	0	0	0	0	0	0	0	0	0	0	0	0	0	0	0	0	0	0	0	0	0	0	0	0	0	0	0	0	0	0	0	0	0	0	0	0	0	0
ENSMUSG00000022244.6:cdna:Amacr:protein_coding:1	11	16	24	15	19	12	15	9	9	32	15	33	50	23	33	35	23	32	30	29	36	32	36	24	17	20	34	19	28	36	36	28	23	11	10	5	28	14	15	19	23	25	39	20	19	29	10	16	27
ENSMUSG00000018008.7:cdna:Cyth4:protein_coding:1	1162	1161	1515	931	1469	1221	1447	1823	1786	3911	2793	3362	5905	3525	4042	3487	3123	3814	2382	2540	2958	2442	2134	1987	1754	1556	3172	2611	2546	2745	3006	2604	1689	9172	3136	2811	1903	988	1657	1696	2127	2653	2304	1610	2090	1588	1213	1418	1943
ENSMUSG00000022570.5:cdna:Tsta3:protein_coding:-1	102	83	124	63	97	102	78	110	93	161	128	168	280	152	196	162	164	222	126	128	160	144	115	92	73	50	157	135	172	146	163	125	92	195	68	72	101	59	107	86	155	144	77	65	65	116	99	114	153
ENSMUSG00000022464.13:cdna:Slc38a4:protein_coding:-1	0	0	0	0	0	0	0	0	0	0	0	0	1	2	1	0	0	1	2	1	1	0	0	1	0	0	0	2	1	1	1	1	0	0	2	0	0	0	0	0	0	2	0	0	0	2	2	2	0
ENSMUSG00000095407.1:cdna:Tmem200c:protein_coding:1	0	0	0	0	0	0	0	0	0	0	0	0	0	0	0	0	0	0	0	0	0	0	0	0	0	0	0	0	0	0	0	0	0	0	0	0	0	0	0	0	0	0	0	0	0	0	0	0	0
ENSMUSG00000043091.8:cdna:Tuba1c:protein_coding:1	1428	1379	1784	1144	1635	1428	1493	1834	1840	2811	1886	2509	4067	2661	2828	2365	1907	2323	899	1002	1194	987	814	750	278	272	546	1291	1303	1403	1405	1142	860	4187	1614	1621	1088	627	1008	1068	1749	1527	611	392	446	1553	1469	1807	2199
ENSMUSG00000022227.4:cdna:Mcpt1:protein_coding:1	0	0	0	0	0	0	0	0	0	0	0	0	0	0	0	0	0	0	0	0	0	0	0	0	0	0	0	0	0	1	0	0	0	0	0	0	0	0	0	0	0	0	0	0	0	0	0	2	0
ENSMUSG00000079834.2:cdna:Tmlhe:protein_coding:1	105	116	142	87	152	101	123	120	163	278	182	275	460	266	313	287	286	389	279	349	382	317	250	228	226	191	375	254	250	287	342	336	175	465	139	123	181	93	169	190	235	293	170	138	203	189	158	156	230
ENSMUSG00000023043.6:cdna:Krt18:protein_coding:1	0	0	0	0	0	0	0	0	0	0	0	0	1	0	0	0	0	1	0	0	0	0	0	0	0	0	0	0	0	0	0	0	0	1	0	1	0	0	0	0	0	0	1	0	0	0	0	0	0
ENSMUSG00000054967.6:cdna:Zfp647:protein_coding:-1	2	1	1	1	1	3	4	2	4	3	4	2	8	3	2	8	3	3	5	2	6	7	4	1	4	6	14	7	2	6	3	4	2	5	3	1	3	1	2	1	4	3	4	2	7	5	2	3	2
ENSMUSG00000022951.15:cdna:Rcan1:protein_coding:-1	247	303	365	223	337	282	95	129	116	378	238	275	573	302	410	214	215	270	177	238	246	238	194	182	118	110	222	391	364	364	381	409	279	873	274	295	348	170	339	313	524	488	189	115	154	682	618	618	823
ENSMUSG00000094035.1:cdna:Ldlrad2:protein_coding:-1	0	0	0	0	0	0	0	0	0	0	0	0	0	0	0	0	0	0	0	0	0	0	0	0	0	0	0	0	0	0	0	0	0	0	0	0	0	0	0	0	0	0	0	0	0	0	0	0	0
ENSMUSG00000024963.11:cdna:Dnajc4:protein_coding:-1	47	44	44	28	63	41	34	38	46	91	65	81	143	78	100	98	78	115	66	57	81	57	53	63	53	46	77	69	67	75	60	62	58	135	46	37	67	26	43	49	64	70	52	30	44	55	36	45	69
ENSMUSG00000042622.13:cdna:Maff:protein_coding:1	55	50	74	51	84	72	4	3	8	17	26	22	40	26	20	18	10	27	13	19	12	18	19	26	7	5	7	56	43	54	62	39	37	366	125	94	82	31	73	66	100	105	12	6	8	95	115	152	176
ENSMUSG00000041199.2:cdna:Rpusd1:protein_coding:1	23	20	44	19	37	21	36	30	29	79	61	44	139	69	86	41	45	72	44	40	52	48	42	26	21	26	46	39	50	59	56	51	36	71	26	21	38	18	43	29	50	59	34	27	36	29	37	37	53
ENSMUSG00000052253.5:cdna:Zfp622:protein_coding:1	145	122	219	118	194	144	106	139	146	333	207	273	496	279	301	300	275	387	270	280	346	288	260	189	220	211	376	303	274	342	382	317	213	649	216	176	197	113	188	201	256	264	249	178	237	200	168	195	267
ENSMUSG00000015437.4:cdna:Gzmb:protein_coding:-1	0	0	0	0	0	0	0	0	0	0	0	0	0	0	0	0	0	0	0	0	0	0	0	0	0	0	0	0	0	0	0	0	0	0	0	0	0	0	0	0	0	0	0	0	0	0	0	0	0
ENSMUSG00000041130.9:cdna:Zfp598:protein_coding:1	214	200	262	161	226	188	141	143	154	316	252	333	526	314	365	319	287	330	314	366	362	263	296	246	222	192	355	361	276	420	423	339	264	671	217	194	251	82	240	184	244	335	235	191	218	233	179	212	255
ENSMUSG00000024965.8:cdna:Fermt3:protein_coding:-1	1060	1008	1478	841	1259	1082	837	981	1056	2351	1610	2025	3512	1984	2439	1996	1861	2451	1889	2008	2404	1924	1634	1508	1196	1123	2329	1798	1849	2051	2202	2000	1186	3805	1187	1201	1418	688	1261	1159	1832	2122	1365	973	1174	1344	1084	1291	1710
ENSMUSG00000035842.9:cdna:Ddx11:protein_coding:1	65	69	69	54	66	58	38	87	68	192	114	139	249	200	189	144	143	154	96	85	102	84	70	63	42	35	81	94	104	106	117	90	77	135	57	57	44	36	55	52	93	92	65	43	37	68	41	61	92
ENSMUSG00000059632.3:cdna:Krtap8-1:protein_coding:-1	0	0	0	0	0	0	0	0	0	0	0	0	0	0	0	0	0	0	0	0	0	0	0	0	0	0	0	0	0	0	0	0	0	0	0	0	0	0	0	0	0	0	0	0	0	0	0	0	0
ENSMUSG00000096596.1:cdna:Gm10591:protein_coding:1	0	0	0	0	0	0	0	0	0	0	0	0	0	0	0	0	0	0	0	0	0	0	0	0	0	0	0	0	0	0	0	0	0	0	0	0	0	0	0	0	0	0	0	0	0	0	0	0	0
ENSMUSG00000036800.7:cdna:Fam135b:protein_coding:-1	0	0	0	0	0	0	0	0	0	0	0	0	0	0	0	0	0	0	0	0	0	0	0	0	0	0	0	0	0	0	0	0	0	0	0	0	0	0	0	0	0	0	0	0	0	0	0	0	0
ENSMUSG00000021981.9:cdna:Cab39l:protein_coding:1	172	208	247	163	236	213	190	192	230	572	426	514	887	451	569	413	346	475	334	331	412	377	306	242	188	142	322	348	356	367	429	347	218	483	155	142	247	139	247	245	343	375	160	132	156	287	232	266	370
ENSMUSG00000022270.15:cdna:Fam134b:protein_coding:1	420	353	550	295	479	375	479	549	569	1075	809	1001	1722	1012	1130	1159	1096	1372	993	1159	1278	1098	911	756	758	649	1206	865	797	943	1031	977	576	1901	549	534	686	283	539	571	781	829	711	487	606	596	526	561	726
ENSMUSG00000024241.6:cdna:Sos1:protein_coding:-1	361	310	472	299	422	363	273	350	378	554	442	592	910	557	613	574	510	641	588	667	694	635	551	462	498	388	741	529	581	645	722	680	369	1292	403	356	450	198	402	394	547	617	448	328	434	411	331	400	526
ENSMUSG00000036568.6:cdna:Gltscr1l:protein_coding:-1	130	125	165	122	183	137	169	181	200	479	344	413	713	447	522	414	370	474	358	414	453	356	355	344	303	251	555	384	392	463	449	383	252	868	268	269	253	131	237	229	268	399	352	261	345	295	177	198	296
ENSMUSG00000034820.3:cdna:Cpsf7:protein_coding:1	307	327	458	283	392	380	295	360	341	800	552	672	1226	668	771	700	668	838	501	596	644	537	467	401	384	406	657	675	547	632	713	620	413	1429	472	451	438	196	421	396	533	587	410	309	394	538	367	458	581
ENSMUSG00000045316.4:cdna:Fahd1:protein_coding:-1	10	16	14	10	15	16	19	13	17	21	12	20	40	29	23	30	26	45	29	32	18	25	24	21	26	15	43	26	19	23	22	21	10	42	13	7	20	8	19	25	18	25	27	24	16	15	16	13	11
ENSMUSG00000043881.8:cdna:Kbtbd7:protein_coding:1	102	114	133	70	135	103	101	112	124	318	213	234	510	271	300	244	203	276	236	251	287	231	209	177	189	153	312	201	140	225	234	185	152	419	133	125	147	62	131	132	187	206	187	153	156	137	99	114	170
ENSMUSG00000046962.15:cdna:Zbtb21:protein_coding:-1	283	268	366	228	357	287	196	228	188	603	427	489	897	510	585	450	403	476	425	479	529	436	411	374	209	188	379	520	521	516	531	586	275	1063	358	338	388	207	370	369	499	538	244	190	261	510	385	511	616
ENSMUSG00000048281.8:cdna:Dleu7:protein_coding:-1	0	0	0	0	0	0	0	0	0	0	0	0	0	0	0	0	0	0	0	0	0	0	0	0	0	0	0	0	0	0	0	0	0	0	0	0	0	0	0	0	0	0	0	0	0	0	0	0	0
ENSMUSG00000070023.5:cdna:Gm10283:protein_coding:-1	0	0	0	0	0	0	0	0	0	0	0	0	0	0	0	0	0	0	0	0	0	0	0	1	0	0	0	0	0	0	0	0	0	0	0	0	0	0	0	0	0	0	0	0	0	0	0	0	0
ENSMUSG00000040694.3:cdna:Apobec2:protein_coding:-1	0	0	0	0	0	0	0	0	0	0	0	0	0	0	0	0	0	0	0	0	0	0	0	0	0	0	0	0	0	0	0	0	0	0	0	0	0	0	0	0	0	0	0	0	0	0	0	0	0
ENSMUSG00000021423.5:cdna:Ly86:protein_coding:1	476	434	586	356	521	448	396	517	442	1475	1204	1334	2294	1366	1554	1226	1238	1523	1849	2068	2261	1921	1853	1645	1383	1187	2495	1549	1637	1664	1806	1646	1104	3340	1303	1141	1269	564	1064	998	897	1413	1615	1102	1360	682	504	535	865
ENSMUSG00000021486.6:cdna:Prelid1:protein_coding:1	685	692	913	572	806	703	668	866	782	1447	909	1202	2102	1334	1456	1111	1011	1179	653	753	888	730	628	524	338	323	725	765	764	880	866	752	534	1423	503	491	649	320	606	586	1094	839	438	292	357	886	720	855	1115
ENSMUSG00000017831.7:cdna:Rab5a:protein_coding:1	520	492	689	357	624	535	392	472	447	1046	676	907	1612	851	997	877	861	1139	746	859	886	787	703	596	584	452	998	796	732	806	851	764	508	1785	600	470	594	307	573	629	759	880	630	420	565	649	592	685	814
ENSMUSG00000002379.6:cdna:Ndufa11:protein_coding:1	148	140	171	104	172	175	117	168	165	279	151	232	428	259	249	199	225	244	130	149	153	152	107	102	84	66	130	139	129	145	172	134	87	243	81	98	149	73	153	138	204	206	98	87	90	150	123	138	180
ENSMUSG00000050846.8:cdna:Zfp623:protein_coding:1	26	33	55	28	41	47	33	44	45	82	53	66	127	67	99	109	79	98	77	94	78	92	70	68	54	63	118	95	71	78	66	89	43	233	54	47	62	29	54	55	78	83	73	43	66	50	52	39	70
ENSMUSG00000047368.3:cdna:Abhd17b:protein_coding:1	161	167	227	122	232	179	169	223	236	380	300	357	608	371	374	377	337	456	213	267	280	275	233	199	204	149	292	287	245	277	329	283	178	716	209	203	234	106	196	214	329	315	200	144	157	281	237	267	387
ENSMUSG00000022868.5:cdna:Ahsg:protein_coding:1	0	0	0	0	0	0	0	0	0	0	0	0	0	0	0	0	0	0	0	0	0	0	0	0	0	0	0	0	0	0	0	0	0	0	0	0	0	0	0	0	0	0	0	0	0	0	0	0	0
ENSMUSG00000095092.1:cdna:AC125149.5:protein_coding:-1	0	2	1	0	1	1	0	0	1	3	1	1	4	0	4	2	1	1	4	5	3	3	3	4	0	0	0	3	5	5	4	3	6	1	0	0	1	0	2	2	4	2	1	2	1	0	2	3	0
ENSMUSG00000040820.15:cdna:Hlcs:protein_coding:-1	36	34	67	29	44	59	56	69	70	156	106	139	256	131	142	119	114	130	59	86	88	80	70	53	46	36	84	126	99	110	131	114	50	133	43	43	52	38	67	60	92	90	70	44	62	59	50	54	69
ENSMUSG00000045631.9:cdna:Tmprss12:protein_coding:1	0	0	0	0	0	0	0	0	0	0	0	0	0	0	0	0	0	0	0	0	0	0	0	0	0	0	0	0	0	0	0	0	0	0	0	0	0	0	0	0	0	0	0	0	0	0	0	0	0
ENSMUSG00000049653.4:cdna:Spatc1:protein_coding:1	0	0	0	0	0	0	0	0	0	0	0	0	0	0	0	0	0	0	0	0	0	0	0	0	0	0	0	0	0	0	0	0	0	0	0	0	0	0	0	0	0	0	0	0	0	0	0	0	0
ENSMUSG00000022231.9:cdna:Sema5a:protein_coding:1	0	0	1	1	1	2	2	7	0	6	1	4	4	6	2	2	3	4	4	7	3	3	6	4	1	2	7	11	12	8	9	9	3	15	3	5	2	2	4	1	5	2	1	2	2	5	4	4	7
ENSMUSG00000074913.2:cdna:Gm815:protein_coding:1	0	0	0	0	0	0	0	0	0	0	0	0	0	0	0	0	0	0	0	0	0	0	0	0	0	0	0	0	0	0	0	0	0	0	0	0	0	0	0	0	0	0	0	0	0	0	0	0	0
ENSMUSG00000022844.7:cdna:Pdia5:protein_coding:-1	13	16	15	9	12	11	12	10	11	30	14	27	43	23	28	22	7	19	10	14	18	12	11	12	9	6	16	12	16	8	18	12	12	28	8	6	16	5	11	6	29	12	6	7	10	18	29	27	29
ENSMUSG00000024900.4:cdna:Cpt1a:protein_coding:1	866	818	1086	719	1058	872	887	1061	1050	1373	1020	1199	2230	1390	1405	1608	1569	1870	1112	1270	1416	1070	1001	943	888	754	1686	1122	1186	1278	1405	1093	688	2612	798	827	868	415	734	793	1142	1178	980	668	851	623	566	662	880
ENSMUSG00000046585.8:cdna:Cfap58:protein_coding:1	0	0	0	0	0	0	0	0	0	0	0	0	0	0	0	0	0	0	0	0	0	0	0	0	0	0	0	0	0	0	0	0	0	0	0	0	0	0	0	0	0	0	0	0	0	0	0	0	0
ENSMUSG00000022445.6:cdna:Cyp2d26:protein_coding:-1	0	0	0	0	0	0	0	0	0	0	0	0	1	0	0	0	0	0	0	0	0	1	0	0	0	0	0	0	0	0	0	0	0	0	0	0	0	0	0	0	0	0	0	0	0	2	0	0	0
ENSMUSG00000033220.6:cdna:Rac2:protein_coding:-1	738	743	981	644	835	777	737	838	807	1648	1145	1452	2509	1523	1703	1484	1289	1747	1333	1463	1665	1457	1262	1246	766	732	1529	1483	1312	1563	1599	1431	895	2529	881	778	1033	500	947	844	1295	1510	1001	598	799	866	730	829	1167
ENSMUSG00000022454.16:cdna:Nell2:protein_coding:-1	0	0	0	0	0	0	0	0	0	0	0	0	0	0	0	0	0	0	0	0	0	0	0	0	0	0	0	0	0	0	0	0	0	0	0	0	0	0	0	0	0	0	0	0	0	0	0	0	0
ENSMUSG00000032796.7:cdna:Lama1:protein_coding:1	0	0	0	0	0	0	0	0	0	0	0	0	0	0	0	0	0	0	0	0	0	1	0	0	2	0	0	0	0	0	0	0	0	0	1	0	1	0	0	0	1	1	0	0	0	1	0	0	1
ENSMUSG00000035342.13:cdna:Lzts2:protein_coding:1	20	16	22	13	10	18	11	16	14	21	11	20	27	10	24	32	18	46	16	27	28	21	19	22	18	15	25	19	29	28	31	22	21	44	17	20	16	10	14	12	21	26	13	10	10	23	13	32	35
ENSMUSG00000033730.3:cdna:Egr3:protein_coding:1	5	4	8	4	11	9	3	0	5	3	5	4	10	2	3	7	8	11	9	9	13	4	7	9	3	4	6	11	6	6	12	9	4	46	13	10	9	3	4	8	11	9	2	4	1	9	10	7	8
ENSMUSG00000035804.4:cdna:Ins1:protein_coding:1	0	0	0	0	0	0	0	0	0	0	0	0	0	0	0	0	0	0	0	0	0	0	0	0	0	0	0	0	0	0	0	0	0	0	0	0	0	0	0	0	0	0	0	0	0	0	0	0	0
ENSMUSG00000050239.2:cdna:Krtap24-1:protein_coding:-1	0	0	0	0	0	0	0	0	0	0	0	0	0	0	0	0	0	0	0	0	0	0	0	0	0	0	0	0	0	0	0	0	0	0	0	0	0	0	0	0	0	0	0	0	0	0	0	0	0
ENSMUSG00000022263.9:cdna:Trio:protein_coding:-1	981	1017	1295	831	1242	977	1020	1065	1112	1494	989	1260	2116	1344	1554	1633	1553	1934	1522	1682	1809	1367	1320	1208	1119	986	1867	1499	1414	1674	1829	1650	1044	4457	1495	1295	1127	517	983	956	1491	1571	1083	798	909	1108	1101	1281	1530
ENSMUSG00000025035.8:cdna:Arl3:protein_coding:-1	52	69	67	33	58	50	46	48	58	93	61	89	146	88	117	113	90	106	61	62	97	56	58	48	50	51	99	78	52	74	79	88	51	163	63	58	64	33	54	68	73	71	69	41	44	47	35	48	70
ENSMUSG00000036678.7:cdna:Aaas:protein_coding:-1	90	92	131	87	93	86	91	114	105	215	159	180	327	190	224	202	151	193	118	141	141	122	107	93	36	31	70	103	113	148	141	95	69	124	46	48	89	42	86	73	117	129	90	48	63	97	79	87	107
ENSMUSG00000034108.5:cdna:Ccs:protein_coding:-1	43	42	80	57	74	62	56	59	61	131	93	133	232	112	142	144	109	139	97	122	122	103	97	89	76	76	133	120	119	121	112	144	82	253	71	72	78	43	63	88	129	98	89	61	74	91	90	89	116
ENSMUSG00000034041.4:cdna:Lyl1:protein_coding:1	89	102	139	87	131	100	188	198	249	295	240	289	485	251	314	491	502	531	577	522	650	516	484	440	405	386	705	368	405	465	541	424	272	624	177	182	301	114	254	163	203	400	387	254	343	126	86	127	129
ENSMUSG00000023938.7:cdna:Aars2:protein_coding:1	74	61	71	44	72	64	51	50	53	116	83	87	181	124	128	115	100	131	80	78	83	61	70	59	66	38	94	72	63	77	81	74	46	101	42	46	51	14	46	35	73	86	44	31	39	58	35	68	73
ENSMUSG00000074715.2:cdna:Ccl28:protein_coding:1	0	0	0	0	2	0	0	0	1	4	1	3	3	1	2	1	0	1	0	1	0	1	1	0	0	1	1	0	2	0	0	1	2	6	2	0	0	0	0	0	0	2	1	2	0	1	1	1	2
ENSMUSG00000023000.4:cdna:Dhh:protein_coding:-1	4	2	1	1	3	1	0	1	1	2	5	5	4	3	1	0	0	0	6	0	2	1	3	2	2	0	1	2	3	4	2	3	6	0	1	0	4	2	3	1	3	0	0	0	0	3	2	0	0
ENSMUSG00000024943.8:cdna:Smc5:protein_coding:-1	412	402	535	326	514	385	409	484	519	1024	719	907	1613	986	1000	823	750	997	623	715	833	646	629	489	441	402	767	792	674	783	876	799	464	1402	426	400	570	251	485	513	737	742	427	319	408	646	560	558	779
ENSMUSG00000022330.4:cdna:Osr2:protein_coding:1	0	0	0	0	0	0	0	0	0	0	0	0	0	0	0	0	0	0	0	0	0	0	0	0	0	0	0	0	0	0	0	0	0	0	0	0	0	0	0	0	0	0	0	0	0	0	0	0	0
ENSMUSG00000037487.6:cdna:Ubr5:protein_coding:-1	1816	1765	2367	1436	2216	1829	1554	1746	1821	3163	2135	2719	4898	2943	3354	2846	2678	3470	2314	2645	2872	2247	2070	1840	1664	1551	2864	2763	2587	2981	3203	2851	1811	6153	2058	1705	1950	969	1772	1763	2534	2832	1876	1327	1712	2066	1711	1965	2466
ENSMUSG00000055271.4:cdna:9330161L09Rik:protein_coding:-1	3	7	17	6	14	9	4	5	3	13	5	9	20	15	18	15	6	13	9	3	8	7	7	14	5	3	8	15	13	11	12	19	10	28	11	6	7	1	2	7	13	12	6	4	7	8	7	6	9
ENSMUSG00000071273.3:cdna:Gm5145:protein_coding:1	2	1	2	1	3	4	0	3	2	4	3	4	12	6	9	4	4	7	4	4	2	0	1	4	3	2	3	3	6	6	3	5	0	10	7	3	3	2	0	2	2	5	7	4	2	5	2	3	7
ENSMUSG00000051255.5:cdna:Gm6563:protein_coding:1	15	17	28	20	18	13	18	16	28	42	26	31	64	40	41	35	35	39	18	24	29	20	22	20	13	8	35	29	26	28	27	31	19	77	14	22	20	5	17	20	30	30	26	15	12	25	27	28	36
ENSMUSG00000033826.9:cdna:Dnah8:protein_coding:1	1	0	0	2	1	2	0	0	2	2	1	1	0	0	0	3	3	2	1	0	0	0	0	1	1	0	0	0	1	0	0	0	1	0	0	0	1	1	1	0	0	0	1	0	0	0	0	0	0
ENSMUSG00000097854.1:cdna:Gm26602:protein_coding:1	0	0	0	0	0	0	0	0	0	0	0	0	0	0	0	0	0	0	0	0	0	0	0	0	0	0	0	0	0	0	0	0	0	0	0	0	0	0	0	0	0	0	0	0	0	0	0	0	0
ENSMUSG00000083282.2:cdna:Ctsf:protein_coding:1	16	16	31	9	21	12	18	25	21	37	37	34	57	37	45	62	56	66	54	54	54	63	55	31	52	77	147	52	51	46	62	59	44	160	46	53	34	16	39	28	36	39	84	45	66	16	8	14	29
ENSMUSG00000000776.12:cdna:Polr3d:protein_coding:-1	56	47	62	42	46	50	41	48	53	124	81	108	143	111	137	57	68	110	60	68	63	57	46	45	25	23	65	65	71	82	96	71	53	260	88	92	51	39	66	59	117	101	45	31	34	82	97	83	137
ENSMUSG00000063576.11:cdna:Klhdc3:protein_coding:-1	240	241	313	189	255	225	163	213	254	460	313	372	689	357	485	354	373	418	348	387	385	327	295	254	203	220	413	346	349	426	499	392	249	806	241	212	293	133	243	230	330	395	292	164	229	269	214	277	308
ENSMUSG00000069117.3:cdna:Gm10260:protein_coding:-1	19	21	25	15	22	21	34	12	17	51	29	36	69	54	44	35	33	47	25	29	36	35	32	25	26	14	45	63	57	66	65	51	28	88	41	31	27	11	31	23	39	39	20	17	18	29	27	35	43
ENSMUSG00000022303.8:cdna:Dcstamp:protein_coding:1	21	12	18	9	13	12	9	16	19	57	44	59	84	76	73	14	12	12	2	6	5	9	7	3	4	4	7	9	14	12	16	18	4	89	42	37	14	10	8	7	20	21	3	7	8	12	11	11	13
ENSMUSG00000094361.1:cdna:Btbd35f30:protein_coding:1	0	0	0	0	0	0	0	0	0	0	0	0	0	0	0	0	0	0	0	0	0	0	0	0	0	0	0	0	0	0	0	0	0	0	0	0	0	0	0	0	0	0	0	0	0	0	0	0	0
ENSMUSG00000048544.8:cdna:5930422O12Rik:protein_coding:1	0	2	1	0	1	0	0	1	1	2	1	2	2	2	3	1	0	1	4	2	3	4	2	1	2	2	2	2	3	2	4	1	0	0	1	0	1	0	2	4	1	6	4	1	2	1	0	1	2
ENSMUSG00000094147.1:cdna:Gm21616:protein_coding:1	0	0	0	0	0	0	0	0	0	0	0	0	0	0	0	0	0	0	0	0	0	0	0	0	0	0	0	0	0	0	0	0	0	0	0	0	0	0	0	0	0	0	0	0	0	0	0	0	0
ENSMUSG00000078091.1:cdna:Gm10912:protein_coding:1	7	5	10	4	16	10	4	5	13	17	12	13	26	8	2	14	14	19	14	18	17	16	11	14	12	11	23	13	21	21	13	20	8	22	7	8	12	12	7	6	8	15	16	17	11	15	5	9	7
ENSMUSG00000092043.1:cdna:Esp6:protein_coding:1	0	1	1	1	0	0	1	0	1	0	0	2	4	0	0	1	0	1	1	0	3	0	0	1	1	0	0	1	1	2	1	0	1	1	0	2	0	0	1	0	0	0	1	0	0	0	0	1	1
ENSMUSG00000050668.9:cdna:Gpatch11:protein_coding:1	74	70	88	41	74	69	52	76	64	127	101	120	194	102	123	97	91	143	87	89	105	84	72	68	71	58	122	125	113	97	104	106	74	170	58	56	66	35	62	80	96	102	74	64	67	94	61	76	101
ENSMUSG00000050121.8:cdna:Opalin:protein_coding:-1	0	0	0	0	0	0	0	0	0	0	0	0	0	0	0	0	0	0	0	0	0	0	0	0	0	0	0	0	0	0	0	0	0	0	0	0	0	0	0	0	0	0	0	0	0	0	0	0	0
ENSMUSG00000022122.14:cdna:Ednrb:protein_coding:-1	123	104	154	83	124	99	40	74	73	28	22	32	46	28	31	50	46	92	25	36	42	27	26	27	81	46	90	25	33	35	41	40	29	136	44	35	33	15	27	36	35	49	25	30	30	62	31	38	52
ENSMUSG00000024842.7:cdna:Cabp4:protein_coding:-1	0	0	1	0	0	0	0	0	0	1	0	0	0	1	0	0	0	0	0	0	0	1	1	0	0	0	0	2	3	0	0	1	0	0	0	0	1	0	0	2	0	3	0	0	0	1	2	0	1
ENSMUSG00000038760.13:cdna:Trhr:protein_coding:1	0	0	0	0	0	0	0	0	0	1	1	0	0	0	0	0	1	0	0	0	0	0	0	0	0	0	0	1	1	0	0	1	0	1	0	1	0	0	0	0	0	0	1	0	1	0	0	0	0
ENSMUSG00000049233.6:cdna:Apoo-ps:protein_coding:-1	8	11	11	5	11	7	9	18	11	28	20	30	49	27	38	21	27	25	11	20	14	15	11	11	2	5	10	13	8	20	9	10	6	20	7	5	11	6	14	18	14	24	10	6	5	15	10	16	23
ENSMUSG00000023915.4:cdna:Tnfrsf21:protein_coding:1	193	154	255	155	205	230	262	297	273	583	394	485	989	551	574	667	593	806	463	450	519	441	403	352	323	264	623	428	452	480	462	447	264	999	356	301	288	128	256	229	446	420	309	197	272	291	293	343	404
ENSMUSG00000045053.1:cdna:Kcng3:protein_coding:-1	2	2	5	7	5	2	3	1	0	1	0	1	0	0	1	2	0	1	0	2	0	0	1	1	0	1	1	3	2	0	0	0	1	4	2	0	0	0	0	0	2	3	1	1	1	0	1	1	0
ENSMUSG00000094161.1:cdna:Gm21904:protein_coding:-1	0	0	0	0	0	0	0	0	0	0	0	0	0	0	0	0	0	0	0	0	0	0	0	0	0	0	0	0	0	0	0	0	0	0	0	0	0	0	0	0	0	0	0	0	0	0	0	0	0
ENSMUSG00000056481.6:cdna:Cd248:protein_coding:1	0	0	0	0	0	0	0	0	0	0	0	0	1	0	0	2	0	0	0	0	2	0	0	0	0	0	0	3	3	1	4	1	0	5	4	1	3	1	2	1	0	1	2	0	3	4	15	7	0
ENSMUSG00000090408.1:cdna:Gm17402:protein_coding:-1	3	0	3	1	5	3	3	3	5	0	3	1	3	4	3	3	4	4	2	5	3	4	1	4	4	2	6	9	10	8	7	5	3	12	6	21	4	5	6	1	3	4	5	2	2	2	1	4	4
ENSMUSG00000024589.15:cdna:Nedd4l:protein_coding:1	248	220	306	207	315	254	242	293	285	340	232	326	552	284	339	487	450	561	326	357	355	324	319	278	282	248	475	370	325	388	421	359	222	844	301	270	240	147	224	252	309	375	346	219	322	219	271	303	340
ENSMUSG00000049740.2:cdna:5330417H12Rik:protein_coding:-1	0	0	0	0	0	0	0	0	0	0	0	0	0	0	0	0	0	0	0	0	0	0	0	0	0	0	0	0	0	0	0	0	0	0	0	0	0	0	0	0	0	0	0	0	0	0	0	0	0
ENSMUSG00000095562.7:cdna:Gm21887:protein_coding:1	168	187	268	179	195	182	121	108	144	263	219	274	433	246	279	191	151	164	158	114	150	116	101	110	91	53	110	282	286	361	285	262	136	719	264	253	213	116	194	139	302	311	89	66	76	168	174	210	245
ENSMUSG00000034686.7:cdna:Prr7:protein_coding:1	3	4	7	1	2	4	2	2	1	4	1	1	3	2	2	4	4	5	2	0	4	1	0	4	5	2	3	1	2	4	2	1	0	6	3	1	1	0	1	1	2	0	2	4	3	1	0	0	0
ENSMUSG00000040852.5:cdna:Plekhh2:protein_coding:1	51	30	57	42	54	38	70	75	78	88	65	80	121	87	99	153	117	148	40	60	80	48	41	31	41	30	90	49	30	67	47	38	38	152	59	72	23	5	21	15	38	33	65	45	60	36	21	30	40
ENSMUSG00000000385.7:cdna:Tmprss2:protein_coding:-1	0	0	0	0	0	0	0	0	0	0	0	0	0	0	0	0	0	0	0	0	0	0	0	0	0	0	0	0	0	0	0	0	0	0	0	0	0	0	0	0	0	0	0	0	0	0	0	0	0
ENSMUSG00000022780.5:cdna:Meltf:protein_coding:1	0	0	0	0	0	0	0	0	0	0	0	0	0	0	0	0	0	0	0	0	0	0	0	0	0	0	0	0	0	0	0	0	0	0	0	0	0	0	0	0	0	0	0	0	0	0	0	0	0
ENSMUSG00000069833.12:cdna:Ahnak:protein_coding:1	26124	25571	33767	20979	33228	26702	25150	28479	30023	74385	50658	65970	114162	66870	73473	57326	53834	71670	49424	55513	61640	48718	45081	42565	29817	25884	51284	46369	45419	50793	53502	45844	30055	106518	36832	31470	37769	18885	33430	34994	51702	54639	22891	17827	21634	41003	35050	40659	51321
ENSMUSG00000021500.15:cdna:Ddx46:protein_coding:1	657	639	901	476	811	712	648	773	717	1374	864	1105	1956	1165	1356	1264	1112	1387	726	781	901	739	701	563	618	531	1183	861	840	966	989	805	573	2313	767	657	631	289	548	556	868	838	672	487	574	801	640	691	915
ENSMUSG00000057396.6:cdna:Zfp759:protein_coding:1	41	25	37	24	30	27	21	32	36	73	38	54	87	46	74	73	61	69	60	69	88	82	56	48	67	50	114	84	62	68	81	61	48	55	27	13	56	16	48	46	55	59	83	63	62	27	25	27	44
ENSMUSG00000038132.5:cdna:Rbm24:protein_coding:1	0	0	0	0	0	0	0	0	0	0	0	0	0	0	0	0	0	0	0	0	0	0	0	0	0	0	0	0	0	0	0	0	0	0	0	0	0	0	0	0	0	0	0	0	0	0	1	0	0
ENSMUSG00000080268.3:cdna:Brms1:protein_coding:1	92	102	120	87	101	105	78	99	100	227	131	157	304	177	211	162	154	178	111	141	145	131	118	92	88	67	148	167	170	178	165	156	110	360	113	127	91	61	120	112	148	180	120	75	101	131	80	93	156
ENSMUSG00000024940.10:cdna:Ltbp3:protein_coding:1	179	146	250	148	200	162	152	164	202	421	258	386	563	327	421	404	393	517	544	560	559	467	394	369	320	351	525	505	466	581	675	589	330	1022	350	321	371	148	312	254	301	485	394	254	306	250	200	244	308
ENSMUSG00000022554.6:cdna:Hgh1:protein_coding:1	13	15	24	16	22	22	26	23	24	56	31	35	63	53	42	37	37	38	23	34	29	21	18	26	16	18	29	19	24	42	32	25	17	132	48	48	21	11	29	14	35	31	21	16	30	47	38	39	57
ENSMUSG00000043391.9:cdna:2510009E07Rik:protein_coding:-1	926	913	1178	737	1160	1004	498	653	691	1722	1215	1568	2627	1466	1841	1412	1243	1727	1181	1337	1444	1197	955	779	955	865	1655	1327	1221	1491	1574	1385	826	3586	1133	1062	995	472	901	816	1329	1300	1087	734	928	1068	859	1020	1253
ENSMUSG00000003546.9:cdna:Klc4:protein_coding:-1	105	108	116	78	108	93	131	169	170	282	187	254	389	230	290	382	410	400	271	338	365	283	231	214	230	204	408	273	267	317	356	310	181	458	179	165	220	94	170	157	214	259	247	181	241	156	124	160	169
ENSMUSG00000071658.4:cdna:Gng3:protein_coding:-1	0	0	0	0	0	0	0	0	0	1	2	0	0	0	0	2	0	1	2	0	0	1	1	0	1	1	1	0	0	0	0	1	0	0	0	1	1	1	1	0	1	0	2	1	0	3	0	0	1
ENSMUSG00000072618.2:cdna:Gm10384:protein_coding:-1	0	1	0	1	0	0	1	3	0	1	2	2	5	0	2	4	6	5	2	1	2	0	3	1	2	2	6	0	1	2	1	2	0	2	0	1	1	1	1	0	2	3	4	2	3	0	0	1	2
ENSMUSG00000071656.6:cdna:Lrrn4cl:protein_coding:1	3	2	4	3	7	2	4	2	2	10	6	3	17	8	8	12	7	13	4	0	8	4	4	2	4	4	12	11	10	15	5	8	3	31	10	9	4	3	4	5	6	7	7	5	7	6	2	5	3
ENSMUSG00000033478.4:cdna:Fam160b1:protein_coding:1	223	227	320	184	296	236	220	299	333	425	341	384	702	414	464	533	463	571	441	512	526	465	365	351	382	344	617	412	433	412	538	511	264	952	328	285	286	177	297	270	398	468	393	297	369	281	238	293	331
ENSMUSG00000025013.14:cdna:Tll2:protein_coding:-1	0	0	0	0	0	0	0	0	0	0	0	0	0	0	0	0	0	0	0	0	0	0	0	0	0	0	0	0	0	0	0	0	0	0	0	0	0	0	0	0	0	0	1	0	0	0	0	0	0
ENSMUSG00000021590.6:cdna:Spata9:protein_coding:1	0	0	0	0	0	0	0	0	0	0	0	0	0	0	0	0	0	0	0	0	0	0	0	0	0	0	0	0	0	0	0	0	0	0	0	0	0	0	0	0	0	0	0	0	0	0	0	0	0
ENSMUSG00000024738.5:cdna:Pga5:protein_coding:-1	0	0	0	0	0	0	0	0	0	0	0	0	0	0	0	0	0	0	0	0	0	0	0	0	0	0	0	0	0	0	0	0	0	0	0	0	0	0	0	0	0	0	0	0	0	0	0	0	0
ENSMUSG00000078648.2:cdna:Gm17546:protein_coding:-1	0	0	0	0	0	0	1	0	0	0	1	0	0	0	0	0	0	0	0	0	0	0	0	0	0	0	0	0	1	0	0	0	0	0	1	0	0	0	0	0	0	0	0	0	0	0	0	0	0
ENSMUSG00000090673.1:cdna:Gm340:protein_coding:1	146	147	204	107	199	129	155	174	192	282	186	218	395	286	289	276	257	345	211	227	256	211	203	193	181	156	349	248	213	272	311	284	164	708	201	191	181	91	192	173	234	250	213	146	177	201	180	221	251
ENSMUSG00000022296.8:cdna:Baalc:protein_coding:1	0	0	0	0	0	0	0	1	0	0	0	0	1	0	0	0	1	0	0	0	0	0	0	0	0	0	0	0	0	1	1	1	0	0	0	0	0	0	0	0	0	0	0	0	0	0	0	0	0
ENSMUSG00000024726.9:cdna:Carnmt1:protein_coding:1	116	88	117	83	139	100	102	118	123	266	195	233	421	290	271	203	182	225	136	172	153	148	106	99	93	54	156	137	148	187	178	125	75	334	109	88	126	64	109	121	176	189	80	61	74	209	166	203	248
ENSMUSG00000014496.7:cdna:Ankrd28:protein_coding:-1	883	821	1042	661	1032	795	844	982	986	1756	1204	1596	2715	1593	1714	1619	1388	1801	782	818	914	802	764	589	541	491	979	1185	1046	1251	1132	1083	713	5145	1588	1437	729	398	661	738	1137	1166	562	441	545	1131	952	1041	1348
ENSMUSG00000021592.16:cdna:Arsk:protein_coding:-1	128	113	148	79	152	112	112	121	138	283	207	267	491	290	294	302	265	332	209	278	312	259	216	202	200	192	366	260	222	252	274	256	170	425	153	145	142	89	157	152	199	234	186	143	167	145	109	127	189
ENSMUSG00000021720.10:cdna:Rnf180:protein_coding:-1	37	49	59	43	47	47	57	92	56	158	104	115	221	159	149	185	213	238	140	154	194	144	120	124	106	112	242	183	127	206	178	175	102	358	125	97	94	54	91	74	109	142	152	112	139	72	46	61	84
ENSMUSG00000054640.14:cdna:Slc8a1:protein_coding:-1	258	267	394	236	365	288	340	398	409	673	556	691	1127	674	797	910	792	1043	579	635	731	613	531	501	704	597	1387	655	664	726	792	685	456	1609	448	450	407	197	363	344	496	550	900	556	739	319	248	264	383
ENSMUSG00000033383.6:cdna:Rtp1:protein_coding:1	0	0	0	0	0	0	0	0	0	0	0	0	0	0	0	1	1	0	1	0	0	1	0	0	0	0	0	0	0	0	0	0	0	0	0	0	0	0	0	0	0	0	0	0	0	0	0	0	0
ENSMUSG00000091441.1:cdna:Gm17387:protein_coding:1	0	0	0	0	0	0	0	0	0	0	0	0	0	0	0	0	0	0	0	0	0	0	0	0	0	0	0	0	0	0	0	0	0	0	0	0	0	0	0	0	0	0	0	0	0	0	0	0	0
ENSMUSG00000024665.7:cdna:Fads2:protein_coding:-1	15	11	18	14	18	17	12	11	20	25	20	26	31	15	23	32	28	35	13	10	11	6	7	11	3	1	9	23	36	27	24	10	15	59	12	17	17	10	19	22	61	28	15	7	7	18	21	26	28
ENSMUSG00000007836.6:cdna:Hnrnpa0:protein_coding:-1	857	859	1218	740	1148	879	874	1054	1213	1934	1273	1820	3012	1767	2008	1757	1483	1695	1202	1178	1286	1001	963	794	764	658	1195	1238	1071	1269	1446	1168	794	3769	1241	988	835	378	724	690	1041	1128	724	577	610	887	663	833	1021
ENSMUSG00000021721.4:cdna:Htr1a:protein_coding:1	0	0	0	0	0	0	0	0	0	0	1	0	0	0	0	0	1	0	0	0	0	2	0	0	0	0	0	0	0	0	0	0	0	0	0	0	0	0	0	0	1	0	0	0	0	0	0	0	0
ENSMUSG00000091449.2:cdna:Gm10269:protein_coding:-1	29	35	41	18	38	32	23	41	25	62	47	45	91	44	62	44	42	53	41	56	46	38	37	51	26	25	55	49	44	55	47	47	28	84	39	31	32	20	33	46	41	42	31	20	30	50	33	38	38
ENSMUSG00000051638.1:cdna:Gm9857:protein_coding:-1	0	0	0	0	0	0	0	0	0	0	0	0	0	0	0	0	0	0	0	0	0	0	0	0	0	0	0	0	0	0	0	0	0	0	0	0	0	0	0	0	0	0	0	0	0	0	0	0	0
ENSMUSG00000090538.1:cdna:Gm4775:protein_coding:-1	0	0	0	0	0	0	0	0	0	0	0	0	0	0	0	0	0	0	0	0	0	0	0	0	0	0	0	0	0	0	0	1	0	0	0	0	0	0	0	0	0	0	0	0	0	0	0	0	0
ENSMUSG00000095879.1:cdna:Gm21764:protein_coding:-1	0	0	0	0	0	0	0	0	0	0	0	0	0	0	0	0	0	0	0	0	0	0	0	0	0	0	0	0	0	0	0	0	0	0	0	0	0	0	0	0	0	0	0	0	0	0	0	0	0
ENSMUSG00000024597.10:cdna:Slc12a2:protein_coding:1	81	90	145	60	107	78	105	117	100	232	113	195	338	211	213	159	182	201	96	145	144	114	113	75	95	84	155	135	140	169	190	152	87	297	117	98	124	69	97	124	155	141	118	88	106	189	124	165	219
ENSMUSG00000090799.1:cdna:Klhl33:protein_coding:-1	0	1	0	0	1	1	1	1	0	1	2	3	3	0	2	5	2	7	3	4	3	3	3	3	2	6	8	0	3	2	3	0	0	4	3	0	0	0	1	0	0	1	3	3	2	0	0	0	2
ENSMUSG00000025086.12:cdna:Trub1:protein_coding:1	46	60	76	30	69	69	61	77	88	153	117	139	182	131	143	100	126	170	85	94	121	97	80	80	78	62	146	145	107	124	124	99	84	211	83	67	86	50	66	71	113	113	99	61	70	88	75	109	128
ENSMUSG00000033417.15:cdna:Cacul1:protein_coding:-1	983	1007	1449	814	1422	1074	1113	1275	1503	2644	1768	2299	4012	2265	2677	2213	1942	2358	1651	1859	2032	1657	1447	1331	979	887	1728	1933	1775	2011	2197	1841	1233	4073	1233	1091	1398	674	1327	1387	1838	2098	1016	774	916	1465	1333	1429	1818
ENSMUSG00000021880.6:cdna:Rnase6:protein_coding:1	15	14	26	8	18	10	29	35	25	118	60	76	145	87	59	53	40	42	55	59	70	46	47	53	10	13	31	55	59	62	72	52	40	40	12	19	43	14	26	24	43	51	24	15	17	17	9	11	12
ENSMUSG00000068606.5:cdna:Gm4841:protein_coding:-1	12	5	9	8	4	6	2	3	3	9	10	9	11	5	11	5	3	5	12	9	9	4	8	10	4	3	7	13	16	16	12	19	12	15	4	8	5	2	9	2	11	6	5	4	4	3	2	3	8
ENSMUSG00000047591.4:cdna:Mafa:protein_coding:-1	1	0	0	0	0	0	0	2	1	0	0	2	1	0	3	1	2	2	0	3	4	1	0	0	0	1	0	0	3	0	0	3	1	1	0	1	0	0	0	1	0	2	0	0	2	1	1	0	3
ENSMUSG00000094874.1:cdna:AC132444.3:protein_coding:-1	1	2	3	1	2	1	0	0	0	6	0	3	3	4	6	2	3	1	4	3	6	2	2	5	2	1	1	6	3	3	4	10	3	3	1	1	2	2	0	3	2	4	0	0	1	1	1	2	0
ENSMUSG00000071202.4:cdna:Ccdc78:protein_coding:1	0	0	1	0	4	5	0	0	0	14	5	8	9	4	4	13	8	7	5	8	8	2	5	2	4	4	6	6	9	9	14	6	5	24	5	4	2	2	3	3	4	3	5	3	2	3	7	10	8
ENSMUSG00000025025.13:cdna:Mxi1:protein_coding:1	189	163	252	166	225	181	211	319	261	274	217	271	514	272	315	524	425	603	270	329	341	312	268	231	323	310	565	243	242	278	324	264	181	634	225	198	207	83	176	151	237	260	321	212	280	181	147	180	221
ENSMUSG00000054178.1:cdna:Gm9938:protein_coding:1	36	28	42	29	41	23	27	37	52	86	49	73	113	72	73	76	58	75	43	53	57	40	24	28	34	29	54	50	41	40	58	29	31	111	36	30	26	12	32	27	43	44	29	21	21	45	35	55	47
ENSMUSG00000025094.7:cdna:Slc18a2:protein_coding:1	0	0	0	0	0	0	0	0	0	0	0	1	0	0	0	0	0	0	0	0	0	0	0	0	0	0	0	0	0	0	0	0	0	0	0	0	0	0	0	0	0	0	0	0	0	0	0	0	0
ENSMUSG00000035049.3:cdna:Rrp12:protein_coding:-1	100	101	145	63	129	86	120	109	122	175	124	156	264	189	161	112	97	119	52	71	82	57	45	57	29	30	46	95	96	96	101	76	65	287	108	94	74	48	72	80	212	124	30	28	31	182	150	175	209
ENSMUSG00000073173.1:cdna:Gm10477:protein_coding:1	0	0	0	0	0	0	0	0	0	0	0	0	0	0	0	0	0	0	0	0	0	0	0	0	0	0	0	0	0	0	0	0	0	0	0	0	0	0	0	0	0	0	0	0	0	0	0	0	0
ENSMUSG00000053121.3:cdna:Gm5129:protein_coding:-1	0	2	2	3	1	0	0	0	0	1	1	2	1	2	2	0	0	1	2	1	3	1	2	1	0	1	2	4	2	2	2	1	2	0	0	1	1	0	2	1	0	0	1	0	2	1	1	1	3
ENSMUSG00000031862.10:cdna:Atp13a1:protein_coding:1	356	376	505	297	487	371	293	311	340	929	633	794	1407	754	866	644	557	740	648	644	704	575	552	473	332	301	620	578	559	701	712	616	402	1205	337	358	472	237	425	398	545	666	361	251	308	522	369	461	547
ENSMUSG00000074651.2:cdna:Mcidas:protein_coding:1	0	0	0	0	0	0	0	0	0	0	0	3	1	5	1	1	4	1	0	2	4	1	1	0	2	1	1	2	3	5	1	0	1	6	3	2	2	0	3	1	0	0	0	0	1	0	1	0	4
ENSMUSG00000022031.5:cdna:Elp3:protein_coding:-1	122	123	158	81	140	105	89	110	104	334	203	270	469	250	325	246	224	287	159	210	262	188	161	114	137	117	219	196	229	236	217	190	131	309	107	86	152	84	128	134	201	222	168	114	142	167	182	154	257
ENSMUSG00000066990.2:cdna:Gm10192:protein_coding:-1	0	0	0	0	1	0	0	0	0	0	0	0	1	0	0	0	0	0	0	1	0	0	0	0	0	0	0	0	0	0	0	0	0	3	0	0	0	0	0	0	0	0	0	1	0	0	0	0	0
ENSMUSG00000095330.1:cdna:Gm21834:protein_coding:-1	0	0	0	0	0	0	0	0	0	0	0	0	0	0	0	0	0	0	0	0	0	0	0	0	0	0	0	0	0	0	0	0	0	0	0	0	0	0	0	0	0	0	0	0	0	0	0	0	0
ENSMUSG00000094277.1:cdna:Gm21726:protein_coding:1	0	0	0	0	0	0	0	0	0	0	0	0	0	0	0	0	0	0	0	0	0	0	0	0	0	0	0	0	0	0	0	0	0	0	0	0	0	0	0	0	0	0	0	0	0	0	0	0	0
ENSMUSG00000090544.2:cdna:Gm6576:protein_coding:1	13	14	15	10	11	12	15	20	23	29	11	33	34	14	36	22	21	30	15	21	26	24	14	9	5	7	14	11	17	29	11	14	6	33	11	7	16	12	16	15	21	22	10	9	11	9	9	10	15
ENSMUSG00000046230.9:cdna:Vps13a:protein_coding:-1	553	497	675	369	667	572	523	595	594	1408	959	1263	2295	1293	1446	1205	1095	1509	920	1007	1161	934	812	784	809	662	1360	972	928	1072	1105	1040	675	1852	593	539	791	342	642	728	932	1054	881	683	861	729	560	646	888
ENSMUSG00000094203.1:cdna:Gm17267:protein_coding:1	0	0	0	0	0	0	0	0	0	0	0	0	0	0	0	0	0	0	0	0	0	0	0	0	0	0	0	0	0	0	0	0	0	0	0	0	0	0	0	0	0	0	0	0	0	0	0	0	0
ENSMUSG00000074213.2:cdna:Gm10642:protein_coding:1	10	10	19	14	19	11	21	23	23	18	8	17	46	13	22	39	42	74	27	27	33	17	16	18	24	28	59	28	15	32	31	28	15	59	12	6	13	10	9	14	20	24	30	17	17	12	6	6	11
ENSMUSG00000022840.8:cdna:Adcy5:protein_coding:1	0	0	0	1	1	0	0	0	0	0	0	0	0	0	0	0	0	0	0	0	0	0	1	0	0	0	0	0	0	0	0	0	0	0	0	0	0	0	0	0	0	0	0	0	0	0	0	0	0
ENSMUSG00000078126.3:cdna:Rpl23a-ps3:protein_coding:1	121	94	136	82	130	112	94	116	122	205	173	164	309	198	207	198	176	214	101	162	155	143	144	115	101	88	156	200	192	190	197	183	112	290	110	111	119	60	98	92	144	160	99	65	96	147	121	98	178
ENSMUSG00000002326.5:cdna:Gmpr2:protein_coding:1	118	129	173	121	176	144	99	158	117	340	204	235	475	281	291	236	238	269	193	219	253	201	169	152	156	113	226	232	209	219	244	242	153	450	155	135	171	96	150	161	247	203	179	106	149	179	166	183	205
ENSMUSG00000021700.9:cdna:Rab3c:protein_coding:-1	1	4	2	1	3	3	5	4	3	6	2	8	12	2	7	7	7	12	8	10	7	5	6	2	4	2	11	18	15	16	13	9	5	15	9	4	7	0	6	4	6	8	4	1	5	5	5	10	7
ENSMUSG00000055456.1:cdna:Gm9972:protein_coding:1	0	0	0	0	1	0	0	0	0	0	1	0	0	0	0	0	0	0	0	0	0	0	0	0	0	0	0	0	0	0	0	0	1	0	2	0	0	0	0	0	0	2	2	0	0	0	0	0	0
ENSMUSG00000058368.2:cdna:Krtap21-1:protein_coding:-1	0	0	0	0	0	0	0	0	0	0	0	0	0	0	0	0	0	0	0	0	0	0	0	0	0	0	0	0	0	0	0	0	0	0	0	0	0	0	0	0	0	0	0	0	0	0	0	0	0
ENSMUSG00000035364.1:cdna:4930524J08Rik:protein_coding:1	1	4	4	4	4	4	10	5	7	13	7	12	16	4	15	8	6	10	8	8	8	10	6	4	6	3	11	13	6	6	8	13	7	17	1	2	4	2	8	5	6	7	7	3	3	6	2	7	5
ENSMUSG00000094391.1:cdna:Btbd35f29:protein_coding:1	0	0	0	0	0	0	0	0	0	0	0	0	0	0	0	0	0	0	0	0	0	0	0	0	0	0	0	0	0	0	0	0	0	0	0	0	0	0	0	0	0	0	0	0	0	0	0	0	0
ENSMUSG00000039901.9:cdna:9130011E15Rik:protein_coding:-1	89	94	137	96	135	102	102	117	117	247	154	203	375	218	247	218	211	280	160	168	205	158	138	140	139	106	208	193	188	194	212	201	139	427	135	145	112	66	115	125	173	188	139	87	118	136	128	133	158
ENSMUSG00000059606.3:cdna:Rnase2b:protein_coding:1	0	0	0	0	0	0	0	0	0	0	0	0	0	1	1	0	0	0	0	0	1	0	0	0	0	0	0	0	1	0	0	0	0	0	0	0	0	0	0	0	0	0	0	0	0	0	0	0	0
ENSMUSG00000034997.4:cdna:Htr2a:protein_coding:1	13	14	21	7	15	13	15	14	22	32	29	26	58	35	35	26	20	21	14	19	20	18	17	22	2	2	2	36	44	41	39	25	13	27	5	12	26	21	32	38	57	32	1	2	3	46	75	61	74
ENSMUSG00000059657.4:cdna:Stfa2l1:protein_coding:1	0	0	0	0	0	0	0	0	0	0	0	0	0	0	0	0	0	0	0	0	0	0	0	0	0	0	0	0	0	0	0	0	0	0	0	0	0	0	0	0	0	0	0	0	0	0	0	0	0
ENSMUSG00000050945.7:cdna:Zfp438:protein_coding:-1	17	19	19	13	26	9	16	13	11	35	17	25	56	31	35	34	20	33	24	24	32	31	22	26	15	15	20	26	38	38	32	26	34	15	13	19	24	12	27	17	29	37	26	28	14	32	17	29	36
ENSMUSG00000074922.1:cdna:Fam122a:protein_coding:-1	26	24	34	13	21	23	17	21	23	47	39	39	59	27	44	36	24	38	25	41	27	25	29	20	21	20	24	50	33	63	48	43	30	86	33	31	29	18	28	32	29	40	27	26	18	32	28	31	29
ENSMUSG00000022752.8:cdna:Tomm70a:protein_coding:1	585	589	818	445	791	674	507	555	634	1443	859	1227	2013	1257	1327	877	788	1014	769	875	992	737	742	619	387	380	695	981	872	1086	1117	1009	617	2318	761	667	712	317	651	600	946	933	382	343	384	945	810	885	1125
ENSMUSG00000096728.1:cdna:AC140325.4:protein_coding:1	0	0	0	0	0	0	0	0	0	0	0	0	0	0	0	0	0	0	0	0	0	0	0	0	0	0	0	0	0	0	0	0	0	0	0	0	0	0	0	0	0	0	0	0	0	0	0	0	0
ENSMUSG00000024276.6:cdna:Zfp397:protein_coding:1	266	262	299	212	307	261	235	235	242	632	399	557	910	483	623	596	571	682	507	646	660	561	510	412	457	440	829	513	510	570	579	570	355	1096	382	319	413	178	361	378	431	551	488	358	449	393	279	345	466
ENSMUSG00000063611.4:cdna:Gm10134:protein_coding:1	4	7	7	4	6	3	4	1	2	10	12	15	38	14	5	14	13	14	12	21	21	11	10	12	10	11	15	25	13	36	31	21	12	35	7	1	9	5	10	14	13	17	7	3	7	16	13	14	18
ENSMUSG00000095247.7:cdna:Ccl27a:protein_coding:-1	0	0	0	0	0	0	0	0	0	0	0	0	0	0	0	0	0	0	0	0	0	0	0	0	0	0	0	0	0	0	0	1	0	0	0	0	0	0	0	1	0	0	0	0	0	0	0	0	0
ENSMUSG00000079242.2:cdna:C730034F03Rik:protein_coding:1	36	44	62	31	55	41	37	39	37	96	85	110	140	84	101	94	63	104	62	62	62	54	57	40	44	37	85	62	74	69	91	69	39	154	50	51	45	16	41	33	61	58	54	32	29	66	39	59	52
ENSMUSG00000073639.5:cdna:Rab18:protein_coding:1	458	475	598	296	603	499	383	432	436	910	580	756	1424	757	889	759	650	972	571	627	728	584	512	468	454	339	732	707	677	713	752	698	472	1618	558	459	576	275	544	588	791	805	537	394	477	592	586	651	774
ENSMUSG00000048027.7:cdna:Rgmb:protein_coding:-1	92	81	124	65	125	85	83	104	111	210	137	187	286	162	198	235	187	225	161	193	197	161	144	170	152	128	278	197	188	202	197	205	112	498	136	139	141	69	136	130	169	198	157	107	134	127	115	127	159
ENSMUSG00000046201.8:cdna:Scaf8:protein_coding:1	315	338	443	248	440	373	324	394	438	783	521	696	1232	737	864	796	762	943	583	645	705	583	543	501	492	458	963	687	710	791	779	726	437	1796	563	513	494	253	506	468	665	698	529	371	496	639	537	671	799
ENSMUSG00000074232.2:cdna:Gm10647:protein_coding:1	4	4	11	6	2	4	0	4	4	2	6	5	8	1	4	12	8	8	6	8	5	8	4	7	8	8	27	11	5	9	9	9	4	5	1	1	4	4	7	2	9	6	10	11	8	5	3	6	8
ENSMUSG00000016664.14:cdna:Pacsin2:protein_coding:-1	609	576	837	495	738	678	661	844	756	1277	930	1058	2113	1216	1309	1528	1229	1614	699	764	929	736	683	617	567	479	1111	1162	1108	1203	1104	1045	695	4510	1542	1444	702	365	582	658	1014	1013	856	575	695	857	769	906	1113
ENSMUSG00000090353.2:cdna:Gm17555:protein_coding:1	101	106	119	77	105	79	73	81	87	193	138	204	268	169	226	186	186	218	172	203	206	130	150	132	129	108	259	250	258	284	281	242	156	343	159	101	115	75	109	112	141	184	130	96	127	111	87	123	119
ENSMUSG00000053799.6:cdna:Exoc6:protein_coding:1	205	163	218	130	215	179	246	301	293	629	408	496	926	549	619	578	563	725	492	544	580	487	439	408	355	355	701	414	371	445	471	469	255	624	218	189	275	148	265	260	312	383	360	225	350	234	170	215	280
ENSMUSG00000035726.7:cdna:Supt16:protein_coding:-1	562	569	793	458	687	617	583	743	728	1545	974	1245	2314	1356	1604	1196	1018	1240	756	776	934	741	715	584	434	458	855	1018	938	1168	1074	938	614	2008	713	565	728	355	661	653	963	970	587	378	468	947	783	885	1169
ENSMUSG00000047921.15:cdna:Trappc9:protein_coding:-1	193	205	246	161	228	226	179	234	191	424	303	389	704	406	468	432	409	501	344	326	407	354	323	304	209	242	436	402	411	459	463	375	229	759	247	208	329	163	284	268	403	442	329	208	295	235	225	272	352
ENSMUSG00000035258.14:cdna:Abi3bp:protein_coding:1	0	0	0	0	0	0	0	0	0	0	0	0	1	0	0	0	0	0	0	0	0	0	0	0	0	0	0	0	0	0	0	0	0	0	0	0	0	1	0	0	0	0	0	0	0	0	0	0	0
ENSMUSG00000015971.4:cdna:Actr8:protein_coding:1	117	119	159	93	134	136	117	143	120	226	182	189	412	252	242	269	268	314	228	277	289	232	213	172	205	193	366	233	219	249	254	250	142	397	129	119	158	74	154	145	208	265	233	159	205	150	130	172	225
ENSMUSG00000091712.1:cdna:Sec14l5:protein_coding:1	0	0	0	0	0	0	0	0	0	0	0	0	0	0	0	0	0	0	0	0	0	0	0	0	0	0	0	0	0	0	0	0	0	0	0	0	0	0	0	0	0	0	0	0	0	0	0	0	0
ENSMUSG00000059408.2:cdna:Mrgprh:protein_coding:1	0	0	0	0	0	0	0	1	0	1	0	0	0	0	1	1	0	1	0	0	0	0	1	0	0	0	1	0	0	0	0	0	0	1	0	0	0	0	1	0	0	0	0	0	0	0	0	0	0
ENSMUSG00000033107.5:cdna:Rnf125:protein_coding:1	1	0	1	0	1	0	0	0	0	1	0	0	0	0	0	0	0	1	0	0	0	1	0	1	0	1	0	0	0	0	0	0	0	1	0	1	0	0	0	0	3	1	0	0	0	0	0	1	0
ENSMUSG00000051456.4:cdna:Hspb3:protein_coding:-1	0	0	0	0	0	0	0	0	0	0	0	0	0	0	0	0	0	0	0	0	0	0	0	0	0	0	0	0	0	0	0	0	0	0	0	0	0	0	0	0	0	0	0	0	0	0	0	0	0
ENSMUSG00000024525.6:cdna:Impa2:protein_coding:1	48	32	63	38	51	34	71	85	65	103	74	80	162	88	115	124	108	125	60	72	67	56	61	44	41	33	86	45	41	54	55	31	24	75	26	26	33	8	24	36	56	48	56	36	44	39	27	39	53
ENSMUSG00000079740.1:cdna:Gm11172:protein_coding:1	0	0	0	0	0	0	0	0	0	0	0	0	0	1	0	0	1	0	0	0	2	1	0	0	2	0	2	1	2	2	0	0	1	1	1	1	0	0	0	0	0	0	0	0	0	0	1	0	0
ENSMUSG00000033966.7:cdna:Cdkl4:protein_coding:-1	1	1	1	1	0	1	0	1	2	2	2	4	2	6	4	2	4	3	2	1	4	3	0	0	0	1	3	3	0	1	2	1	0	2	0	1	3	1	0	0	2	1	1	2	2	1	1	2	0
ENSMUSG00000052299.8:cdna:Ltn1:protein_coding:-1	519	506	673	386	613	457	486	610	569	1229	844	1051	1949	1062	1279	1024	875	1124	705	876	892	686	690	602	520	415	917	850	711	800	925	730	528	1530	544	458	557	314	555	554	831	948	555	372	501	687	589	681	862
ENSMUSG00000022314.9:cdna:Rad21:protein_coding:-1	1140	1153	1609	911	1465	1173	1273	1530	1502	2333	1642	2025	3650	2055	2299	2801	2224	2829	1381	1489	1675	1300	1269	1026	624	614	1348	1255	1247	1351	1429	1150	781	2217	824	629	889	478	838	945	1337	1395	1048	730	894	923	807	853	1132
ENSMUSG00000024420.8:cdna:Zfp521:protein_coding:-1	0	0	0	0	0	0	0	0	0	1	0	1	0	1	0	0	0	0	0	0	0	0	0	0	0	0	0	0	0	0	1	0	1	0	0	0	0	0	1	0	0	0	1	0	1	2	3	1	3
ENSMUSG00000079264.1:cdna:Gm11077:protein_coding:1	0	0	0	0	0	0	0	0	0	0	0	0	0	0	0	0	0	0	0	0	0	0	0	0	0	0	0	0	0	0	0	0	0	0	0	0	0	0	0	0	0	0	0	0	0	0	0	0	0
ENSMUSG00000024535.15:cdna:Snx24:protein_coding:1	67	54	59	41	81	54	184	240	231	318	234	261	519	315	324	498	425	557	292	305	352	290	231	188	164	158	293	317	283	304	352	315	190	622	203	180	172	76	177	155	198	259	151	118	158	151	113	134	193
ENSMUSG00000093883.1:cdna:Gm21866:protein_coding:-1	0	0	0	0	0	0	0	0	0	0	0	0	0	0	0	0	0	0	0	0	0	0	0	0	0	0	0	0	0	0	0	0	0	0	0	0	0	0	0	0	0	0	0	0	0	0	0	0	0
ENSMUSG00000079563.9:cdna:Pglyrp2:protein_coding:-1	0	0	1	0	0	0	0	0	0	0	0	0	1	1	0	0	0	1	1	0	0	1	0	0	0	1	0	1	0	0	1	0	3	0	0	1	0	0	0	0	0	1	0	0	0	0	1	0	0
ENSMUSG00000091497.1:cdna:Gm44:protein_coding:1	0	0	0	0	0	0	0	0	0	0	0	0	0	0	0	0	0	0	0	0	0	0	0	0	0	0	0	0	0	0	0	0	0	0	0	0	0	0	0	0	0	0	0	0	0	0	0	0	0
ENSMUSG00000047953.6:cdna:Gp5:protein_coding:-1	0	1	0	0	0	1	0	0	1	1	0	1	0	0	1	0	0	1	3	0	2	0	1	0	2	0	2	0	1	0	0	2	0	0	0	0	1	0	2	2	2	3	2	3	0	0	1	1	2
ENSMUSG00000044986.8:cdna:Tst:protein_coding:-1	1	2	4	1	4	7	2	1	2	4	6	8	8	6	13	9	9	7	5	10	9	11	3	5	6	3	13	7	4	4	5	8	7	6	2	1	8	2	3	4	6	13	3	2	2	8	9	6	7
ENSMUSG00000022507.5:cdna:1810013L24Rik:protein_coding:1	468	461	570	348	545	454	355	371	419	787	558	702	1282	709	833	782	726	948	617	736	753	687	580	487	547	419	858	831	840	944	979	880	523	1475	487	426	750	307	621	658	918	1010	486	417	489	870	840	975	1137
ENSMUSG00000034484.7:cdna:Snx2:protein_coding:1	781	728	1010	607	981	798	884	1159	1089	2813	2148	2366	4327	2587	2657	1836	1532	2035	1381	1586	1798	1358	1334	1209	629	583	1137	1744	1687	1896	1845	1590	1091	2777	944	823	1265	672	1047	1170	1749	1796	768	602	663	1108	1031	1197	1624
ENSMUSG00000040632.15:cdna:Nrl:protein_coding:-1	0	0	2	2	1	0	1	0	3	2	3	0	3	1	3	4	2	1	2	2	3	1	3	2	5	5	3	11	6	4	4	0	2	7	4	7	2	0	1	2	2	3	6	2	2	0	1	1	1
ENSMUSG00000041062.6:cdna:Mslnl:protein_coding:1	0	0	0	0	0	0	0	0	0	0	0	0	0	0	0	0	0	0	0	0	0	0	0	0	0	0	0	0	0	0	0	0	0	0	0	0	0	0	0	0	0	0	0	0	0	2	0	0	1
ENSMUSG00000095474.1:cdna:Cldn34c2:protein_coding:1	0	0	0	0	0	1	1	0	0	1	0	0	2	1	0	1	1	2	1	1	0	0	0	0	0	0	1	0	0	0	2	0	0	0	1	0	2	0	0	1	0	2	0	0	1	0	0	0	0
ENSMUSG00000060469.3:cdna:Krtap19-3:protein_coding:-1	0	0	0	0	0	0	0	0	0	0	0	0	0	0	0	0	0	0	0	0	0	0	0	0	0	0	0	0	0	0	0	0	0	0	0	0	0	0	0	0	0	0	0	0	0	0	0	0	0
ENSMUSG00000041707.7:cdna:1810011H11Rik:protein_coding:1	73	78	111	74	111	75	155	194	161	284	180	268	479	233	298	394	351	424	252	301	314	291	238	193	237	175	386	245	222	254	290	243	151	261	94	81	177	69	158	124	196	209	269	157	245	95	96	114	135
ENSMUSG00000067722.3:cdna:BC003965:protein_coding:1	59	63	72	52	82	64	62	82	73	146	116	166	253	154	173	140	134	159	107	106	111	111	81	77	68	69	137	129	96	116	126	125	64	269	85	78	89	50	78	70	122	118	90	57	65	118	111	98	144
ENSMUSG00000045211.4:cdna:Nudt18:protein_coding:1	44	54	60	37	50	55	39	50	47	95	62	81	152	75	91	99	83	107	95	79	104	81	68	69	54	56	139	85	63	111	111	93	60	148	42	43	74	33	52	55	81	97	71	52	68	61	59	57	54
ENSMUSG00000047810.8:cdna:Ccdc88b:protein_coding:-1	706	758	1050	584	931	774	288	311	372	1171	866	987	1720	1028	1150	819	779	996	1018	1057	1178	984	875	720	415	457	875	1138	1102	1318	1414	1175	775	1893	523	515	858	363	793	572	838	1130	601	397	419	601	529	590	731
ENSMUSG00000091585.2:cdna:AC140365.1:protein_coding:1	0	0	0	0	0	0	0	0	0	0	0	0	0	0	0	0	0	0	0	0	0	0	0	0	0	0	0	0	0	0	0	0	0	0	0	0	0	0	0	0	0	0	0	0	0	0	0	0	0
ENSMUSG00000001910.4:cdna:Nacc1:protein_coding:-1	546	455	718	391	609	516	483	459	508	1033	764	975	1596	952	1024	775	730	963	680	649	777	658	625	505	327	347	619	725	683	850	897	748	461	1783	564	513	554	261	473	395	635	697	390	292	341	543	499	555	766
ENSMUSG00000037824.5:cdna:Tspan14:protein_coding:-1	225	273	338	210	286	279	371	499	506	827	542	683	1288	754	763	944	864	1115	514	595	648	515	467	436	475	387	928	578	516	671	629	556	345	2219	711	646	394	214	390	375	654	633	490	334	406	475	454	576	621
ENSMUSG00000063895.6:cdna:Nupl1:protein_coding:-1	330	316	443	271	391	336	263	331	313	680	464	616	1035	652	702	592	453	614	378	430	463	390	365	286	255	258	472	472	401	500	500	387	270	1256	381	338	301	182	334	324	528	501	284	213	278	489	439	495	622
ENSMUSG00000022536.13:cdna:Glyr1:protein_coding:-1	535	537	723	408	648	509	438	544	547	1157	781	968	1720	952	1108	999	959	1179	741	920	991	853	728	634	588	479	1084	855	887	1071	1055	953	598	1706	590	507	685	331	640	575	879	980	670	517	609	621	652	618	865
ENSMUSG00000024560.6:cdna:Cxxc1:protein_coding:1	201	198	317	168	238	218	150	189	190	341	230	347	542	343	398	333	324	386	262	305	332	240	236	214	175	137	343	291	255	284	309	268	178	462	178	158	222	99	209	155	250	323	250	116	177	227	193	202	277
ENSMUSG00000022130.9:cdna:Tgds:protein_coding:-1	54	51	54	48	52	70	64	77	62	175	97	144	268	152	144	116	117	120	113	96	134	98	87	81	76	74	123	111	95	89	101	128	71	143	42	62	79	47	73	66	118	118	87	53	72	86	79	79	120
ENSMUSG00000054423.13:cdna:Cadps:protein_coding:-1	2	3	3	1	1	3	3	1	2	9	7	5	21	17	9	0	1	1	3	3	5	2	7	6	1	0	0	4	6	5	9	4	6	3	0	0	6	4	2	3	12	6	0	0	2	6	10	3	9
ENSMUSG00000022120.3:cdna:Rnf219:protein_coding:-1	52	66	74	48	73	77	82	85	102	209	117	149	257	175	152	154	114	127	107	110	80	80	85	60	56	47	100	111	85	134	128	102	69	293	106	106	73	34	69	61	85	97	71	58	63	94	85	89	124
ENSMUSG00000024379.3:cdna:Tslp:protein_coding:1	1	3	0	0	1	2	0	0	0	1	0	2	0	0	0	1	1	2	1	0	2	1	0	2	0	0	1	0	1	0	0	0	0	0	1	0	0	0	1	1	0	0	0	0	1	0	0	0	0
ENSMUSG00000058550.14:cdna:Dppa4:protein_coding:1	0	0	1	0	0	1	0	0	1	0	0	0	1	0	0	1	1	0	0	0	1	0	0	1	0	0	0	1	0	1	1	0	0	1	1	0	0	0	0	0	0	1	0	0	0	0	0	0	1
ENSMUSG00000043683.3:cdna:Fem1a:protein_coding:1	282	255	365	219	346	242	292	270	330	624	405	541	959	513	594	566	504	655	391	394	502	384	329	284	289	308	497	360	355	442	463	403	238	1377	425	389	345	177	245	234	360	463	323	232	220	347	255	293	378
ENSMUSG00000021832.7:cdna:Psmc6:protein_coding:1	455	427	547	326	541	468	376	430	446	1312	838	1013	1916	1107	1174	833	716	896	602	716	807	655	604	504	358	278	577	784	687	858	905	770	513	1295	473	434	612	307	559	583	869	818	363	309	312	921	865	971	1157
ENSMUSG00000091650.1:cdna:Apol11a:protein_coding:1	0	0	0	0	0	0	0	0	0	0	0	0	0	0	0	0	0	0	0	0	0	0	0	0	0	0	0	0	0	0	0	0	0	0	0	0	0	0	0	0	0	0	0	0	0	0	0	0	0
ENSMUSG00000022211.8:cdna:Carmil3:protein_coding:1	1	0	1	1	1	0	0	2	2	1	0	1	1	0	3	0	2	2	0	1	0	1	2	2	1	0	0	3	1	0	0	3	1	2	0	0	0	0	0	1	0	0	4	2	2	0	0	1	0
ENSMUSG00000039676.3:cdna:Capsl:protein_coding:1	0	0	1	0	0	0	0	0	0	1	0	0	0	0	0	0	0	0	0	0	0	0	0	0	0	0	0	0	0	0	0	0	0	0	0	0	0	0	1	0	0	0	0	0	0	0	0	0	0
ENSMUSG00000039473.7:cdna:Ubn1:protein_coding:1	457	441	626	366	572	478	483	555	622	871	603	748	1270	718	906	1188	1044	1256	799	891	977	825	748	606	702	641	1262	774	754	877	965	827	504	1465	461	400	614	253	519	449	690	769	757	471	629	500	446	494	612
ENSMUSG00000023350.4:cdna:4921501E09Rik:protein_coding:-1	0	0	0	0	0	0	0	0	0	0	0	0	0	0	0	0	0	0	0	0	0	0	0	0	0	0	0	0	0	0	0	0	0	0	0	0	0	0	0	0	0	0	0	0	0	0	0	0	0
ENSMUSG00000008813.12:cdna:Tppp2:protein_coding:1	0	0	0	0	0	0	0	0	0	0	0	0	0	0	0	0	0	0	0	0	0	0	0	0	0	0	0	0	0	0	0	0	0	0	0	0	0	0	0	0	0	0	0	0	0	0	0	0	0
ENSMUSG00000050439.6:cdna:Enthd1:protein_coding:-1	0	0	0	0	0	0	1	0	0	1	1	2	2	1	0	1	3	0	0	0	0	1	0	0	2	0	0	1	0	0	1	0	0	0	0	0	0	0	0	1	2	1	1	0	1	2	3	2	2
ENSMUSG00000023931.4:cdna:Efhb:protein_coding:-1	0	1	0	2	2	0	1	1	0	2	1	2	1	2	2	2	0	2	2	2	5	0	4	1	0	0	0	2	0	1	4	3	1	0	0	1	0	0	0	2	1	2	0	1	0	0	0	0	0
ENSMUSG00000047656.8:cdna:Trpt1:protein_coding:1	2	6	9	4	1	2	6	4	4	6	6	11	16	9	11	6	6	13	5	6	5	4	5	4	13	4	2	6	10	8	7	4	1	12	5	3	4	1	7	7	5	12	6	8	5	7	2	5	13
ENSMUSG00000034295.9:cdna:Fhod3:protein_coding:1	18	3	12	8	13	6	6	4	6	25	13	17	38	9	15	14	15	19	8	15	15	8	13	5	6	4	13	27	13	34	21	19	12	25	8	7	15	12	11	20	24	22	3	3	8	15	20	23	33
ENSMUSG00000055471.6:cdna:Alk:protein_coding:-1	0	0	0	0	0	0	0	0	0	0	0	0	0	0	0	0	0	0	0	0	0	0	0	0	0	0	0	0	0	0	0	0	0	0	0	0	0	0	0	0	0	0	0	0	0	0	0	0	0
ENSMUSG00000056656.5:cdna:Apol8:protein_coding:-1	1	1	1	0	0	0	0	1	0	1	0	0	3	0	0	1	0	0	0	0	1	0	0	0	0	1	0	1	1	0	2	1	0	2	0	2	0	0	0	1	0	0	0	0	0	1	1	1	3
ENSMUSG00000022993.6:cdna:4930415O20Rik:protein_coding:1	0	0	0	0	0	0	0	0	0	0	0	0	0	0	0	0	0	0	0	0	0	0	0	0	0	0	0	1	0	0	0	0	0	0	0	0	0	0	0	0	0	0	0	0	0	0	0	0	0
ENSMUSG00000092009.1:cdna:Myh15:protein_coding:1	0	1	4	0	0	0	0	0	0	8	2	1	4	1	3	8	8	10	6	2	3	7	7	5	7	11	17	10	9	12	10	6	2	50	8	17	11	1	3	1	2	8	36	14	24	2	0	2	3
ENSMUSG00000044201.9:cdna:Cdc25c:protein_coding:-1	68	46	59	44	70	55	74	96	78	149	80	100	232	111	115	146	145	203	45	58	61	53	48	36	5	8	25	42	41	47	46	31	32	49	25	13	28	23	30	30	50	53	22	25	16	35	24	36	52
ENSMUSG00000042351.8:cdna:Grap2:protein_coding:1	5	4	4	2	1	5	4	8	9	22	11	22	36	27	29	14	21	17	15	15	26	15	21	16	1	8	13	20	14	20	12	21	10	19	3	6	13	6	8	11	12	16	8	4	2	5	4	5	10
ENSMUSG00000034391.10:cdna:Fbxo15:protein_coding:1	0	0	0	0	0	0	0	0	0	0	0	0	0	0	0	0	0	0	0	0	0	0	0	0	0	0	0	0	0	0	0	0	0	0	0	0	0	0	0	0	0	0	0	0	0	0	0	0	0
ENSMUSG00000038982.9:cdna:Bloc1s5:protein_coding:-1	43	64	63	33	53	29	48	49	52	90	58	79	153	78	100	82	104	113	62	62	97	69	68	46	79	71	95	82	50	92	83	65	38	124	35	42	44	28	49	45	56	96	67	40	65	45	26	45	43
ENSMUSG00000022246.13:cdna:Rai14:protein_coding:-1	198	187	257	156	219	207	164	199	178	445	295	386	663	453	449	355	279	320	191	244	247	221	203	144	91	76	168	357	289	334	325	296	204	1190	447	416	234	148	250	248	537	388	105	90	85	598	591	711	700
ENSMUSG00000091155.1:cdna:Serpine3:protein_coding:1	0	0	0	0	0	0	0	0	0	0	0	0	0	0	0	0	0	0	0	0	0	0	0	0	0	0	0	0	0	0	0	0	0	0	0	0	0	0	0	0	0	0	0	0	0	0	0	0	0
ENSMUSG00000024922.1:cdna:Ovol1:protein_coding:-1	0	0	0	0	0	0	0	0	0	0	0	0	0	0	0	0	0	0	0	0	1	1	0	0	0	2	0	0	0	0	0	0	0	0	1	0	0	0	0	0	0	0	0	0	0	0	0	1	0
ENSMUSG00000040097.15:cdna:Flywch1:protein_coding:-1	82	70	88	66	96	74	49	66	65	175	118	161	211	117	157	148	115	125	108	147	140	113	123	98	58	63	111	142	114	134	172	138	90	141	54	48	98	46	100	99	120	129	90	44	74	100	66	89	119
ENSMUSG00000094303.1:cdna:AC165294.1:protein_coding:-1	0	0	0	0	0	0	0	0	0	0	0	0	0	0	0	0	0	0	0	0	0	0	0	0	0	0	0	0	0	0	0	0	0	0	0	0	0	0	0	0	0	0	0	0	0	0	0	0	0
ENSMUSG00000025557.9:cdna:Slc15a1:protein_coding:-1	3	1	1	2	5	3	3	3	4	6	5	3	12	6	4	5	4	11	6	3	4	3	3	7	0	10	5	8	15	8	8	13	6	11	10	5	2	1	2	0	5	4	3	0	3	4	0	4	2
ENSMUSG00000022000.10:cdna:Zc3h13:protein_coding:1	350	335	440	258	453	313	232	326	333	591	393	508	942	501	623	607	513	689	448	553	520	455	389	363	316	293	644	533	556	601	616	593	318	1218	407	365	401	191	335	345	520	548	409	263	345	429	342	423	544
ENSMUSG00000024815.4:cdna:Trpd52l3:protein_coding:1	0	0	0	0	0	0	0	0	0	0	0	0	0	0	0	0	0	0	0	0	0	0	0	0	0	0	0	0	0	0	0	0	0	0	0	0	0	0	0	0	0	0	0	0	0	0	0	0	0
ENSMUSG00000075330.3:cdna:A930003A15Rik:protein_coding:-1	0	0	0	0	0	0	0	0	0	0	0	0	0	0	0	0	0	0	0	0	0	0	0	0	0	0	0	0	0	0	0	0	0	0	0	0	0	0	0	0	0	0	0	0	0	0	0	0	0
ENSMUSG00000045027.6:cdna:Prss22:protein_coding:-1	0	1	0	0	1	1	1	1	1	2	1	5	8	4	4	1	2	4	4	0	4	0	1	1	0	2	5	5	5	5	5	7	2	20	3	4	1	0	2	1	1	1	1	0	1	2	1	3	3
ENSMUSG00000046748.7:cdna:Tmem45a2:protein_coding:-1	1	0	0	0	0	0	0	2	0	2	0	0	0	0	0	0	0	1	0	1	0	0	0	0	0	0	0	0	1	1	0	0	0	2	1	0	0	0	0	0	0	2	0	0	0	0	0	1	0
ENSMUSG00000022867.9:cdna:Usp25:protein_coding:1	1901	1737	2493	1451	2359	1924	1074	1265	1332	3612	2544	3263	5590	3210	3382	2645	2364	3286	2545	2645	2991	2508	2272	1928	1367	1338	2635	2765	2825	3220	3173	2873	1938	4215	1384	1101	2225	1043	1997	1893	2604	2921	1793	1139	1568	1685	1413	1681	2207
ENSMUSG00000017491.8:cdna:Rarb:protein_coding:-1	0	0	0	0	0	0	0	0	0	0	0	1	0	0	0	0	0	0	0	0	0	0	0	0	0	0	0	2	0	0	0	0	0	0	0	0	0	1	0	0	0	0	0	0	0	0	0	0	1
ENSMUSG00000063354.6:cdna:Slc39a4:protein_coding:-1	31	23	43	20	33	32	8	5	14	64	52	50	76	48	63	13	14	23	43	56	82	45	32	51	20	12	26	85	86	93	100	77	57	44	19	17	90	42	89	84	143	111	25	17	25	92	74	112	124
ENSMUSG00000005823.8:cdna:Gpr108:protein_coding:-1	217	224	298	179	276	231	152	215	227	466	323	398	742	398	457	441	380	482	374	444	486	448	374	349	270	241	462	472	466	500	605	474	296	744	260	245	348	195	334	294	415	487	313	210	257	294	243	250	365
ENSMUSG00000096621.1:cdna:Gm5849:protein_coding:-1	0	0	0	0	0	0	0	0	0	0	0	0	0	0	0	0	0	0	0	0	0	0	0	0	0	0	0	0	0	0	0	0	0	0	0	0	0	0	0	0	0	0	0	0	0	0	0	0	0
ENSMUSG00000039704.6:cdna:Lmbrd2:protein_coding:1	234	233	309	187	304	234	258	251	289	518	365	456	774	450	541	552	487	614	457	504	590	492	429	358	382	299	660	410	354	439	490	433	252	930	293	222	255	142	258	273	381	417	372	270	364	276	223	268	358
ENSMUSG00000039126.9:cdna:Prune2:protein_coding:1	65	73	81	63	94	74	80	119	141	313	213	256	490	273	325	276	248	315	170	211	214	177	183	129	64	62	146	178	165	211	178	147	100	278	92	96	109	59	86	110	177	161	89	57	66	101	83	109	114
ENSMUSG00000024566.8:cdna:Atp9b:protein_coding:-1	467	497	639	381	579	519	380	454	479	1033	705	895	1610	972	1043	953	811	1082	744	842	895	720	747	629	545	457	1030	900	867	878	1012	843	616	2127	674	663	676	342	634	581	850	919	633	464	526	608	483	564	806
ENSMUSG00000041028.15:cdna:Ghitm:protein_coding:-1	1044	1079	1378	870	1373	1032	841	961	1001	2369	1519	1944	3643	2120	2374	1832	1529	1977	1540	1639	1965	1578	1392	1146	888	724	1526	1673	1605	1828	1891	1800	1158	2792	959	837	1423	725	1326	1437	1980	2053	1019	733	973	1746	1526	1584	2162
ENSMUSG00000057913.2:cdna:Gm10032:protein_coding:1	1	1	1	1	2	2	0	1	0	3	0	3	4	3	0	4	2	1	3	1	2	1	2	1	1	0	5	3	4	2	4	3	1	9	5	1	2	2	3	3	5	3	1	1	1	1	0	0	1
ENSMUSG00000033610.15:cdna:Pank1:protein_coding:-1	36	28	41	25	50	37	59	58	52	69	50	81	140	85	87	112	98	135	61	72	92	56	42	46	71	73	148	54	55	62	79	55	44	104	31	28	28	18	34	32	48	48	87	65	97	32	27	32	41
ENSMUSG00000062400.2:cdna:Krtap6-5:protein_coding:-1	0	0	0	0	0	0	0	0	0	0	0	0	0	0	0	0	0	0	0	0	0	0	0	0	0	0	0	0	0	0	0	0	0	0	0	0	0	0	0	0	0	0	0	0	0	0	0	0	0
ENSMUSG00000058655.8:cdna:Eif4b:protein_coding:1	1062	1080	1447	914	1439	1120	1165	1329	1320	2504	1743	2163	3848	2366	2660	2846	2654	3400	1904	2167	2367	1982	1811	1603	1881	1662	3487	2065	2073	2258	2360	2227	1333	5058	1704	1493	1479	715	1333	1373	1796	2005	1947	1292	1745	1515	1341	1489	1989
ENSMUSG00000090441.2:cdna:Gm17651:protein_coding:-1	0	0	0	0	0	0	0	0	0	0	0	0	0	0	0	0	0	0	0	0	0	0	0	0	0	0	0	0	0	0	0	0	0	0	0	0	0	0	0	0	0	0	0	0	0	0	0	0	0
ENSMUSG00000039357.1:cdna:Fut11:protein_coding:1	102	96	123	84	123	84	122	127	140	245	158	178	362	197	240	283	228	258	185	195	237	187	159	143	148	143	276	184	168	166	179	165	91	348	114	107	124	49	136	98	171	195	190	122	148	94	85	81	110
ENSMUSG00000024598.8:cdna:Fbn2:protein_coding:-1	4	0	3	3	4	2	2	1	1	4	5	8	8	5	1	6	5	5	4	2	3	3	1	2	1	3	2	6	7	3	4	3	5	5	4	3	3	2	2	2	2	3	1	1	1	6	4	5	5
ENSMUSG00000040966.9:cdna:Slc22a2:protein_coding:1	0	0	0	0	0	0	0	0	0	0	0	0	0	0	0	0	0	0	0	0	0	0	0	0	0	0	0	0	0	0	0	0	0	0	0	0	0	0	0	0	0	0	0	0	0	0	0	0	0
ENSMUSG00000022013.3:cdna:Dnajc15:protein_coding:-1	123	117	164	96	177	126	108	133	141	425	270	389	585	356	379	245	208	309	199	255	243	202	176	135	134	115	234	197	166	180	213	203	152	235	96	85	181	91	160	133	225	257	125	107	111	207	181	185	261
ENSMUSG00000022434.7:cdna:Fam118a:protein_coding:1	41	45	58	37	58	42	54	47	59	134	103	129	205	102	116	108	106	126	66	62	77	74	59	60	43	32	66	93	64	87	91	64	50	128	39	44	45	28	45	56	78	72	39	31	28	64	67	66	89
ENSMUSG00000063821.5:cdna:Dupd1:protein_coding:-1	0	0	0	0	0	0	0	0	0	0	0	0	0	0	0	0	0	0	0	0	0	0	0	0	0	0	0	0	0	0	0	0	0	0	0	0	0	0	0	0	0	0	0	0	0	0	0	0	0
ENSMUSG00000023828.2:cdna:Slc22a3:protein_coding:-1	0	0	0	0	0	0	0	0	0	0	0	0	0	0	0	0	0	0	0	0	0	0	0	0	0	0	0	0	0	0	0	0	0	0	0	0	0	0	0	0	0	0	0	0	0	0	0	0	0
ENSMUSG00000073460.4:cdna:Pnldc1:protein_coding:-1	0	2	3	0	1	0	1	0	0	0	1	1	7	3	0	0	1	1	0	0	1	1	1	0	1	1	1	4	0	1	1	1	0	2	0	0	0	0	1	2	3	0	1	1	0	0	0	1	0
ENSMUSG00000021929.8:cdna:Kpna3:protein_coding:-1	853	875	1153	647	1146	929	524	628	605	1764	1082	1506	2745	1497	1695	1080	903	1189	830	1035	1128	839	799	687	532	395	829	1026	1003	1182	1217	1012	700	2766	908	742	794	392	782	799	1197	1210	569	399	525	945	927	988	1323
ENSMUSG00000025019.15:cdna:Lcor:protein_coding:1	264	281	372	231	387	287	250	267	306	528	300	417	795	412	543	584	492	630	390	436	456	368	377	318	335	319	639	453	380	443	526	452	293	980	328	274	309	172	311	288	432	475	396	262	371	342	295	364	372
ENSMUSG00000024353.4:cdna:Mzb1:protein_coding:-1	0	0	0	0	0	0	0	0	0	0	0	0	0	0	0	0	0	0	0	0	0	0	0	0	0	0	0	0	0	0	0	0	0	0	0	0	0	0	0	0	0	0	0	0	0	0	0	0	0
ENSMUSG00000078677.1:cdna:Gm10974:protein_coding:1	0	0	1	0	1	0	0	0	0	0	0	0	1	0	1	0	0	3	0	0	1	1	0	1	1	0	1	0	1	1	1	0	0	2	0	1	1	0	1	0	1	0	0	0	0	0	1	0	0
ENSMUSG00000043144.5:cdna:Aqp6:protein_coding:1	0	0	0	0	0	0	0	0	0	0	0	0	0	0	0	0	0	0	0	0	0	0	0	0	0	0	0	0	0	0	0	0	0	0	0	0	0	0	0	0	0	0	0	0	0	0	0	0	0
ENSMUSG00000014769.9:cdna:Psmb1:protein_coding:-1	493	511	667	391	598	555	446	552	522	1145	736	1046	1842	1117	1190	897	802	1063	597	752	761	720	564	507	456	363	669	785	701	774	764	729	491	1269	431	372	489	337	451	538	746	730	458	307	430	690	604	667	782
ENSMUSG00000024987.5:cdna:Cyp26a1:protein_coding:1	0	0	1	0	0	0	0	0	0	1	1	0	0	0	0	0	1	1	1	1	1	3	0	0	1	1	0	0	0	1	1	2	0	1	0	0	3	0	0	0	0	0	1	0	1	0	0	0	1
ENSMUSG00000059280.3:cdna:Vpreb2:protein_coding:1	0	0	0	0	0	0	0	0	0	0	0	0	0	0	0	0	0	0	0	0	0	0	0	0	0	0	0	0	0	0	0	0	0	0	0	0	0	0	0	0	0	0	0	0	0	0	0	0	0
ENSMUSG00000035896.4:cdna:Rnase1:protein_coding:-1	0	0	0	0	0	0	0	0	0	0	0	0	0	0	0	0	0	0	0	0	0	0	0	0	0	0	1	0	0	0	0	0	0	0	0	0	0	0	0	0	0	0	0	0	0	0	0	0	0
ENSMUSG00000025049.5:cdna:Taf5:protein_coding:1	60	51	74	50	74	57	67	84	76	161	91	120	187	127	116	120	111	131	77	106	99	68	54	56	45	37	74	70	73	89	97	91	53	106	45	36	58	23	52	50	82	72	60	49	48	52	54	55	73
ENSMUSG00000096949.1:cdna:Gm26897:protein_coding:1	0	0	0	0	0	0	0	0	0	0	0	0	0	0	0	0	0	0	0	0	0	0	0	0	0	0	0	0	0	0	0	0	0	0	0	0	0	0	0	0	0	0	0	0	0	0	0	0	0
ENSMUSG00000078481.1:cdna:Gm10944:protein_coding:1	0	0	0	0	0	0	0	0	0	0	0	0	0	0	0	0	0	0	0	0	0	0	0	0	0	0	0	0	0	0	0	0	0	0	0	0	0	0	0	0	0	0	0	0	0	0	0	0	0
ENSMUSG00000003527.8:cdna:Dgcr14:protein_coding:-1	93	75	118	72	101	71	72	103	98	177	117	163	277	159	182	191	176	229	118	158	172	144	116	128	105	96	165	159	163	186	165	173	107	277	89	91	107	57	98	93	123	170	101	77	107	112	86	121	147
ENSMUSG00000068075.2:cdna:Gm10229:protein_coding:1	0	0	0	0	0	0	0	0	0	0	0	0	0	0	0	0	0	0	0	0	0	0	0	0	0	0	0	0	0	0	0	0	0	0	0	0	0	0	0	0	0	0	0	0	0	0	0	0	0
ENSMUSG00000024352.11:cdna:Spata24:protein_coding:-1	9	12	23	12	18	5	5	27	20	24	20	29	53	38	26	21	31	34	11	6	9	8	9	7	4	4	8	16	12	15	17	13	10	17	5	7	11	6	6	8	19	12	9	8	11	15	15	13	18
ENSMUSG00000062464.5:cdna:Cyp4f37:protein_coding:1	2	2	0	3	3	2	1	1	2	3	2	8	9	5	2	4	4	5	2	3	8	2	0	0	3	1	5	1	5	3	6	4	2	7	3	4	2	3	4	2	5	5	3	1	2	1	1	1	2
ENSMUSG00000036061.9:cdna:Smug1:protein_coding:-1	58	57	71	54	73	61	52	65	67	119	95	109	223	126	127	129	133	162	91	103	98	90	72	81	99	61	129	112	92	140	120	112	62	233	110	90	68	33	67	68	98	126	74	44	60	81	68	89	103
ENSMUSG00000024346.5:cdna:Pfdn1:protein_coding:-1	135	135	173	92	151	133	117	154	145	387	254	306	567	307	366	230	239	316	156	207	212	229	144	138	91	73	182	205	200	236	227	191	110	359	127	104	144	69	113	141	206	202	112	63	84	200	167	179	224
ENSMUSG00000012017.3:cdna:Scarf2:protein_coding:1	2	1	6	3	3	1	7	4	4	14	10	10	13	21	10	9	16	7	17	20	18	13	10	7	5	12	6	14	16	11	20	12	12	23	8	1	12	4	6	6	10	12	5	8	10	10	13	17	16
ENSMUSG00000043445.6:cdna:Pgp:protein_coding:1	98	73	127	83	115	100	105	99	114	229	133	179	330	176	192	149	110	150	121	96	110	74	87	84	63	54	84	111	88	137	119	99	83	272	85	70	72	51	76	79	116	125	59	48	56	98	82	112	119
ENSMUSG00000095041.7:cdna:AC149090.1:protein_coding:-1	651	673	927	524	788	760	659	721	819	1528	1013	1322	2483	1329	1604	1925	1900	2374	1605	1819	2035	1665	1472	1303	1834	1697	3572	1422	1400	1574	1715	1602	939	2235	690	711	1003	504	857	865	1091	1401	1945	1285	1664	929	741	807	1048
ENSMUSG00000024524.16:cdna:Gnal:protein_coding:1	2	1	6	2	11	4	5	10	3	18	8	10	28	12	26	33	21	27	12	18	14	9	16	14	9	14	27	20	13	8	20	23	13	22	7	16	13	6	11	14	9	11	12	13	20	15	10	7	10
ENSMUSG00000079433.1:cdna:Gm11114:protein_coding:1	0	0	0	0	0	0	0	0	0	0	0	0	0	0	0	0	0	0	0	0	0	0	0	0	0	0	0	0	0	0	0	0	0	0	0	0	0	0	0	0	0	0	0	0	0	0	0	0	0
ENSMUSG00000045744.10:cdna:Bricd5:protein_coding:1	0	0	0	0	0	0	1	1	0	0	0	0	0	0	0	0	0	1	1	1	0	1	0	0	1	0	0	0	0	0	0	1	0	2	0	0	0	1	0	0	0	0	0	0	0	0	1	0	0
ENSMUSG00000016028.9:cdna:Celsr1:protein_coding:-1	0	0	0	1	0	0	0	0	0	1	1	0	1	0	2	0	0	0	0	0	0	0	0	1	0	0	0	0	0	0	0	1	0	1	1	0	1	0	1	0	0	0	0	0	1	2	0	3	0
ENSMUSG00000022414.7:cdna:Tab1:protein_coding:1	67	86	86	55	79	80	85	106	138	218	132	194	328	200	226	217	215	240	118	144	134	150	130	98	96	103	197	130	112	139	164	125	103	232	69	79	81	41	69	64	116	132	125	83	107	87	62	61	91
ENSMUSG00000005370.3:cdna:Msh6:protein_coding:1	87	71	122	72	103	107	186	228	203	609	346	493	901	599	609	360	298	343	208	253	259	228	201	150	166	120	271	263	250	278	250	224	151	274	108	96	162	87	139	159	264	301	188	134	150	263	227	237	299
ENSMUSG00000090957.1:cdna:Gm7535:protein_coding:-1	0	1	1	2	2	0	2	1	0	1	4	0	1	3	0	4	3	4	0	1	0	3	0	2	2	0	2	1	0	0	0	1	0	4	2	1	2	0	3	1	1	3	0	1	5	1	1	3	0
ENSMUSG00000050765.2:cdna:Gm5084:protein_coding:1	1	0	0	0	1	0	1	0	0	2	0	0	1	0	1	0	0	0	0	0	0	0	0	0	1	0	0	1	0	1	1	2	0	1	0	0	1	0	0	0	2	1	0	1	2	0	0	2	0
ENSMUSG00000021962.8:cdna:Dcp1a:protein_coding:1	273	249	315	214	296	255	193	221	248	426	313	414	736	451	457	397	426	539	351	434	424	374	347	297	268	213	459	357	290	369	441	355	241	819	274	259	278	156	256	233	389	385	288	188	280	280	241	273	350
ENSMUSG00000079774.2:cdna:Fam205a2:protein_coding:-1	0	0	0	0	0	0	0	0	0	0	0	0	0	0	0	0	0	0	0	0	0	0	0	0	0	0	0	0	0	0	0	0	0	0	0	0	0	0	0	0	0	0	0	0	0	0	0	0	0
ENSMUSG00000007591.14:cdna:Tssk4:protein_coding:1	1	2	6	2	4	4	3	5	4	8	2	5	8	9	11	9	13	4	6	7	8	7	4	3	5	5	7	8	3	6	8	6	3	10	1	5	4	2	5	3	4	6	6	2	7	2	2	1	3
ENSMUSG00000091007.1:cdna:D630036H23Rik:protein_coding:-1	0	0	0	0	0	0	0	2	1	3	0	3	1	2	0	0	3	1	1	0	0	2	0	0	0	1	1	1	3	0	2	0	1	1	0	0	0	0	2	1	2	2	2	0	0	0	1	0	1
ENSMUSG00000024503.2:cdna:Spink1:protein_coding:-1	0	0	0	0	0	0	0	0	0	0	0	0	0	0	0	0	0	0	0	0	0	0	0	0	0	0	0	0	0	0	0	0	0	0	0	0	0	0	0	0	0	0	0	0	0	0	0	0	0
ENSMUSG00000057561.9:cdna:Eif1a:protein_coding:1	455	435	576	348	555	437	360	382	419	909	586	813	1403	840	939	647	602	826	509	636	745	542	494	415	316	241	494	596	564	676	679	643	369	2849	912	747	565	257	465	554	839	768	297	220	276	895	796	891	1090
ENSMUSG00000046434.15:cdna:Hnrnpa1:protein_coding:1	905	905	1196	690	1108	921	959	1290	1208	2316	1530	2045	3585	2217	2257	1953	1692	2203	891	1141	1295	1036	946	807	497	444	937	1131	1126	1325	1160	1042	715	2646	1014	906	926	437	791	941	1446	1357	615	423	537	1527	1477	1580	1841
ENSMUSG00000054589.1:cdna:Gm9949:protein_coding:1	5	7	9	6	7	11	4	10	13	14	9	7	14	12	9	24	14	24	16	14	14	15	9	7	7	9	21	9	14	15	7	12	5	15	9	5	11	3	3	14	10	14	14	8	9	4	2	4	10
ENSMUSG00000079024.2:cdna:Gm21961:protein_coding:-1	4	4	0	3	3	1	2	1	4	3	3	3	13	9	5	2	2	9	5	7	2	3	2	2	2	4	9	10	9	21	9	10	6	17	9	10	1	1	2	2	5	5	3	1	0	4	2	6	9
ENSMUSG00000034509.8:cdna:Mad2l1bp:protein_coding:-1	30	48	67	40	53	50	59	50	44	107	58	94	170	101	111	99	87	89	60	107	96	83	57	48	45	38	82	74	61	75	109	80	48	108	41	31	66	35	70	65	92	86	66	36	53	58	48	69	87
ENSMUSG00000039457.3:cdna:Ppl:protein_coding:-1	0	0	0	0	0	0	0	0	0	0	0	0	0	0	0	0	0	0	0	0	0	0	0	0	0	0	0	0	0	0	0	0	0	0	0	0	0	0	0	0	0	0	0	0	0	0	0	0	0
ENSMUSG00000037798.6:cdna:Mat1a:protein_coding:1	0	0	0	0	0	0	0	0	0	0	0	0	0	0	0	0	0	0	0	0	0	0	0	0	0	0	0	0	0	0	0	0	0	0	0	0	0	0	0	0	0	0	0	0	0	0	0	0	0
ENSMUSG00000063904.3:cdna:Dpp3:protein_coding:-1	308	290	421	254	321	325	299	374	319	745	500	569	1061	643	696	621	520	673	456	478	497	449	353	334	266	216	525	457	441	500	500	431	285	766	291	247	314	202	313	312	482	480	311	215	269	365	287	350	448
ENSMUSG00000039615.8:cdna:Stub1:protein_coding:-1	170	166	227	145	201	184	153	240	204	604	386	448	911	513	543	431	374	458	291	300	351	311	261	187	152	132	341	350	374	438	433	384	228	669	236	181	207	115	222	199	330	345	214	141	138	359	287	306	436
ENSMUSG00000022221.13:cdna:Ripk3:protein_coding:-1	101	85	119	66	125	102	114	108	138	279	186	237	447	270	237	243	207	226	93	114	146	119	101	99	26	29	62	118	146	139	146	101	75	204	77	61	97	39	104	89	150	132	37	46	42	133	108	124	159
ENSMUSG00000061130.12:cdna:Ppm1b:protein_coding:1	430	430	524	335	564	489	367	434	411	685	480	655	1080	679	676	732	683	862	445	543	544	465	402	366	368	322	695	507	504	532	584	485	350	1457	502	388	397	195	322	353	571	546	430	324	385	356	317	368	516
ENSMUSG00000014547.9:cdna:Wdfy2:protein_coding:1	237	253	335	177	305	280	286	364	374	598	443	507	1005	540	701	674	665	880	654	700	805	596	610	594	418	449	1025	578	571	596	629	593	339	900	299	273	380	155	327	311	457	537	533	375	464	325	253	265	352
ENSMUSG00000023953.8:cdna:Polh:protein_coding:-1	110	119	137	111	147	115	166	186	203	345	213	274	463	279	343	257	237	253	132	125	147	135	109	106	44	44	89	126	126	162	154	135	83	204	79	52	91	54	79	90	151	138	75	63	76	110	112	105	149
ENSMUSG00000022855.8:cdna:Senp2:protein_coding:1	532	488	727	440	711	579	535	596	585	1512	1054	1292	2384	1480	1573	1388	1287	1635	851	1001	1156	924	838	675	773	683	1310	1062	980	1153	1122	1075	725	3442	1081	980	739	355	620	684	961	1005	819	564	688	856	783	795	1100
ENSMUSG00000071691.10:cdna:Gm960:protein_coding:-1	0	0	0	0	0	0	1	0	0	0	1	0	1	1	0	0	0	0	0	0	0	0	0	0	0	0	0	1	0	1	0	1	0	0	0	0	0	0	0	0	0	0	0	0	2	1	0	0	0
ENSMUSG00000039616.9:cdna:Mocos:protein_coding:1	253	254	308	177	268	251	178	209	233	683	439	534	1084	594	708	451	406	500	503	549	691	560	461	437	302	213	471	649	628	674	694	654	419	1049	360	371	399	223	436	427	587	667	265	208	295	515	434	462	647
ENSMUSG00000024855.9:cdna:Pacs1:protein_coding:-1	285	237	376	227	311	251	261	278	281	463	364	392	735	408	449	638	573	714	521	504	498	471	449	399	350	377	742	390	437	449	535	416	271	909	311	251	271	107	261	206	308	349	415	292	371	187	142	192	228
ENSMUSG00000022808.4:cdna:Snx4:protein_coding:1	391	417	538	330	490	447	362	455	426	746	482	656	1139	705	801	742	618	882	514	562	659	559	461	415	385	290	689	556	556	587	665	566	368	1485	508	383	443	189	336	404	561	584	407	281	344	532	436	477	627
ENSMUSG00000079286.1:cdna:Gm11084:protein_coding:-1	0	0	0	0	0	0	0	0	0	0	0	0	0	0	0	1	0	0	0	1	1	0	0	0	1	0	0	0	0	0	0	0	0	2	0	0	0	0	0	0	0	0	0	0	0	0	0	0	0
ENSMUSG00000016942.5:cdna:Tmprss6:protein_coding:-1	0	0	0	0	0	0	0	0	0	0	0	0	0	0	0	0	0	0	0	0	0	0	0	0	0	0	0	0	2	0	0	0	0	0	0	0	0	0	0	0	0	0	0	0	0	0	0	0	0
ENSMUSG00000044957.3:cdna:Pp2d1:protein_coding:-1	0	1	0	0	0	0	0	0	0	0	0	0	0	0	0	1	0	1	0	0	0	0	0	0	0	0	0	0	0	0	0	0	0	1	0	0	0	0	0	0	0	0	0	1	0	0	0	0	0
ENSMUSG00000031600.10:cdna:Vps37a:protein_coding:1	394	471	577	373	557	464	397	474	494	933	534	730	1330	789	886	952	780	1032	607	673	730	645	531	478	517	403	882	699	728	717	810	721	445	2095	714	618	515	227	514	531	731	764	542	392	521	609	528	651	847
ENSMUSG00000023829.8:cdna:Slc22a1:protein_coding:-1	0	0	0	0	0	0	0	0	0	0	0	0	0	0	0	0	0	0	0	0	0	0	0	0	0	0	0	0	0	0	0	0	0	0	0	0	0	0	0	0	0	0	0	0	0	0	0	0	0
ENSMUSG00000048832.8:cdna:Vps37c:protein_coding:1	220	206	273	150	259	225	129	127	131	293	218	269	460	248	305	265	268	354	247	285	336	288	289	233	170	148	300	356	295	379	398	346	231	652	176	181	236	89	236	159	242	306	202	120	166	222	181	190	252
ENSMUSG00000033128.8:cdna:Gga1:protein_coding:1	427	352	577	319	494	410	316	368	372	808	586	735	1301	726	815	754	616	827	630	659	736	593	549	485	413	405	714	648	660	770	905	663	434	1431	491	380	506	207	428	387	555	657	455	344	377	386	296	327	437
ENSMUSG00000039148.4:cdna:Sart1:protein_coding:-1	215	218	306	180	284	233	187	214	239	480	309	401	709	419	458	431	395	497	291	353	407	351	298	252	255	214	455	451	372	445	461	407	243	829	245	249	281	115	219	227	351	353	275	185	242	277	233	282	334
ENSMUSG00000024759.13:cdna:Atl3:protein_coding:1	983	1011	1329	845	1286	1130	1079	1108	1185	2881	1957	2607	4755	2499	2874	2047	1898	2439	1849	2037	2287	1856	1683	1490	1218	1002	2227	2069	2027	2213	2384	1933	1401	2910	975	792	1436	722	1393	1400	1789	2199	1268	931	1099	1419	1238	1335	1774
ENSMUSG00000024451.8:cdna:Arap3:protein_coding:-1	513	482	689	392	632	543	277	314	344	877	572	773	1391	773	944	814	670	878	887	899	1072	784	748	621	531	489	1007	1018	993	1136	1206	1107	648	2155	672	651	727	373	704	581	773	1037	718	510	680	596	400	470	681
ENSMUSG00000035372.1:cdna:1810055G02Rik:protein_coding:1	29	37	37	28	38	51	27	31	45	103	63	79	137	99	100	51	54	62	43	37	39	32	31	36	16	26	45	49	54	56	41	54	38	130	44	48	27	25	38	34	61	70	16	19	25	83	86	90	107
ENSMUSG00000022229.2:cdna:Atp12a:protein_coding:1	0	0	0	0	0	0	0	0	0	0	1	0	0	0	0	0	0	0	0	0	0	0	0	0	0	0	0	0	0	0	0	0	0	0	0	0	0	0	0	0	0	0	0	0	0	0	0	0	0
ENSMUSG00000022297.14:cdna:Fzd6:protein_coding:1	2	0	1	1	1	0	3	0	1	2	1	1	2	2	4	1	7	2	3	2	0	0	2	0	1	0	2	5	5	6	3	6	3	11	4	7	0	1	0	0	2	5	2	0	2	3	4	1	4
ENSMUSG00000034371.8:cdna:Tkfc:protein_coding:-1	25	24	34	24	33	20	19	22	37	53	31	54	86	45	57	54	46	57	23	23	49	28	33	26	18	22	41	33	30	30	41	32	22	51	23	13	29	8	21	20	29	26	31	26	25	33	23	26	36
ENSMUSG00000021891.7:cdna:Mettl6:protein_coding:-1	128	112	159	122	153	118	104	141	126	233	131	164	321	195	222	249	212	254	172	181	203	161	152	118	89	111	204	174	164	183	204	174	113	413	131	103	135	75	144	146	202	236	140	107	119	192	162	186	212
ENSMUSG00000049562.5:cdna:Ap5b1:protein_coding:1	199	175	277	143	242	211	166	195	220	425	274	326	608	394	430	343	330	435	349	364	411	323	275	265	254	284	436	298	308	337	428	361	209	762	265	195	269	137	217	208	306	414	274	186	251	218	127	215	243
ENSMUSG00000003955.7:cdna:Fam162a:protein_coding:-1	54	47	77	49	65	48	53	54	66	144	86	114	194	112	114	93	59	80	29	45	61	40	25	23	27	26	40	54	49	61	51	49	32	82	25	20	48	45	53	67	115	83	32	25	29	116	130	136	151
ENSMUSG00000037013.15:cdna:Ss18:protein_coding:-1	320	300	436	284	385	363	339	384	378	773	430	600	1164	666	717	781	686	895	467	553	594	500	424	382	440	375	798	514	580	610	589	547	292	1424	468	442	389	215	320	327	572	529	506	328	435	443	358	452	548
ENSMUSG00000068392.2:cdna:Rnase13:protein_coding:-1	0	0	0	0	0	0	0	0	0	0	0	0	0	0	0	0	0	0	0	0	0	0	0	0	0	0	0	0	0	0	0	0	0	0	0	0	0	0	0	0	0	0	0	0	0	0	0	0	0
ENSMUSG00000024844.14:cdna:Banf1:protein_coding:-1	201	190	309	158	211	207	212	269	220	438	268	367	638	407	441	331	264	359	154	189	230	168	142	123	85	63	133	220	224	269	271	206	140	432	147	135	194	111	199	170	315	328	120	87	95	235	246	252	318
ENSMUSG00000095675.1:cdna:Ccl21b:protein_coding:1	0	0	0	0	0	0	0	0	0	0	0	0	0	0	0	0	0	0	0	0	0	0	0	0	0	0	0	0	0	0	0	0	0	0	0	0	0	0	0	0	0	0	0	0	0	0	0	0	0
ENSMUSG00000044933.2:cdna:Sstr3:protein_coding:-1	0	0	0	0	0	0	0	0	0	0	0	0	0	0	0	0	0	0	0	0	0	0	0	0	0	0	0	0	0	0	0	0	0	0	0	0	0	0	0	0	0	0	0	0	0	0	0	2	0
ENSMUSG00000039330.4:cdna:Tsga10ip:protein_coding:-1	0	0	0	0	0	0	0	0	0	0	0	0	0	0	0	0	0	0	0	0	0	0	0	0	0	0	0	0	0	0	0	0	0	0	0	0	0	0	0	0	0	0	0	0	0	0	0	0	0
ENSMUSG00000041215.15:cdna:Yeats2:protein_coding:1	192	157	212	143	204	201	191	221	215	404	263	355	586	340	430	399	356	351	211	267	314	252	240	183	207	170	361	261	255	293	305	278	188	489	173	162	170	92	163	156	258	227	209	137	174	202	199	208	261
ENSMUSG00000041360.7:cdna:Pum3:protein_coding:-1	190	222	294	168	293	202	189	206	236	501	359	410	739	471	485	350	299	369	224	234	323	232	218	177	170	118	296	362	329	439	319	350	233	792	299	253	244	135	272	240	434	360	186	123	145	406	367	414	547
ENSMUSG00000069911.10:cdna:Fam196b:protein_coding:1	0	0	0	0	0	0	0	0	0	0	0	0	0	0	0	0	0	1	0	0	0	0	0	0	0	0	0	0	0	0	0	0	0	0	0	0	0	0	0	0	0	0	0	0	0	0	0	0	0
ENSMUSG00000044477.10:cdna:Zfand3:protein_coding:1	311	308	468	246	405	344	214	239	277	507	376	498	821	484	569	486	490	630	547	553	608	516	418	386	292	304	649	644	577	667	768	690	390	1540	485	409	466	212	420	337	562	619	382	267	349	401	302	402	482
ENSMUSG00000037580.9:cdna:Gch1:protein_coding:-1	222	212	279	166	286	244	39	58	62	319	215	286	496	343	320	131	101	177	200	217	272	230	202	181	60	51	99	259	253	301	316	257	177	633	209	174	236	137	235	285	355	308	55	42	60	279	331	362	438
ENSMUSG00000075224.8:cdna:Lrrc55:protein_coding:-1	0	0	0	0	0	0	1	0	0	0	0	0	0	0	0	0	0	1	0	0	0	0	0	0	0	0	0	0	0	0	0	0	0	0	0	0	0	0	1	0	0	0	0	0	0	0	0	0	0
ENSMUSG00000033837.4:cdna:Foxh1:protein_coding:-1	0	0	0	0	0	0	0	0	0	0	0	0	0	0	0	0	0	0	0	0	0	0	0	0	0	0	0	0	0	0	0	0	0	0	1	0	0	0	0	0	0	0	0	0	0	0	0	0	0
ENSMUSG00000044390.4:cdna:Tigd3:protein_coding:-1	7	3	7	5	12	7	2	8	7	24	11	11	27	13	21	16	14	22	4	13	15	5	11	4	6	1	11	10	11	11	16	13	7	31	9	11	6	2	8	8	9	10	3	3	5	6	8	3	13
ENSMUSG00000050345.8:cdna:4930486L24Rik:protein_coding:-1	5	6	4	2	6	5	1	8	2	8	9	13	28	15	11	8	10	14	16	17	14	16	11	7	4	6	7	9	15	16	12	8	7	31	8	2	2	5	6	4	16	20	10	5	7	8	10	13	17
ENSMUSG00000096756.1:cdna:AC165294.3:protein_coding:-1	0	0	0	0	0	0	0	0	0	0	0	0	0	0	0	0	0	0	0	0	0	0	0	0	0	0	0	0	0	0	0	0	0	0	0	0	0	0	0	0	0	0	0	0	0	0	0	0	0
ENSMUSG00000073565.4:cdna:Prr16:protein_coding:1	0	0	0	0	0	1	0	0	0	0	1	0	0	0	0	0	0	0	0	0	0	0	0	0	0	0	0	0	0	0	0	0	0	0	0	0	0	0	0	0	0	0	0	0	0	0	0	0	0
ENSMUSG00000096597.1:cdna:Gm21886:protein_coding:-1	0	0	0	0	0	0	0	0	0	0	0	0	0	0	0	0	0	0	0	0	0	0	0	0	0	0	0	0	0	0	0	0	0	0	0	0	0	0	0	0	0	0	0	0	0	0	0	0	0
ENSMUSG00000095909.1:cdna:Gm10324:protein_coding:1	0	0	1	0	0	0	0	0	0	0	0	1	0	1	1	1	0	0	1	0	0	1	0	0	2	0	1	0	0	0	1	0	0	2	0	0	0	1	0	0	0	0	0	1	1	1	0	1	2
ENSMUSG00000022003.6:cdna:Slc25a30:protein_coding:-1	72	63	91	52	92	68	104	114	97	169	117	151	311	168	191	200	165	198	132	153	163	151	166	130	106	69	166	133	130	143	135	109	82	316	120	90	89	49	97	75	123	142	96	81	83	114	99	114	121
ENSMUSG00000024790.7:cdna:Sac3d1:protein_coding:-1	43	30	69	46	61	44	44	48	34	93	52	77	126	91	103	65	52	79	60	63	55	43	43	52	27	28	46	66	45	63	63	49	48	86	24	27	46	20	38	36	63	59	33	29	23	68	47	46	70
ENSMUSG00000062526.3:cdna:Mppe1:protein_coding:-1	43	40	76	28	58	46	42	50	43	124	72	108	191	112	150	95	90	120	116	85	94	99	89	79	60	52	110	78	85	96	127	81	55	87	34	22	56	22	50	43	66	103	72	28	44	37	33	36	50
ENSMUSG00000024561.8:cdna:Mbd1:protein_coding:1	174	185	221	128	200	179	154	193	181	321	217	293	519	327	369	384	299	375	217	251	281	224	191	200	158	140	341	262	291	311	315	267	147	543	196	181	207	98	171	166	261	257	195	159	168	187	141	221	226
ENSMUSG00000035179.3:cdna:Ppp1r32:protein_coding:-1	4	0	1	0	1	2	1	0	1	1	1	0	1	0	1	0	0	0	0	3	0	1	0	1	1	0	1	0	0	2	2	0	0	6	2	1	1	2	0	1	2	1	0	1	1	1	1	0	1
ENSMUSG00000073291.3:cdna:Gm10491:protein_coding:-1	0	0	0	0	1	1	1	0	0	0	0	2	1	1	1	0	2	0	0	0	2	1	1	0	0	1	0	5	0	0	1	0	2	3	4	0	1	1	1	0	0	0	2	0	1	0	0	0	0
ENSMUSG00000022564.6:cdna:Grina:protein_coding:1	515	511	694	410	664	480	313	382	377	1131	879	1006	1917	1162	1217	861	800	1002	1251	1360	1419	1262	1170	1156	671	564	1269	1375	1428	1583	1690	1444	910	1721	583	636	961	506	961	808	1072	1314	694	408	599	930	787	892	1164
ENSMUSG00000095076.1:cdna:AC125178.2:protein_coding:1	0	0	0	0	0	0	0	0	0	0	0	0	0	0	0	0	0	0	0	0	0	0	0	0	0	0	0	0	0	0	0	0	0	0	0	0	0	0	0	0	0	0	0	0	0	0	0	0	0
ENSMUSG00000062154.13:cdna:Tex33:protein_coding:-1	0	0	0	0	0	0	0	0	0	0	0	0	0	0	0	0	0	0	0	0	0	0	0	0	0	0	0	0	0	0	0	0	0	0	0	0	0	0	0	0	0	0	0	0	0	0	0	0	0
ENSMUSG00000039197.9:cdna:Adk:protein_coding:1	161	163	209	112	202	164	155	191	214	393	218	340	583	375	393	316	294	346	143	198	224	166	160	133	75	71	143	171	158	162	174	155	118	268	94	76	141	67	107	127	220	182	80	65	70	184	204	185	253
ENSMUSG00000036097.7:cdna:Fam178a:protein_coding:1	484	410	620	359	551	477	537	606	633	1270	853	1126	2027	1093	1418	1236	1163	1495	954	1077	1141	1020	888	760	649	621	1315	1051	1031	1105	1255	1093	677	1777	573	540	710	345	691	675	959	944	736	534	650	817	684	761	1026
ENSMUSG00000036023.5:cdna:Parp2:protein_coding:1	75	82	121	67	104	95	70	112	109	265	193	241	412	252	291	200	181	238	179	164	219	149	141	143	119	109	230	210	169	211	226	187	110	259	105	93	128	72	125	103	150	193	130	94	124	124	120	115	150
ENSMUSG00000047888.9:cdna:Tnrc6b:protein_coding:1	806	771	1005	605	910	849	853	1003	966	1997	1379	1730	3259	1694	2098	2101	2005	2438	1895	2085	2286	1827	1783	1642	1603	1440	3022	1884	1797	1975	2141	1883	1189	1815	616	499	1289	583	1184	1093	1336	1797	1766	1207	1590	934	719	809	1096
ENSMUSG00000024999.7:cdna:Noc3l:protein_coding:-1	106	118	184	95	168	122	95	112	113	286	190	239	400	270	266	203	193	228	124	182	180	138	135	88	89	83	175	178	188	191	211	181	120	595	189	202	145	69	132	150	254	218	107	87	83	250	223	220	308
ENSMUSG00000055298.5:cdna:Ctsj:protein_coding:-1	0	0	0	0	0	0	0	0	0	0	0	0	0	0	0	0	0	0	0	0	0	0	0	0	0	0	0	0	0	0	0	0	0	0	0	0	0	0	0	0	0	0	0	0	0	0	0	0	0
ENSMUSG00000022064.9:cdna:Pibf1:protein_coding:1	102	95	168	85	139	115	108	151	141	280	175	239	403	245	274	247	255	316	214	246	279	210	202	177	188	152	294	213	213	216	274	239	140	423	142	121	170	93	142	164	224	256	199	122	175	179	138	162	191
ENSMUSG00000024664.4:cdna:Fads3:protein_coding:1	11	4	15	2	14	14	9	18	17	25	16	21	40	20	25	34	37	42	23	30	34	33	16	11	34	38	69	17	24	30	22	31	12	60	26	12	17	12	21	13	29	35	54	44	41	35	52	44	58
ENSMUSG00000033039.9:cdna:Micall1:protein_coding:1	229	231	363	193	310	263	163	200	203	480	326	435	726	440	445	328	327	430	301	322	367	293	286	242	187	182	335	402	365	461	403	384	244	1439	491	441	273	131	269	200	425	386	215	156	183	388	383	410	491
ENSMUSG00000071858.3:cdna:Gm94:protein_coding:-1	0	0	0	0	0	0	0	0	0	0	0	0	0	0	0	0	0	0	0	0	0	0	0	0	0	0	0	0	0	0	0	0	0	0	0	0	0	0	0	0	0	0	0	0	0	0	0	0	0
ENSMUSG00000033006.9:cdna:Sox10:protein_coding:-1	0	0	0	0	0	0	0	0	0	0	0	0	0	0	0	0	0	1	0	0	0	0	0	0	0	0	0	0	0	0	0	0	0	0	0	0	0	0	0	0	0	0	0	0	0	0	0	0	0
ENSMUSG00000008482.8:cdna:Rnf151:protein_coding:-1	0	1	0	1	0	0	0	0	1	1	1	0	1	1	2	1	0	3	1	1	1	0	0	0	0	1	1	1	0	1	1	2	0	1	2	1	1	0	0	2	0	0	1	1	1	2	0	0	1
ENSMUSG00000003559.7:cdna:As3mt:protein_coding:1	1	2	4	1	0	4	2	2	2	12	4	8	15	6	14	3	3	3	10	14	19	10	9	5	1	1	1	8	15	6	7	8	7	1	1	0	10	4	8	6	12	9	0	0	1	7	3	3	8
ENSMUSG00000021636.14:cdna:Marveld2:protein_coding:-1	0	1	3	3	2	0	0	2	1	2	7	1	5	1	4	2	3	4	1	0	1	5	2	0	2	3	1	2	0	1	1	0	4	3	2	2	1	0	4	3	3	1	1	5	1	0	0	1	2
ENSMUSG00000022353.9:cdna:Mtss1:protein_coding:-1	595	585	703	459	680	580	775	928	910	1886	1235	1531	2793	1697	1847	1517	1433	1767	1122	1295	1405	1163	1021	926	802	689	1411	1471	1442	1619	1529	1471	887	4401	1489	1287	1010	500	875	855	1090	1354	908	712	797	992	781	890	1170
ENSMUSG00000022428.7:cdna:Cby1:protein_coding:1	24	19	25	27	28	19	28	26	34	55	38	55	96	54	55	60	55	73	33	44	36	47	39	27	19	27	43	24	44	48	30	28	21	42	16	18	31	22	30	12	28	35	28	11	27	27	11	22	22
ENSMUSG00000021713.8:cdna:Ppwd1:protein_coding:-1	68	73	81	41	97	68	70	88	93	211	133	147	313	165	198	154	122	158	131	140	149	144	100	103	80	72	159	114	107	134	132	136	82	187	51	52	97	40	91	84	109	104	91	61	86	86	69	82	113
ENSMUSG00000032846.9:cdna:Zswim6:protein_coding:-1	388	345	493	292	431	357	396	469	490	932	661	890	1480	839	886	1286	1144	1597	840	901	942	754	794	628	884	771	1527	724	682	818	959	751	489	4566	1577	1286	595	214	526	502	738	782	962	676	823	524	472	543	624
ENSMUSG00000095240.1:cdna:Cypt14:protein_coding:-1	0	0	0	0	0	0	0	0	0	0	0	0	0	0	0	0	0	0	0	0	0	0	0	0	0	0	0	0	0	0	0	0	0	0	0	0	0	0	0	0	0	0	0	0	0	0	0	0	0
ENSMUSG00000096528.1:cdna:G430049J08Rik:protein_coding:1	3	3	3	5	1	1	3	2	2	5	0	2	8	0	5	6	4	11	4	4	6	10	5	5	6	6	8	10	3	16	5	1	6	13	5	3	7	1	6	7	2	7	13	2	5	4	3	7	2
ENSMUSG00000025545.9:cdna:Clybl:protein_coding:1	43	35	47	37	52	39	45	49	54	90	65	104	152	80	76	75	74	102	48	50	61	40	46	42	24	20	62	64	56	65	67	66	38	90	29	37	50	25	54	45	69	84	47	32	27	43	37	64	70
ENSMUSG00000024789.12:cdna:Jak2:protein_coding:1	527	541	762	419	680	599	293	284	345	943	658	797	1313	745	823	622	564	734	670	686	790	675	603	557	378	312	657	729	766	845	942	709	513	1978	639	534	622	319	556	537	667	814	348	297	318	444	364	409	572
ENSMUSG00000049625.5:cdna:Tifab:protein_coding:-1	86	105	111	79	108	77	123	196	185	252	204	206	390	253	273	352	340	433	308	398	392	312	290	289	305	265	647	197	189	218	212	190	126	778	221	233	185	73	162	131	201	250	397	246	322	96	85	86	106
ENSMUSG00000022125.6:cdna:Cln5:protein_coding:1	535	533	760	492	694	624	296	368	356	888	518	763	1432	809	900	721	627	820	668	751	833	687	589	518	346	281	593	720	670	771	825	740	462	793	303	243	660	354	641	584	1034	935	318	229	289	850	879	1012	1168
ENSMUSG00000094352.1:cdna:Btbd35f19:protein_coding:-1	0	0	0	0	0	0	0	0	0	0	0	0	0	0	0	0	0	0	0	0	0	0	0	0	0	0	0	0	0	0	0	0	0	0	0	0	0	0	0	0	0	0	0	0	0	0	0	0	0
ENSMUSG00000022299.8:cdna:Slc25a32:protein_coding:-1	78	52	101	64	108	84	71	84	108	174	127	176	275	174	191	148	122	186	111	112	142	116	105	87	84	51	134	95	115	114	123	108	75	279	85	70	98	59	102	102	148	164	70	87	80	95	116	127	173
ENSMUSG00000022108.7:cdna:Itm2b:protein_coding:-1	5141	5264	7064	4251	6399	5638	4328	5444	5159	14265	10970	12889	22869	12861	16670	11866	11725	15629	18196	20645	22658	18670	16604	15951	12338	10395	22968	17711	17528	18193	19714	18597	11131	25006	8670	7807	14288	7183	13210	12367	14543	20004	13573	9430	12058	10152	7859	9126	13144
ENSMUSG00000094864.1:cdna:Gm17521:protein_coding:-1	0	0	0	0	0	0	0	0	0	0	0	0	0	0	0	0	0	0	0	0	0	0	0	0	0	0	0	0	0	0	0	0	0	0	0	0	0	0	0	0	0	0	0	0	0	0	0	0	0
ENSMUSG00000072115.10:cdna:Ang:protein_coding:1	21	19	24	16	24	24	38	38	44	42	42	44	86	45	35	94	76	94	62	53	59	78	48	57	35	23	78	63	55	62	59	53	22	117	46	41	23	10	18	18	52	30	39	27	34	11	13	12	12
ENSMUSG00000025423.15:cdna:Pias2:protein_coding:1	272	212	309	165	288	245	273	267	266	552	377	486	849	498	578	628	529	662	404	487	513	422	376	324	395	327	681	407	418	460	453	454	280	1088	344	311	283	154	300	301	412	448	418	274	384	323	265	318	419
ENSMUSG00000042284.9:cdna:Itga1:protein_coding:-1	11	9	19	6	11	15	2	12	7	6	4	5	7	10	7	20	24	24	12	10	16	8	11	9	13	7	20	3	8	9	4	5	1	12	10	2	5	0	4	7	10	2	8	6	9	10	6	6	6
ENSMUSG00000040651.8:cdna:Fam208a:protein_coding:1	329	313	519	304	453	433	301	355	340	1147	761	965	1773	939	1181	727	716	931	948	1136	1129	896	849	742	840	742	1426	1006	974	1117	1249	1176	680	1792	565	483	751	378	676	717	820	1069	787	589	670	577	556	610	783
ENSMUSG00000079183.2:cdna:C030005K15Rik:protein_coding:-1	0	0	0	0	0	0	0	0	0	0	0	0	0	0	1	0	0	0	0	0	1	0	1	0	0	0	0	0	0	0	0	0	0	1	0	0	0	0	0	0	0	0	0	0	0	0	0	0	0
ENSMUSG00000003208.8:cdna:Ccdc94:protein_coding:1	31	26	40	11	38	33	26	25	23	57	36	56	65	49	55	49	42	63	34	28	49	29	18	27	26	14	57	37	47	34	47	49	28	84	21	30	37	24	38	20	37	41	32	16	18	30	19	18	36
ENSMUSG00000021759.13:cdna:Plpp1:protein_coding:1	10	10	17	9	12	11	7	14	13	22	16	20	33	21	19	14	11	13	7	9	9	10	2	2	2	2	12	20	15	21	14	17	12	23	5	15	11	5	15	10	34	21	10	5	8	26	25	50	34
ENSMUSG00000054648.7:cdna:Zfp869:protein_coding:-1	52	61	79	44	71	66	54	83	58	156	101	127	210	139	139	132	126	129	100	119	127	98	101	81	86	69	167	131	134	140	123	127	86	273	94	93	98	42	74	90	114	121	112	85	99	92	86	80	119
ENSMUSG00000033644.4:cdna:Piwil2:protein_coding:-1	17	14	9	12	12	14	7	11	15	21	10	23	38	29	26	22	13	25	9	18	10	16	16	8	7	5	8	14	6	9	11	9	7	43	24	4	12	2	5	11	13	10	7	5	7	12	20	19	15
ENSMUSG00000078128.1:cdna:Gm2178:protein_coding:1	0	0	0	0	0	0	0	0	0	0	0	0	0	0	0	0	0	0	0	1	0	0	0	0	0	0	0	0	0	0	0	0	0	1	0	0	0	0	0	0	0	0	0	0	0	0	0	0	0
ENSMUSG00000054237.5:cdna:Fra10ac1:protein_coding:-1	43	22	55	30	44	50	35	52	51	72	46	75	114	77	78	60	46	76	48	58	53	35	24	29	23	32	47	53	44	61	56	68	36	102	36	21	49	20	27	42	49	64	48	30	37	35	32	38	47
ENSMUSG00000033825.9:cdna:Tpsb2:protein_coding:1	0	0	0	0	0	0	0	0	0	0	0	0	0	0	0	0	0	0	0	0	0	0	0	0	0	0	0	0	0	0	0	0	0	0	0	0	0	0	0	0	0	0	0	0	0	0	0	0	0
ENSMUSG00000043972.7:cdna:Opn5:protein_coding:-1	0	0	0	0	0	0	0	0	0	0	0	0	0	0	0	0	0	0	0	0	0	0	0	0	0	0	0	0	0	0	0	0	0	0	0	0	0	0	0	0	0	0	0	0	0	0	0	0	0
ENSMUSG00000060373.14:cdna:Hnrnpc:protein_coding:-1	525	575	771	465	693	608	521	656	618	1222	749	976	1803	1053	1213	1155	1003	1208	697	873	890	832	691	587	573	503	1039	762	771	842	859	810	513	1961	650	544	656	322	568	538	875	893	645	435	602	814	684	721	1045
ENSMUSG00000022463.7:cdna:Srebf2:protein_coding:1	1158	1079	1578	928	1464	1154	726	827	919	1536	1254	1370	2399	1448	1495	1470	1364	1837	1064	990	1170	898	893	793	533	543	1092	1325	1313	1596	1571	1120	797	4505	1492	1296	999	433	915	820	1169	1317	609	453	499	648	595	760	893
ENSMUSG00000007670.9:cdna:Khsrp:protein_coding:-1	916	1009	1357	842	1224	970	928	951	1122	2347	1615	1997	3606	2081	2306	1978	1719	2028	1574	1527	1792	1472	1345	1187	917	869	1523	1753	1684	1998	2160	1827	1168	3451	1130	981	1118	493	928	739	1256	1370	857	654	721	1023	863	958	1309
ENSMUSG00000069379.2:cdna:Gm4950:protein_coding:-1	3	11	5	5	13	6	4	6	8	14	15	15	27	15	13	13	10	13	6	10	5	6	6	5	4	5	7	12	6	9	10	12	6	13	4	7	7	2	8	7	9	13	4	6	3	8	9	5	12
ENSMUSG00000096915.1:cdna:Btbd35f6:protein_coding:-1	0	0	0	0	0	0	0	0	0	0	0	0	0	0	0	0	0	0	0	0	0	0	0	0	0	0	0	0	0	0	0	0	0	0	0	0	0	0	0	0	0	0	0	0	0	0	0	0	0
ENSMUSG00000022365.5:cdna:Derl1:protein_coding:-1	495	487	686	380	552	542	417	519	536	1272	822	1072	1972	1147	1246	1026	934	1255	933	1044	1078	951	827	674	601	560	1101	827	840	839	964	902	530	1762	618	498	642	326	644	632	925	1024	659	470	579	857	747	784	997
ENSMUSG00000022551.7:cdna:Cyc1:protein_coding:1	211	231	292	153	267	225	195	261	212	524	356	410	858	488	523	378	325	418	248	299	337	270	234	209	137	128	245	331	271	335	313	251	216	548	189	144	224	137	214	250	385	354	177	123	181	365	336	324	421
ENSMUSG00000061613.12:cdna:U2af1:protein_coding:-1	185	193	265	97	219	176	173	233	186	426	278	396	665	421	462	285	252	305	162	185	205	174	152	134	89	66	161	220	200	243	211	208	145	573	175	158	151	96	173	185	288	267	99	73	91	275	204	261	303
ENSMUSG00000063656.6:cdna:Gm10135:protein_coding:-1	0	0	0	0	0	0	0	0	0	0	0	0	0	0	0	0	0	0	0	0	0	0	0	0	0	0	0	0	0	0	0	0	0	0	0	0	0	0	0	0	0	0	0	0	0	0	0	0	0
ENSMUSG00000090455.2:cdna:Gm2431:protein_coding:-1	0	0	0	0	0	0	0	0	0	0	0	0	0	0	0	0	0	0	0	0	0	0	0	0	0	0	0	0	0	0	0	0	0	0	0	0	0	0	0	0	0	0	0	0	0	0	0	0	0
ENSMUSG00000050766.1:cdna:Ear14:protein_coding:1	0	0	0	0	0	0	0	0	0	0	0	0	0	0	0	0	0	0	0	0	0	0	0	0	0	0	0	0	0	0	0	0	0	0	0	0	0	0	0	0	0	0	0	0	0	0	0	0	0
ENSMUSG00000023044.1:cdna:Csad:protein_coding:-1	69	60	85	47	88	73	58	82	73	127	85	116	224	116	126	242	281	327	214	184	244	186	193	123	296	273	540	152	169	186	212	189	105	565	183	154	101	44	113	86	86	133	386	229	288	46	38	33	68
ENSMUSG00000096873.1:cdna:Ccl21b:protein_coding:-1	0	0	0	0	0	0	0	0	0	0	0	0	0	0	0	0	0	0	0	0	0	0	0	0	0	0	0	0	0	0	0	0	0	0	0	0	0	0	0	0	0	0	0	0	0	0	0	0	0
ENSMUSG00000097704.1:cdna:Gm26741:protein_coding:1	0	0	0	0	0	0	0	0	0	0	0	0	0	0	0	0	0	0	0	0	0	0	0	0	0	0	0	0	0	0	0	0	0	0	0	0	0	0	0	0	0	0	0	0	0	0	0	0	0
ENSMUSG00000062591.5:cdna:Tubb4a:protein_coding:-1	2	2	2	5	4	2	8	4	8	2	5	6	12	8	6	7	6	10	6	5	3	5	4	2	2	3	2	8	4	6	8	6	4	5	2	3	4	0	2	0	7	2	2	2	1	7	5	2	10
ENSMUSG00000024614.6:cdna:Tmx3:protein_coding:1	759	787	1065	617	1041	865	713	849	885	2042	1425	1825	3202	1804	2025	1770	1574	2135	1315	1581	1644	1392	1189	1079	1083	861	1776	1260	1206	1305	1466	1316	832	2444	838	663	967	486	875	1014	1288	1465	931	701	932	1058	919	968	1314
ENSMUSG00000024982.9:cdna:Zdhhc6:protein_coding:-1	204	229	290	174	277	246	206	224	228	558	344	459	807	456	562	429	432	482	314	376	368	302	276	218	216	167	377	370	309	388	380	314	243	522	195	185	260	137	277	244	343	387	248	163	184	324	245	297	401
ENSMUSG00000059586.9:cdna:Nsmce2:protein_coding:1	201	233	269	145	267	214	220	246	242	438	311	328	677	357	395	480	426	487	284	294	364	279	223	226	239	196	402	371	364	354	407	348	207	754	274	239	243	133	234	239	368	382	218	155	204	243	203	220	318
ENSMUSG00000072214.6:cdna:Sept5:protein_coding:-1	0	3	1	0	1	2	0	1	3	1	0	0	3	2	3	3	5	2	1	1	0	0	1	2	1	1	2	3	1	3	1	4	3	14	4	4	1	0	2	3	4	4	3	1	2	3	8	11	6
ENSMUSG00000047061.6:cdna:Gm9817:protein_coding:1	1	1	0	0	0	2	0	1	3	7	2	3	2	1	2	0	2	5	2	0	3	3	0	4	2	2	2	4	0	2	8	5	3	6	1	1	1	2	3	0	2	1	0	2	3	0	1	0	1
ENSMUSG00000001076.6:cdna:C1ql4:protein_coding:-1	0	0	0	0	0	0	0	0	0	0	0	0	0	0	0	0	0	0	0	0	0	0	0	0	0	0	0	0	0	0	0	0	0	0	0	0	0	0	0	0	0	2	0	0	0	0	0	0	0
ENSMUSG00000024778.12:cdna:Fas:protein_coding:1	154	145	256	133	254	240	25	26	22	79	34	54	102	61	51	52	63	108	95	89	90	80	65	61	44	36	90	108	106	110	122	106	67	74	23	14	119	62	124	143	159	173	36	25	34	74	67	79	133
ENSMUSG00000055745.4:cdna:Ldoc1l:protein_coding:-1	4	3	0	1	8	2	1	2	1	9	8	6	13	3	4	3	9	5	3	2	2	5	2	2	4	3	5	11	4	4	6	4	7	6	3	1	12	3	4	0	6	8	3	1	0	4	4	4	2
ENSMUSG00000033470.11:cdna:Cysltr2:protein_coding:-1	1	4	2	3	0	1	0	4	4	6	1	10	18	6	8	5	6	2	9	6	9	7	6	7	4	2	2	8	7	12	6	8	3	2	0	1	7	3	6	3	10	13	1	0	1	3	1	2	6
ENSMUSG00000021999.8:cdna:Cpb2:protein_coding:1	0	0	0	0	0	0	0	0	0	0	0	0	0	0	0	0	0	0	0	0	0	0	0	0	0	0	0	0	0	0	0	0	0	0	0	0	0	0	0	0	0	0	0	0	0	0	0	0	0
ENSMUSG00000045052.2:cdna:Prlhr:protein_coding:-1	0	0	0	0	0	0	0	0	0	0	0	0	2	0	0	0	0	0	0	0	0	0	0	0	0	0	0	0	0	0	0	0	0	0	0	0	0	0	0	0	0	0	0	0	0	0	0	0	0
ENSMUSG00000072294.4:cdna:Klf12:protein_coding:-1	0	0	0	0	0	0	0	0	0	0	0	0	0	0	0	0	0	0	0	0	0	0	0	0	0	0	0	0	0	0	0	0	0	0	0	0	0	0	2	0	0	0	0	0	0	0	0	0	0
ENSMUSG00000021846.8:cdna:Peli2:protein_coding:1	120	135	184	91	157	135	164	146	172	215	133	156	336	137	180	443	507	693	465	438	496	425	358	303	534	470	926	257	246	274	374	340	177	1197	363	288	174	64	126	117	131	215	607	399	454	69	63	77	93
ENSMUSG00000078197.2:cdna:Gm17374:protein_coding:1	4	8	6	6	12	6	11	4	11	15	9	14	28	14	16	13	15	18	7	15	10	14	15	12	15	8	14	8	7	16	11	16	8	19	11	7	9	10	9	8	9	12	14	7	14	12	7	12	11
ENSMUSG00000022575.4:cdna:Gsdmd:protein_coding:1	268	252	373	211	331	267	134	185	151	750	498	643	1253	738	795	389	335	466	581	732	792	614	593	552	284	249	575	719	677	774	830	712	443	785	222	219	524	222	535	499	550	672	291	194	274	427	345	368	538
ENSMUSG00000022024.9:cdna:Sugt1:protein_coding:1	237	232	309	198	299	269	171	223	233	458	321	398	790	413	526	470	433	556	342	427	467	373	350	311	269	201	462	391	364	412	403	411	266	788	264	228	339	163	253	234	345	401	278	197	252	303	263	297	389
ENSMUSG00000025172.2:cdna:Ankrd2:protein_coding:1	0	0	0	0	0	0	0	0	0	0	0	2	1	0	0	0	0	0	0	0	0	0	0	0	0	0	0	0	1	0	0	1	0	0	0	0	0	0	1	2	1	0	1	0	0	0	0	3	0
ENSMUSG00000021760.3:cdna:Gpx8:protein_coding:-1	2	0	1	1	1	1	0	0	0	4	0	0	1	4	2	1	4	3	0	3	4	2	1	6	0	5	3	2	2	6	2	6	4	7	8	1	5	1	6	5	5	4	6	2	4	17	16	23	22
ENSMUSG00000022987.11:cdna:Zfp641:protein_coding:-1	1	0	0	1	0	0	0	0	2	1	0	1	1	0	0	0	1	4	0	0	0	1	0	1	0	2	4	3	1	6	2	0	1	6	0	0	1	0	0	0	1	1	1	1	1	0	0	1	0
ENSMUSG00000022111.8:cdna:Uchl3:protein_coding:1	81	109	113	80	109	104	111	131	126	285	187	234	424	227	257	233	178	218	108	119	153	121	128	96	94	67	145	129	153	165	146	110	91	231	72	62	107	44	85	77	160	118	110	47	83	154	137	161	218
ENSMUSG00000037570.15:cdna:Mcrs1:protein_coding:-1	123	127	155	97	138	141	130	150	125	265	169	187	415	219	271	279	255	344	181	180	221	172	148	137	113	98	247	190	183	240	221	166	128	376	110	131	156	47	122	103	192	173	145	70	105	149	112	135	151
ENSMUSG00000044424.3:cdna:Gm9493:protein_coding:1	73	71	85	48	71	69	62	75	68	154	90	118	195	119	116	141	136	148	101	96	119	119	95	59	83	61	103	122	117	123	119	121	80	220	56	70	77	37	84	91	90	126	75	46	95	75	60	67	93
ENSMUSG00000033187.7:cdna:BC016579:protein_coding:-1	0	0	0	0	0	0	0	0	0	0	0	0	0	0	0	0	0	1	0	0	0	0	0	0	1	0	0	0	0	0	0	0	0	1	0	1	0	0	0	1	0	0	1	0	0	0	0	0	0
ENSMUSG00000025228.4:cdna:Actr1a:protein_coding:-1	586	548	745	460	670	568	501	639	564	1012	722	927	1635	954	1077	936	872	1092	681	767	839	692	667	578	429	369	831	774	777	805	819	755	522	1684	569	538	650	320	566	564	868	871	518	364	445	627	604	653	801
ENSMUSG00000095850.1:cdna:Gm17361:protein_coding:1	0	0	0	0	0	0	0	0	0	0	0	0	0	0	0	0	0	0	0	0	0	0	0	0	0	0	0	0	0	0	0	0	0	0	0	0	0	0	0	0	0	0	0	0	0	0	0	0	0
ENSMUSG00000023972.9:cdna:Ptk7:protein_coding:-1	4	3	2	2	4	2	1	4	1	9	3	5	5	4	5	4	6	9	5	11	7	1	7	4	3	7	4	13	6	10	14	8	13	27	14	17	6	4	12	6	14	13	11	6	4	31	44	37	56
ENSMUSG00000058290.3:cdna:Espl1:protein_coding:1	264	257	370	256	348	320	335	393	383	660	416	587	1012	595	678	601	508	644	288	257	289	266	282	222	43	45	72	245	265	291	338	205	146	293	124	85	185	97	172	200	306	283	99	68	53	191	152	181	276
ENSMUSG00000024290.8:cdna:Rock1:protein_coding:-1	1089	1048	1489	778	1364	1167	870	943	1026	2031	1449	1749	3297	1748	1952	1854	1742	2177	1453	1818	1828	1524	1324	1205	1159	993	1832	1779	1592	1844	1989	1838	1128	4942	1622	1456	1181	632	1135	1034	1476	1705	1179	864	1117	1305	1120	1284	1506
ENSMUSG00000034532.8:cdna:Fbxo16:protein_coding:1	0	0	0	0	0	0	0	0	0	0	0	0	0	0	0	0	0	0	0	0	0	0	0	0	0	0	0	0	0	0	0	0	0	0	0	0	0	0	0	0	0	0	0	0	0	0	0	0	0
ENSMUSG00000045019.4:cdna:Acer1:protein_coding:-1	0	2	1	3	6	5	4	3	6	16	3	7	10	5	9	8	13	12	5	15	6	11	6	5	3	3	7	17	11	14	14	17	6	33	11	9	3	1	6	7	4	4	2	6	5	2	8	4	8
ENSMUSG00000069439.2:cdna:Gm8444:protein_coding:-1	0	0	1	0	1	0	1	1	0	3	0	1	1	0	4	0	0	3	0	3	2	0	0	0	1	0	4	2	1	2	0	1	1	1	1	1	1	1	0	0	3	1	0	0	0	1	0	0	0
ENSMUSG00000000365.8:cdna:Rnf17:protein_coding:1	4	4	10	2	4	2	2	7	3	25	14	21	33	30	21	17	12	18	12	14	19	18	10	12	4	7	12	13	22	24	13	19	4	12	9	3	7	14	9	8	10	15	4	4	6	10	12	17	16
ENSMUSG00000094155.1:cdna:Btbd35f8:protein_coding:1	0	0	0	0	0	0	0	0	0	0	0	0	0	0	0	0	0	0	0	0	0	0	0	0	0	0	0	0	0	0	0	0	0	0	0	0	0	0	0	0	0	0	0	0	0	0	0	0	0
ENSMUSG00000023025.15:cdna:Larp4:protein_coding:1	772	750	1002	639	939	847	752	848	865	1826	1195	1616	2746	1574	1796	1615	1331	1686	1117	1293	1391	1163	1029	858	843	679	1450	1300	1196	1297	1419	1253	840	3826	1358	1047	1046	513	973	1037	1546	1587	850	611	819	1468	1287	1463	1857
ENSMUSG00000022136.7:cdna:Dnajc3:protein_coding:1	641	654	857	540	805	671	582	687	672	1595	972	1281	2388	1419	1539	1305	1042	1502	1001	1119	1227	1054	891	790	813	646	1385	848	884	922	967	928	577	2256	708	684	720	361	684	645	1125	1028	913	591	729	990	877	1030	1256
ENSMUSG00000068227.8:cdna:Il2rb:protein_coding:-1	0	0	0	0	0	0	0	0	0	0	0	0	0	0	0	0	0	0	0	0	0	0	0	0	0	0	0	0	0	1	0	0	0	0	0	0	0	0	0	0	0	0	0	0	0	0	0	0	0
ENSMUSG00000078349.2:cdna:AW011738:protein_coding:1	15	23	27	15	31	17	1	2	1	39	36	45	56	27	54	13	4	3	61	65	68	70	62	60	5	5	12	64	57	72	62	67	20	5	3	1	37	18	35	35	46	56	10	4	7	27	33	26	37
ENSMUSG00000057650.2:cdna:Krtap19-2:protein_coding:-1	0	0	0	0	0	0	0	0	0	0	0	0	0	0	0	0	0	0	0	0	0	0	0	0	0	0	0	0	0	0	0	0	0	0	0	0	0	0	0	0	0	0	0	0	0	0	0	0	0
ENSMUSG00000024863.5:cdna:Mbl2:protein_coding:1	0	0	0	0	0	0	0	0	0	0	0	0	0	0	0	0	0	0	0	0	0	0	0	0	0	0	0	0	0	0	0	0	0	0	0	0	0	0	0	0	0	0	0	0	0	0	0	0	0
ENSMUSG00000054069.7:cdna:6030452D12Rik:protein_coding:1	0	0	0	0	0	0	0	0	0	0	0	0	0	0	0	0	0	0	0	0	0	0	0	0	0	0	0	0	0	0	0	0	0	0	0	0	0	0	0	0	0	0	0	0	0	0	0	0	0
ENSMUSG00000022324.14:cdna:Matn2:protein_coding:1	22	8	20	19	22	10	22	30	33	20	14	17	31	17	22	29	22	30	7	6	9	7	3	2	2	5	12	10	12	10	13	6	8	20	5	5	11	4	3	8	12	16	7	2	10	15	11	11	11
ENSMUSG00000022092.10:cdna:Ppp3cc:protein_coding:-1	39	36	51	23	43	29	33	33	46	97	46	87	114	97	64	80	66	69	32	55	52	38	34	20	22	20	43	59	42	63	39	48	27	127	50	34	33	8	33	31	54	50	25	8	25	61	52	51	61
ENSMUSG00000039193.7:cdna:Nlrc4:protein_coding:-1	130	141	160	127	206	171	76	113	91	229	152	200	357	177	221	183	197	231	204	238	237	211	197	188	205	179	366	205	203	216	232	220	152	238	71	75	180	92	162	136	214	256	232	151	196	147	113	125	196
ENSMUSG00000073184.3:cdna:Gm10479:protein_coding:1	0	0	0	0	0	0	2	1	0	0	3	0	0	0	1	1	0	2	1	1	1	0	0	0	2	0	0	0	1	0	1	0	0	1	0	1	0	0	0	1	0	0	0	3	0	0	1	0	1
ENSMUSG00000022089.8:cdna:Bin3:protein_coding:1	133	155	182	104	174	172	162	187	151	384	231	296	534	353	403	340	338	445	270	332	474	307	275	309	232	173	450	352	323	333	366	299	224	626	199	187	212	116	220	192	256	304	236	194	223	171	122	157	234
ENSMUSG00000008658.15:cdna:Rbfox1:protein_coding:1	1	0	0	0	0	0	0	0	0	0	0	0	0	0	0	0	0	0	1	0	2	0	0	0	0	0	0	0	3	2	0	0	0	1	0	1	0	0	1	0	0	1	0	0	0	1	1	1	1
ENSMUSG00000022101.5:cdna:Fgf17:protein_coding:-1	0	0	0	0	0	0	0	0	0	0	0	0	0	1	0	0	0	0	1	0	0	0	0	1	0	0	0	0	0	0	0	0	0	0	0	0	1	0	0	0	0	0	0	0	0	0	0	0	0
ENSMUSG00000024096.16:cdna:Ralbp1:protein_coding:-1	425	450	537	322	510	438	391	524	477	971	639	753	1398	793	945	866	850	1059	687	734	911	691	643	600	554	469	1073	760	755	886	889	823	508	1196	411	358	543	273	488	486	707	741	624	430	567	532	416	498	640
ENSMUSG00000022534.13:cdna:Mefv:protein_coding:-1	21	31	42	27	36	41	3	3	2	55	36	49	91	50	51	6	7	23	36	25	47	28	42	33	12	6	12	62	58	56	53	53	35	31	9	5	62	32	48	58	60	89	9	4	4	31	26	47	54
ENSMUSG00000040828.9:cdna:Catsperd:protein_coding:1	0	0	0	0	0	0	0	0	0	0	0	0	0	0	0	0	0	0	1	0	0	1	0	0	0	0	0	0	0	0	0	0	1	0	0	1	0	0	0	0	0	0	0	1	0	0	1	0	1
ENSMUSG00000049382.9:cdna:Krt8:protein_coding:-1	1	0	0	0	0	0	0	0	0	1	0	0	0	0	0	0	1	0	1	0	1	0	0	1	0	1	0	0	0	0	0	1	0	0	0	0	0	0	0	0	0	0	0	0	0	0	1	0	0
ENSMUSG00000024084.7:cdna:Qpct:protein_coding:1	181	183	223	142	229	187	188	200	192	198	135	187	364	222	217	382	298	332	133	125	156	133	137	80	73	58	146	124	126	148	129	95	63	523	185	132	52	20	43	40	100	82	80	45	72	41	29	22	40
ENSMUSG00000024069.12:cdna:Slc30a6:protein_coding:1	118	90	128	89	143	97	59	82	77	159	130	169	266	151	192	136	111	147	101	112	124	106	90	90	67	58	123	124	114	121	122	124	71	175	68	55	95	49	76	80	136	144	71	58	76	96	109	84	141
ENSMUSG00000036748.15:cdna:Cuedc2:protein_coding:-1	205	211	251	142	259	201	187	206	187	416	257	326	643	371	439	351	368	430	252	275	356	301	255	244	181	138	310	279	261	297	314	282	212	527	226	172	227	108	250	226	306	358	257	168	230	240	197	229	292
ENSMUSG00000033762.7:cdna:Recql4:protein_coding:-1	21	25	30	14	31	33	31	48	46	105	70	92	132	102	117	81	55	75	32	28	43	32	27	30	9	15	16	33	37	45	34	39	27	16	9	5	20	17	21	13	45	35	16	6	9	42	33	35	61
ENSMUSG00000038541.7:cdna:Srd5a2:protein_coding:-1	0	0	0	0	0	0	0	0	0	0	0	0	0	0	0	0	0	1	0	0	0	0	0	0	0	0	0	0	0	0	0	0	0	0	0	0	0	0	0	0	0	0	0	0	0	0	0	0	0
ENSMUSG00000022091.5:cdna:Sorbs3:protein_coding:-1	1	3	2	2	1	0	3	0	4	3	2	0	3	1	4	3	2	1	7	11	14	4	5	9	7	4	2	2	5	8	8	5	3	7	3	0	1	1	3	2	3	2	3	1	2	4	2	2	0
ENSMUSG00000058057.4:cdna:Mettl7a3:protein_coding:1	4	4	6	1	5	1	4	2	7	8	7	6	4	11	14	12	6	7	5	10	8	4	4	2	2	5	8	6	8	6	11	4	3	20	7	1	4	2	2	4	3	5	5	4	3	5	8	5	7
ENSMUSG00000071645.5:cdna:Tut1:protein_coding:1	98	81	138	66	90	95	72	96	99	164	135	160	283	169	180	134	154	182	105	153	158	107	105	100	74	74	149	122	150	142	159	128	100	408	158	132	107	50	109	99	135	150	108	74	77	137	121	141	168
ENSMUSG00000043301.15:cdna:Kcnj6:protein_coding:-1	0	0	0	0	0	0	0	0	0	0	0	0	2	0	3	0	0	0	0	0	0	0	0	0	0	0	0	0	3	3	0	2	0	1	0	0	0	3	0	1	1	0	0	0	0	0	0	0	0
ENSMUSG00000075517.3:cdna:Cyp2d37-ps:protein_coding:-1	0	0	0	0	0	0	0	0	0	0	0	0	0	0	0	0	0	0	0	0	0	0	0	0	0	0	0	0	0	0	0	0	0	0	0	0	0	0	0	0	0	0	0	0	0	0	0	0	0
ENSMUSG00000062083.1:cdna:Rpl13a-ps1:protein_coding:-1	0	1	0	0	0	0	1	1	0	1	1	0	4	0	1	1	0	1	0	1	1	0	0	0	1	0	0	0	2	1	1	1	5	2	0	0	3	0	3	0	1	0	0	0	0	1	1	0	0
ENSMUSG00000034445.7:cdna:Cyb561a3:protein_coding:1	72	65	86	50	76	74	50	47	43	158	118	140	207	162	149	149	127	172	138	149	186	142	130	142	70	66	156	149	138	166	172	148	94	115	39	51	90	44	108	91	118	166	95	54	74	71	80	99	118
ENSMUSG00000067931.5:cdna:Zfp948:protein_coding:1	42	73	82	59	77	73	99	108	106	159	101	151	226	151	150	126	122	173	61	87	77	54	61	61	44	41	83	87	87	105	90	79	44	235	105	65	77	32	51	64	111	90	56	40	35	73	82	99	98
ENSMUSG00000094728.1:cdna:AC132444.2:protein_coding:1	0	0	0	0	0	0	0	0	0	0	0	0	0	1	0	0	0	0	1	1	0	0	0	0	0	0	0	0	0	0	0	0	0	0	0	0	0	0	0	0	0	1	0	0	0	0	0	0	0
ENSMUSG00000022336.2:cdna:Eif3e:protein_coding:-1	667	692	916	502	832	709	575	688	722	1614	1062	1398	2338	1389	1534	1351	1191	1536	983	1184	1382	1184	889	838	772	645	1364	1121	976	1083	1133	1081	694	2393	862	714	766	384	670	681	962	1070	672	508	691	1024	896	871	1242
ENSMUSG00000022002.1:cdna:Erich6b:protein_coding:1	0	0	0	0	0	0	0	0	0	0	0	0	0	0	0	0	0	0	0	0	0	0	0	0	0	0	0	0	0	0	0	0	0	0	0	0	0	0	0	0	0	0	0	0	0	0	0	0	0
ENSMUSG00000022435.5:cdna:Upk3a:protein_coding:1	0	0	0	0	0	0	0	0	0	0	0	0	0	0	0	0	0	0	0	0	0	0	0	0	0	0	0	0	0	0	0	0	0	0	0	0	0	0	0	0	0	0	0	0	0	0	0	0	0
ENSMUSG00000026736.1:cdna:4930426L09Rik:protein_coding:1	6	5	2	3	8	7	6	7	11	24	12	14	23	16	23	23	25	23	19	26	22	16	26	13	14	23	46	11	27	18	19	22	7	37	14	9	14	2	11	10	10	17	20	5	14	11	5	10	15
ENSMUSG00000022994.8:cdna:Adcy6:protein_coding:-1	3	1	2	0	3	2	2	4	4	5	2	5	4	2	4	2	1	5	2	4	7	2	5	0	4	4	7	1	8	6	2	9	2	12	1	9	10	2	9	1	6	8	9	5	8	15	23	16	20
ENSMUSG00000023963.9:cdna:Cyp39a1:protein_coding:1	10	11	12	8	15	10	11	13	15	9	6	8	8	6	5	36	39	51	23	11	13	14	13	15	15	11	20	3	7	5	5	7	3	9	5	1	6	3	2	3	6	5	9	5	9	0	3	0	1
ENSMUSG00000094601.1:cdna:Gm5926:protein_coding:1	0	0	0	0	0	0	0	0	0	0	0	0	0	0	0	0	0	0	0	0	0	0	0	0	0	0	0	0	0	0	0	0	0	0	0	0	0	0	0	0	0	0	0	0	0	0	0	0	0
ENSMUSG00000022431.2:cdna:Ribc2:protein_coding:1	0	0	0	0	0	0	0	0	0	0	0	0	0	0	0	0	0	0	0	0	0	0	0	0	0	0	0	0	0	0	0	0	0	0	0	0	0	0	0	0	0	0	0	0	0	0	0	0	0
ENSMUSG00000056089.5:cdna:Gm5468:protein_coding:1	0	1	0	2	1	0	0	0	0	1	1	2	2	2	0	0	0	2	1	0	2	0	1	0	1	0	0	1	3	0	0	1	0	1	0	1	2	0	0	1	4	0	0	0	0	0	2	0	2
ENSMUSG00000024669.7:cdna:Cd5:protein_coding:-1	0	1	5	0	0	2	3	2	1	5	1	6	4	4	5	5	4	3	7	8	2	0	5	2	1	0	2	2	3	1	10	7	2	9	2	1	4	2	2	1	4	3	1	0	4	4	2	3	2
ENSMUSG00000014426.8:cdna:Map3k4:protein_coding:-1	132	124	177	101	150	127	136	148	169	328	241	275	472	303	306	272	253	324	219	229	230	220	205	158	195	158	348	234	201	227	245	224	133	428	165	140	159	90	144	141	216	215	215	135	169	139	123	151	161
ENSMUSG00000024853.9:cdna:Sf3b2:protein_coding:-1	731	707	931	542	836	725	670	878	856	1748	1235	1398	2647	1648	1729	1564	1362	1696	1007	1218	1337	1167	1058	834	739	693	1461	1294	1267	1460	1380	1344	848	2151	710	664	940	437	784	768	1105	1196	895	571	749	924	804	858	1197
ENSMUSG00000034616.16:cdna:Ssh3:protein_coding:-1	207	191	238	152	208	183	174	230	203	383	288	368	678	341	420	519	493	581	448	497	566	447	407	352	338	340	736	422	376	429	499	432	299	664	201	171	361	153	292	298	404	457	341	270	381	286	204	235	325
ENSMUSG00000063727.3:cdna:Tnfrsf11b:protein_coding:-1	0	0	3	0	1	0	0	2	0	4	3	9	3	3	5	5	7	7	5	7	11	1	8	8	6	2	18	9	8	9	23	17	9	26	21	11	10	4	14	11	12	19	22	13	12	19	20	18	32
ENSMUSG00000048077.5:cdna:H1fnt:protein_coding:-1	0	0	0	0	0	0	0	0	0	0	0	0	0	0	0	0	0	0	0	0	0	0	0	0	0	0	0	0	0	0	0	0	0	0	0	0	0	0	0	0	0	0	0	0	0	0	0	0	0
ENSMUSG00000024066.8:cdna:Xdh:protein_coding:-1	1452	1466	1991	1204	1814	1535	980	1108	1170	3857	2818	3359	5946	3302	4140	2168	2204	2901	3643	3931	4497	3488	3175	3049	1376	1324	2420	4539	4180	4770	4973	4282	2912	3967	1390	1327	3139	1577	2919	2848	3517	4545	1436	1115	1332	2201	1842	2088	2992
ENSMUSG00000023031.7:cdna:Cela1:protein_coding:-1	7	3	11	9	9	11	5	12	19	38	30	30	42	26	26	29	32	25	20	25	41	14	20	6	7	4	11	17	17	20	27	16	21	26	8	13	13	8	15	11	22	24	15	11	8	13	10	14	23
ENSMUSG00000049548.8:cdna:Krt82:protein_coding:-1	0	0	0	0	0	0	0	0	0	0	0	0	0	0	0	0	0	0	0	0	0	0	0	0	0	0	0	0	0	0	0	0	0	0	0	0	0	0	0	0	0	0	0	0	0	0	0	0	0
ENSMUSG00000074885.3:cdna:Gm10782:protein_coding:1	0	0	0	0	0	0	0	0	0	0	0	0	0	0	0	0	0	0	0	0	0	0	0	0	0	0	0	0	0	0	0	0	0	0	0	0	0	0	0	0	0	0	0	0	0	0	0	0	0
ENSMUSG00000072082.6:cdna:Ccnf:protein_coding:-1	227	208	280	151	237	226	337	414	357	569	376	464	864	474	605	479	433	517	220	246	268	246	217	173	39	41	93	242	216	284	308	238	159	266	90	111	144	92	155	166	266	280	112	81	84	155	137	139	217
ENSMUSG00000036291.5:cdna:Ap5m1:protein_coding:1	115	133	163	96	177	139	124	136	179	314	203	280	458	275	297	297	283	326	280	283	309	257	215	211	221	169	402	245	223	214	255	228	128	488	148	128	205	85	177	141	205	255	216	142	208	166	149	183	208
ENSMUSG00000092008.1:cdna:Cyp2c69:protein_coding:-1	0	0	0	0	0	0	0	0	0	0	0	0	0	0	0	0	0	0	0	0	0	0	0	0	0	0	0	0	0	0	0	0	0	0	0	0	0	0	0	0	0	0	0	0	0	0	0	0	0
ENSMUSG00000097871.1:cdna:B230104I21Rik:protein_coding:1	0	0	0	0	0	0	0	0	0	0	0	0	0	0	0	0	0	0	0	0	0	0	0	0	0	0	0	0	0	0	0	0	0	0	0	0	0	0	0	0	0	0	0	0	0	0	0	0	0
ENSMUSG00000094514.1:cdna:AC133103.3:protein_coding:-1	1	1	2	1	4	2	0	0	0	1	2	9	15	3	6	1	1	1	4	4	3	8	1	6	1	0	1	5	3	3	5	3	3	3	1	0	2	2	2	7	4	7	0	0	0	0	0	4	1
ENSMUSG00000067150.5:cdna:Xpo5:protein_coding:1	219	198	267	155	236	192	218	227	198	521	276	412	654	473	492	362	340	383	236	267	351	277	240	202	174	122	305	319	318	326	356	336	193	696	268	228	203	117	221	177	320	325	207	123	183	362	257	336	394
ENSMUSG00000024067.13:cdna:Dpy30:protein_coding:-1	106	100	135	55	118	101	117	141	125	251	144	198	370	232	233	166	163	193	83	117	142	93	79	55	66	65	104	126	113	123	158	114	109	227	82	78	97	49	78	100	154	142	72	61	62	122	111	130	174
ENSMUSG00000023484.13:cdna:Prph:protein_coding:1	0	0	1	0	0	0	0	1	1	0	1	0	0	0	0	1	2	0	0	0	0	0	0	0	0	0	0	0	0	0	1	0	0	0	0	0	1	0	0	0	0	0	0	0	0	0	0	0	0
ENSMUSG00000024512.3:cdna:Dynap:protein_coding:-1	0	0	0	0	0	0	0	0	0	0	0	0	0	1	0	0	0	0	0	0	0	0	0	0	0	0	0	0	1	0	0	0	0	1	0	0	0	0	2	0	0	0	0	0	0	0	1	0	0
ENSMUSG00000021420.12:cdna:Fars2:protein_coding:1	72	86	118	50	112	101	79	87	117	224	150	164	319	175	212	180	182	226	158	198	209	180	136	121	131	114	221	160	162	155	211	163	96	295	96	89	114	54	96	107	159	178	125	87	106	133	113	113	135
ENSMUSG00000024650.4:cdna:Slc22a6:protein_coding:1	1	0	0	0	0	1	0	0	0	0	0	0	0	0	0	0	0	1	0	2	1	0	0	0	0	0	0	1	2	0	0	3	1	1	0	0	0	0	0	0	0	0	0	0	0	0	0	1	0
ENSMUSG00000024764.9:cdna:Naa40:protein_coding:-1	153	179	218	143	179	180	215	221	216	445	287	381	684	428	484	346	309	439	267	291	310	268	253	208	129	138	300	309	285	325	281	280	179	493	173	133	184	96	206	185	284	319	200	127	147	223	178	246	286
ENSMUSG00000039540.8:cdna:4921524L21Rik:protein_coding:1	0	0	0	0	0	0	0	0	0	0	0	0	0	0	0	0	0	0	0	0	0	0	0	0	0	0	0	0	0	0	0	0	0	0	0	0	0	0	0	0	0	0	0	0	0	0	0	0	0
ENSMUSG00000055480.6:cdna:Zfp458:protein_coding:-1	29	19	23	20	31	28	27	28	15	47	41	56	80	50	40	44	41	55	49	57	71	36	46	36	40	37	54	52	37	50	60	57	17	52	15	15	22	17	43	39	53	67	39	21	33	47	31	36	50
ENSMUSG00000096828.1:cdna:Gm3618:protein_coding:-1	0	0	0	0	0	0	0	0	0	0	0	0	0	0	0	0	0	0	0	0	0	0	0	0	0	0	0	0	0	0	0	0	0	0	0	0	0	0	0	0	0	0	0	0	0	0	0	0	0
ENSMUSG00000006288.7:cdna:Ttc5:protein_coding:-1	89	89	115	73	112	83	109	119	129	237	151	209	365	224	234	234	252	243	169	179	210	168	128	141	144	110	271	166	147	183	242	178	106	286	88	81	132	50	100	135	151	161	165	111	146	115	104	98	144
ENSMUSG00000024072.8:cdna:Yipf4:protein_coding:1	315	274	410	255	383	339	227	300	297	757	486	617	1182	663	746	680	680	814	586	621	715	647	556	460	456	379	774	568	529	571	650	606	348	1025	317	255	469	225	415	452	627	657	441	271	358	540	516	495	613
ENSMUSG00000042372.4:cdna:Dmrt3:protein_coding:1	0	0	0	0	0	0	0	0	0	0	0	0	0	0	0	0	0	0	0	0	0	0	0	0	0	0	0	0	0	0	0	0	0	0	0	0	0	0	0	0	0	0	0	0	0	0	0	0	0
ENSMUSG00000073610.3:cdna:Gm10549:protein_coding:1	0	0	0	0	0	0	0	0	0	0	0	0	0	0	0	0	0	0	0	0	0	0	0	0	0	0	0	0	0	0	0	0	0	0	0	0	0	0	0	0	0	0	0	0	0	0	0	0	0
ENSMUSG00000095677.1:cdna:Dynlt1f:protein_coding:-1	152	158	241	115	194	131	139	199	173	388	265	321	572	306	377	430	375	460	231	253	269	229	167	194	130	121	290	236	238	255	274	245	137	420	158	144	139	79	123	127	197	189	155	118	100	206	151	147	220
ENSMUSG00000052469.8:cdna:Tcp10c:protein_coding:1	0	0	0	0	0	0	0	0	0	2	1	1	2	0	1	0	0	0	0	0	0	0	0	0	0	0	0	1	0	0	1	1	1	0	0	0	1	1	0	0	0	2	0	0	2	1	0	0	1
ENSMUSG00000044026.2:cdna:Slc35g1:protein_coding:1	32	30	24	12	33	24	43	42	48	99	52	74	115	88	90	49	46	71	37	37	33	38	25	28	10	15	33	45	30	38	37	31	24	73	22	30	23	9	17	22	42	34	17	11	14	40	36	46	53
ENSMUSG00000071661.6:cdna:Zbtb3:protein_coding:1	11	14	13	9	20	13	9	13	12	33	19	28	29	16	31	20	16	17	18	22	21	11	10	16	16	14	20	23	12	19	20	19	9	40	16	12	17	4	9	8	20	19	19	8	15	18	14	15	18
ENSMUSG00000024727.8:cdna:Trpm6:protein_coding:1	0	0	0	0	0	0	0	0	0	0	0	1	1	1	0	0	0	0	0	0	0	1	0	0	0	0	0	0	0	0	0	0	0	0	1	0	0	0	0	0	0	1	0	0	0	0	0	0	0
ENSMUSG00000049090.2:cdna:Zadh2:protein_coding:1	151	128	190	111	194	170	134	187	199	181	123	168	288	156	189	297	241	321	136	143	161	137	113	99	153	123	271	122	138	142	151	145	101	478	182	154	106	38	110	104	112	149	221	134	158	98	72	99	111
ENSMUSG00000066378.3:cdna:Gm10160:protein_coding:-1	0	3	1	1	3	0	0	0	0	0	1	0	1	2	1	0	2	0	2	1	2	0	1	1	0	3	0	3	0	2	2	2	0	4	0	4	0	0	0	1	1	1	0	0	2	0	0	1	1
ENSMUSG00000024088.3:cdna:4930583I09Rik:protein_coding:-1	0	0	0	0	0	0	0	0	0	0	0	0	0	0	0	0	0	0	0	0	0	0	0	0	0	0	0	0	0	0	0	0	0	0	0	0	0	0	0	0	0	0	0	0	0	0	0	0	0
ENSMUSG00000079175.1:cdna:Gm11060:protein_coding:1	0	0	0	0	0	0	0	0	0	0	0	0	1	0	0	0	0	0	0	0	0	0	0	0	0	0	0	0	0	1	1	0	1	0	0	0	0	0	0	0	0	0	1	2	0	0	0	0	0
ENSMUSG00000050310.8:cdna:Rictor:protein_coding:1	455	397	638	386	632	484	392	486	483	930	662	865	1500	846	925	951	807	1070	718	817	888	637	613	570	530	395	874	810	712	801	853	860	481	1939	615	537	566	297	585	514	790	856	533	379	510	669	538	643	793
ENSMUSG00000073375.2:cdna:Lrrc30:protein_coding:-1	0	0	0	0	0	0	0	0	0	0	0	0	0	0	0	0	0	0	0	0	0	0	0	0	0	0	0	0	0	0	0	0	0	0	0	0	0	0	0	0	0	0	0	0	0	0	0	0	0
ENSMUSG00000023885.8:cdna:Thbs2:protein_coding:-1	4	11	3	3	4	7	1	0	5	5	10	19	12	7	10	5	5	12	8	12	4	9	7	8	10	9	23	11	11	20	19	20	9	55	59	26	10	3	18	7	20	22	19	11	13	23	32	59	37
ENSMUSG00000054843.8:cdna:Atrnl1:protein_coding:1	130	139	192	109	198	149	96	98	94	121	98	105	206	85	116	227	256	413	253	276	240	199	245	243	432	366	745	140	127	131	181	143	97	704	187	176	111	53	106	98	126	177	404	299	371	38	29	49	68
ENSMUSG00000021538.3:cdna:Il9:protein_coding:-1	0	0	0	0	0	0	0	0	0	0	0	0	0	0	0	0	0	0	0	0	0	0	0	0	0	0	0	0	0	0	0	0	0	0	0	0	0	0	0	0	0	0	0	0	0	0	0	0	2
ENSMUSG00000006435.15:cdna:Neurl1a:protein_coding:1	5	3	2	4	8	11	4	4	5	8	11	6	21	3	7	17	18	13	10	12	13	21	10	12	12	11	25	11	13	20	17	6	4	37	12	7	4	7	4	9	12	10	18	24	20	5	3	3	9
ENSMUSG00000000673.8:cdna:Haao:protein_coding:-1	3	4	6	2	4	4	7	5	8	12	8	6	19	8	7	26	14	19	4	8	11	0	5	7	4	1	3	6	4	8	4	6	4	10	2	1	6	2	4	4	4	3	4	0	1	2	2	1	2
ENSMUSG00000040618.6:cdna:Pck2:protein_coding:1	111	155	191	114	172	137	204	247	216	407	246	338	657	320	411	517	463	502	407	440	499	440	389	262	289	235	467	294	223	284	325	357	180	351	96	90	164	70	127	146	205	219	290	191	222	245	152	156	229
ENSMUSG00000063234.4:cdna:Gpr84:protein_coding:-1	673	643	953	535	787	684	20	12	18	448	326	366	694	525	312	72	55	110	90	80	94	61	73	72	24	34	70	409	419	440	411	247	257	1296	410	445	337	190	348	347	726	488	64	39	36	498	528	611	768
ENSMUSG00000024107.6:cdna:Lhcgr:protein_coding:-1	0	0	0	0	0	0	0	0	0	0	0	0	0	0	0	0	0	0	0	0	0	0	0	0	0	0	0	0	0	0	0	0	0	0	0	0	0	0	0	0	0	0	0	0	0	0	0	0	0
ENSMUSG00000036983.6:cdna:Tfb1m:protein_coding:-1	25	20	23	11	18	18	8	17	10	49	32	32	81	47	41	32	21	40	22	13	25	27	22	19	11	11	32	20	16	23	24	30	15	15	7	5	17	5	15	21	28	18	17	12	13	15	19	12	23
ENSMUSG00000024376.6:cdna:Epb41l4a:protein_coding:-1	0	0	0	0	0	0	0	0	0	0	0	0	0	0	0	0	0	0	0	0	0	2	0	0	0	0	0	3	0	1	0	0	0	0	0	5	0	0	1	1	0	0	0	0	0	1	3	2	4
ENSMUSG00000024268.15:cdna:Celf4:protein_coding:-1	59	54	63	56	71	57	50	56	60	136	112	149	169	116	126	110	94	143	91	95	97	100	95	80	85	61	103	107	104	108	148	107	85	156	95	73	86	32	59	80	77	102	49	50	46	125	126	139	166
ENSMUSG00000091896.7:cdna:Ube2d2a:protein_coding:1	840	867	1089	642	1003	825	705	825	844	1687	1074	1485	2452	1483	1573	1467	1250	1648	1010	1109	1263	1055	932	730	743	662	1238	1086	992	1189	1301	1078	693	3086	984	896	958	443	836	807	1211	1223	844	582	754	830	720	862	1088
ENSMUSG00000035248.8:cdna:Zcchc6:protein_coding:-1	578	528	796	470	739	616	359	542	472	1297	972	1191	2074	1087	1435	1109	1041	1315	1154	1318	1471	1112	1091	980	856	782	1537	1254	1192	1365	1483	1302	768	2412	754	681	858	409	780	781	1005	1173	1083	731	847	616	515	559	789
ENSMUSG00000046957.4:cdna:Spz1:protein_coding:-1	0	0	0	0	0	0	0	0	0	0	0	0	0	0	0	0	0	0	0	0	0	0	0	0	0	0	0	0	0	0	0	0	0	0	0	0	0	0	0	0	0	0	0	0	0	0	0	0	0
ENSMUSG00000095687.1:cdna:Rnaset2a:protein_coding:-1	222	267	309	226	296	247	247	284	258	491	373	410	773	460	508	460	455	606	431	541	594	527	452	384	291	224	490	520	466	462	526	462	327	776	295	248	321	161	321	323	461	483	331	207	296	284	244	274	347
ENSMUSG00000032937.4:cdna:Fshr:protein_coding:-1	0	0	0	0	0	0	0	0	0	0	0	0	0	0	0	0	0	0	0	0	0	0	0	0	0	0	0	0	0	0	0	0	0	0	0	0	0	0	0	0	0	0	0	0	0	0	0	0	0
ENSMUSG00000096083.1:cdna:Gm10428:protein_coding:1	0	0	0	0	0	0	0	0	0	0	0	0	0	0	0	0	0	0	0	0	0	0	0	0	0	0	0	0	0	0	0	0	0	0	0	0	0	0	0	0	0	0	0	0	0	0	0	0	0
ENSMUSG00000024491.15:cdna:Rbm27:protein_coding:1	334	375	516	340	480	402	320	393	377	777	539	603	1269	694	767	668	603	709	522	585	686	583	501	486	391	346	703	683	604	727	649	654	475	1561	475	442	521	256	507	448	656	715	490	330	396	560	484	540	678
ENSMUSG00000033020.6:cdna:Polr2f:protein_coding:1	76	69	106	55	75	68	52	87	65	223	130	154	283	182	218	124	131	153	74	107	124	73	75	76	57	51	112	109	85	114	121	100	68	155	62	53	96	59	58	89	118	118	76	39	48	124	93	108	151
ENSMUSG00000075405.3:cdna:9430097D07Rik:protein_coding:-1	0	0	0	0	0	0	0	0	1	0	0	0	0	0	0	0	0	0	0	1	0	0	0	0	0	0	0	1	0	0	0	0	0	0	0	0	2	2	0	0	0	0	0	0	0	0	1	0	0
ENSMUSG00000096210.1:cdna:H1f0:protein_coding:1	175	195	223	145	240	180	204	245	242	347	252	320	551	325	358	550	465	520	212	228	259	231	200	162	199	151	384	228	197	244	265	217	131	444	160	158	164	97	138	139	181	222	233	176	187	104	93	99	120
ENSMUSG00000035818.13:cdna:Plekhs1:protein_coding:1	0	0	0	0	0	0	0	0	0	0	0	0	0	0	0	0	0	0	0	0	0	0	0	0	0	1	1	0	0	0	0	0	0	0	0	0	0	0	0	0	0	0	0	0	0	0	0	0	1
ENSMUSG00000096271.1:cdna:Ccl21c:protein_coding:-1	0	0	0	0	0	0	0	0	0	0	0	0	0	0	0	0	0	0	0	0	0	0	0	0	0	0	0	0	0	0	0	0	0	0	0	0	0	0	0	0	0	0	0	0	0	0	0	0	0
ENSMUSG00000003882.4:cdna:Il7r:protein_coding:-1	533	568	656	374	583	505	649	673	729	1735	1284	1565	2692	1596	2038	990	824	1086	901	1252	1409	1092	904	757	320	214	448	1394	1222	1438	1361	1471	838	1554	545	449	852	424	832	801	1208	1229	253	231	266	1453	1309	1492	1711
ENSMUSG00000073486.2:cdna:Gm10518:protein_coding:1	0	1	3	0	2	1	1	0	0	1	3	1	3	0	0	1	0	3	2	0	1	2	1	2	0	2	2	0	3	3	5	3	0	2	4	0	1	1	4	0	1	1	0	0	1	1	0	0	2
ENSMUSG00000063905.2:cdna:Gm10139:protein_coding:1	0	0	0	0	0	0	0	0	0	0	0	0	0	0	0	0	0	0	0	0	0	0	0	0	0	0	0	0	0	0	0	0	0	0	0	0	0	0	0	0	0	0	0	0	0	0	0	0	0
ENSMUSG00000022715.2:cdna:Tmem114:protein_coding:-1	0	0	0	0	0	0	0	0	0	0	0	0	0	0	0	0	0	0	0	0	0	0	1	0	0	0	0	0	0	0	0	0	0	0	0	0	0	0	0	0	0	0	0	1	0	0	0	0	0
ENSMUSG00000041205.7:cdna:Map6d1:protein_coding:-1	0	0	0	0	0	0	1	0	0	1	0	0	0	0	0	0	0	0	0	0	0	0	0	0	0	0	0	0	0	0	0	0	0	0	0	1	0	0	0	0	0	1	0	0	1	0	0	0	0
ENSMUSG00000047379.6:cdna:B4gat1:protein_coding:1	101	100	86	64	104	86	99	120	103	241	140	207	332	191	234	219	177	237	162	160	201	145	108	116	103	95	180	140	132	170	170	143	104	209	76	65	90	55	85	104	146	150	134	92	116	110	72	80	124
ENSMUSG00000094487.1:cdna:Gm21958:protein_coding:-1	0	0	0	0	0	0	0	0	0	0	0	0	0	0	0	0	0	0	0	0	0	0	0	0	0	0	0	0	0	0	0	0	0	0	0	0	0	0	0	0	0	0	0	0	0	0	0	0	0
ENSMUSG00000043782.8:cdna:Bicdl2:protein_coding:1	0	1	0	0	0	0	0	0	0	0	0	0	0	0	0	0	0	0	0	0	0	0	0	0	0	0	0	0	0	0	0	0	0	0	0	0	0	0	0	0	0	0	0	0	0	0	0	0	0
ENSMUSG00000060166.5:cdna:Zdhhc8:protein_coding:-1	122	96	160	112	158	110	108	98	151	176	133	145	300	164	189	223	210	235	167	187	214	164	180	154	120	118	210	174	184	207	217	173	121	324	112	103	129	62	105	85	150	195	124	104	110	102	57	87	110
ENSMUSG00000094727.1:cdna:Btbd35f5:protein_coding:1	0	0	0	0	0	0	0	0	0	0	0	0	0	0	0	0	0	0	0	0	0	0	0	0	0	0	0	0	0	0	0	0	0	0	0	0	0	0	0	0	0	0	0	0	0	0	0	0	0
ENSMUSG00000063787.3:cdna:Chchd1:protein_coding:1	133	145	196	98	152	167	122	175	139	428	276	385	669	432	434	285	264	338	192	235	252	219	144	114	121	98	191	217	181	217	238	189	136	355	121	128	162	91	167	172	236	252	122	77	107	249	213	231	362
ENSMUSG00000057411.8:cdna:Fam173a:protein_coding:-1	70	52	91	50	78	77	67	106	106	195	126	166	293	160	187	150	149	213	118	144	146	125	109	103	87	70	168	159	116	156	148	123	105	224	70	67	70	60	96	93	123	136	97	74	66	104	94	100	121
ENSMUSG00000023923.9:cdna:Tbc1d5:protein_coding:-1	290	329	413	269	386	323	339	362	382	929	633	759	1414	834	939	891	886	1051	702	790	897	687	679	631	563	527	1137	885	830	919	895	798	549	1750	496	445	558	254	518	468	661	792	786	562	761	408	374	382	540
ENSMUSG00000096519.1:cdna:Gm10721:protein_coding:1	4	1	5	6	7	12	6	5	2	9	2	2	7	7	5	9	10	27	1	5	5	10	5	1	15	5	16	7	4	6	2	4	4	24	3	4	8	1	1	3	1	7	5	7	9	6	6	1	8
ENSMUSG00000041247.7:cdna:Lamp3:protein_coding:-1	0	1	0	1	0	0	0	0	0	1	0	0	1	1	1	0	1	1	0	2	0	0	0	0	0	0	2	1	0	0	0	0	1	1	0	1	0	0	1	0	0	0	0	0	0	0	0	2	0
ENSMUSG00000006818.4:cdna:Sod2:protein_coding:1	1866	1866	2660	1520	2277	2105	380	442	441	1852	1250	1494	2910	1727	1728	817	737	1182	997	1235	1238	1047	980	963	558	464	995	2035	1964	2234	2191	1647	1217	2127	692	630	1809	956	2035	1926	3165	2695	526	374	530	2199	2262	2592	3375
ENSMUSG00000022257.3:cdna:Laptm4b:protein_coding:1	19	10	11	8	14	5	10	10	11	12	8	8	28	7	10	20	26	37	9	23	14	16	9	8	16	25	28	10	6	15	17	14	7	32	9	13	6	4	9	2	17	18	22	13	11	11	11	15	21
ENSMUSG00000022391.15:cdna:Rangap1:protein_coding:-1	545	504	642	432	639	503	519	637	593	1109	663	919	1595	1032	1009	867	720	810	356	454	472	405	391	289	141	110	241	518	547	656	595	461	316	1039	364	368	383	236	431	395	677	618	275	179	196	560	475	569	792
ENSMUSG00000095029.1:cdna:Gm21370:protein_coding:-1	3	2	1	3	6	3	1	0	0	7	11	10	35	16	18	2	3	1	20	29	27	27	28	25	0	0	2	24	25	33	23	39	22	1	0	0	20	11	12	13	8	26	0	1	1	2	9	9	12
ENSMUSG00000024427.6:cdna:Spry4:protein_coding:-1	2	1	2	1	1	0	1	0	0	2	0	2	1	1	6	3	3	1	3	2	3	1	2	0	1	1	1	4	3	4	5	2	2	9	5	2	7	1	3	3	4	2	4	1	1	9	27	26	23
ENSMUSG00000042401.6:cdna:Crtac1:protein_coding:-1	0	0	0	0	0	0	0	0	0	0	0	0	0	0	0	0	0	0	0	0	1	0	0	0	0	0	0	0	0	0	0	0	0	0	0	0	0	0	0	0	0	0	0	0	0	0	0	0	0
ENSMUSG00000070900.1:cdna:Gm10306:protein_coding:1	0	1	3	0	0	1	1	0	0	1	0	1	1	0	3	1	0	1	0	1	1	0	2	0	1	0	2	2	1	0	0	1	0	1	2	2	1	0	0	1	0	0	1	0	0	0	0	1	1
ENSMUSG00000002847.6:cdna:Pla1a:protein_coding:-1	2	1	0	0	0	1	0	0	0	1	1	0	1	1	0	0	0	0	0	0	1	1	0	0	1	0	1	0	0	1	1	0	0	0	0	0	0	1	2	0	3	2	0	0	0	0	5	1	3
ENSMUSG00000072714.1:cdna:Rpl21-ps4:protein_coding:1	1	2	2	1	2	1	0	3	1	2	4	2	6	0	4	2	5	1	0	1	0	2	0	2	1	0	2	3	1	1	2	4	0	3	3	3	1	0	3	1	2	2	0	1	1	1	2	2	0
[truncated: 46,957 more rows]
[truncated: 5 more columns]

## Sheet: pre_TB
Geneid	WT_4_rep1	WT_4_rep2	WT_4_rep3	WT_4_rep4	WT_4_rep5	WT_4_rep6	WT_24_rep1	WT_24_rep2	WT_24_rep3	WT_24_rep4	WT_24_rep5	WT_24_rep6	WT_48_rep1	WT_48_rep2	WT_48_rep3	WT_48_rep4	WT_48_rep5	WT_48_rep6	WT_72_rep1	WT_72_rep2	WT_72_rep3	WT_72_rep4	WT_72_rep5	WT_72_rep6	WT_96_rep1	WT_96_rep2	WT_96_rep3	WT_96_rep4	WT_96_rep5	WT_96_rep6	WT_120_rep1	WT_120_rep2	WT_120_rep3	WT_120_rep4	WT_120_rep5	WT_120_rep6
CDS:Rv0001:dnaA:chromosomal_replication_initiator_protein_DnaA:cds0:+:1523:NC_000962.3	54	46	75	53	64	62	128	111	111	185	110	122	196	194	191	141	156	158	288	340	424	434	239	162	596	363	558	504	1161	786	1001	1202	1516	1661	1545	1630
CDS:Rv0002:dnaN:DNA_polymerase_III_subunit_beta:cds1:+:1208:NC_000962.3	12	16	21	12	22	16	62	27	50	81	45	59	80	74	64	61	64	65	96	128	144	164	111	57	220	131	198	178	387	311	467	556	650	772	740	788
CDS:Rv0003:recF:DNA_replication2Frepair_protein_RecF:cds2:+:1157:NC_000962.3	10	6	15	12	17	9	32	18	30	44	36	43	50	46	55	39	35	55	86	103	143	115	91	57	153	80	172	120	274	232	318	430	490	543	472	522
CDS:Rv0004:recF:hypothetical_protein:cds3:+:563:NC_000962.3	3	4	9	1	4	4	16	7	9	11	14	11	21	26	14	13	11	19	35	19	49	45	27	19	47	33	43	55	88	66	125	161	165	185	193	189
CDS:Rv0005:gyrB:DNA_gyrase_subunit_B:cds4:+:2027:NC_000962.3	74	81	128	57	111	79	195	113	192	281	145	189	320	316	303	211	239	228	375	533	651	600	369	190	883	564	769	817	1667	1275	1648	2039	2482	2613	2529	2934
CDS:Rv0006:gyrA:DNA_gyrase_subunit_A:cds5:+:2516:NC_000962.3	70	74	123	62	107	72	185	121	155	265	158	174	322	290	296	193	218	254	463	509	600	556	389	208	920	582	776	825	1865	1253	1756	2169	2618	2724	2543	2941
CDS:Rv0007:-:membrane_protein:cds6:+:914:NC_000962.3	31	23	29	15	28	15	59	43	49	77	40	67	98	90	83	66	72	71	129	180	212	208	133	74	281	170	227	268	552	452	509	628	729	796	711	812
CDS:Rv0008c:-:cell_wall_synthesis_protein_CwsA:cds7:-:437:NC_000962.3	5	3	9	10	5	2	15	5	13	25	6	5	16	19	17	11	12	12	27	21	27	31	19	6	47	29	44	55	99	76	78	85	118	138	145	113
CDS:Rv0009:ppiA:iron-regulated_peptidyl-prolyl_cis-trans_isomerase_PpiA:cds8:+:548:NC_000962.3	46	34	71	33	46	47	113	80	93	148	94	118	187	197	173	135	137	167	285	333	440	339	246	161	528	362	489	517	1026	737	1214	1378	1606	1777	1596	1807
CDS:Rv0010c:-:membrane_protein:cds9:-:425:NC_000962.3	5	4	10	4	4	4	6	4	9	9	10	8	9	9	14	12	7	9	19	24	21	22	12	11	51	27	41	40	109	58	59	85	103	97	104	117
CDS:Rv0011c:-:cell_division_protein_CrgA:cds10:-:281:NC_000962.3	6	9	12	8	16	5	18	9	17	23	18	15	19	28	28	24	25	22	44	59	64	72	28	26	89	59	74	92	178	131	149	196	242	225	232	309
CDS:Rv0012:-:membrane_protein:cds11:+:788:NC_000962.3	13	14	19	11	20	9	32	19	37	42	28	36	62	47	61	28	33	33	69	69	95	88	64	33	128	78	88	93	262	210	292	311	371	396	350	430
CDS:Rv0013:trpG:anthranilate_synthase_component_II:cds12:+:698:NC_000962.3	14	14	15	17	12	16	25	20	24	55	23	29	69	62	55	31	33	36	95	84	116	96	62	51	123	66	86	117	215	200	294	340	448	466	441	432
CDS:Rv0014c:pknB:serine2Fthreonine-protein_kinase_PknB:cds13:-:1880:NC_000962.3	21	16	28	18	26	19	49	25	57	61	43	65	85	94	97	72	70	80	118	155	176	137	94	64	233	147	228	220	551	368	494	638	728	767	745	824
CDS:Rv0015c:pknA:serine2Fthreonine-protein_kinase_PknA:cds14:-:1295:NC_000962.3	19	17	30	12	29	17	58	44	61	92	61	53	98	107	108	60	73	68	121	135	182	177	111	66	252	168	209	227	491	397	453	477	587	656	615	656
CDS:Rv0016c:pbpA:penicillin-binding_protein_PbpA:cds15:-:1475:NC_000962.3	16	19	24	26	19	21	55	30	51	82	46	47	90	93	105	54	67	85	103	119	171	196	125	61	223	178	213	242	512	399	467	542	698	719	653	738
CDS:Rv0017c:rodA:cell_division_protein_RodA:cds16:-:1409:NC_000962.3	24	19	28	23	31	22	45	34	48	74	49	47	70	103	88	57	56	75	108	111	165	136	92	55	253	137	206	212	492	328	406	493	612	679	639	710
CDS:Rv0018c:pstP:phosphoserine2Fthreonine_phosphatase_PstP:cds17:-:1544:NC_000962.3	32	28	41	23	33	31	59	45	67	105	64	68	145	110	153	86	108	98	200	219	295	220	187	117	331	201	286	278	632	468	690	789	928	972	949	1079
CDS:Rv0019c:fhaB:FHA_domain-containing_protein_FhaB:cds18:-:467:NC_000962.3	14	12	22	11	22	15	37	29	39	56	36	43	77	72	69	44	49	47	95	110	154	136	78	42	171	98	140	160	363	232	376	435	550	567	571	669
CDS:Rv0020c:fhaA:FHA_domain-containing_protein_FhaA:cds19:-:1583:NC_000962.3	75	58	130	73	126	66	208	137	201	277	152	223	325	354	328	230	246	244	507	558	714	603	448	248	928	556	804	786	1763	1347	1666	2040	2540	2600	2556	2778
CDS:Rv0021c:-:hypothetical_protein:cds20:-:968:NC_000962.3	13	7	9	8	4	9	14	12	18	37	13	18	38	27	38	25	30	24	50	61	62	64	32	34	81	58	90	58	177	121	182	232	252	286	257	265
CDS:Rv0022c:whiB5:transcriptional_regulator_WhiB5:cds21:-:419:NC_000962.3	0	0	0	0	0	0	1	0	1	2	0	0	0	1	5	0	0	1	1	0	1	1	2	0	1	1	0	3	6	5	3	6	2	7	9	7
CDS:Rv0023:-:transcriptional_regulator:cds22:+:770:NC_000962.3	1	0	6	5	5	3	3	7	9	8	2	9	10	13	19	4	12	12	16	20	25	24	22	9	49	21	23	49	82	66	64	93	107	137	129	123
CDS:Rv0024:-:NLP2FP60_family_protein:cds23:+:845:NC_000962.3	2	0	6	1	3	2	9	7	11	16	8	8	17	12	19	8	9	10	21	27	25	30	24	13	46	37	41	42	109	64	80	100	102	148	136	138
CDS:Rv0025:-:hypothetical_protein:cds24:+:362:NC_000962.3	3	2	7	1	3	5	7	5	3	15	13	15	18	21	11	12	16	7	17	17	22	30	13	12	36	26	33	34	84	59	82	96	132	113	113	119
CDS:Rv0026:-:hypothetical_protein:cds25:+:1346:NC_000962.3	11	8	12	10	12	6	17	10	16	24	9	20	28	38	21	16	24	22	32	45	49	45	34	20	64	46	71	64	153	128	156	175	197	222	213	273
CDS:Rv0027:-:hypothetical_protein:cds26:+:317:NC_000962.3	2	0	1	1	1	2	4	3	3	4	3	3	7	6	5	5	4	6	11	8	8	10	6	8	11	7	14	15	37	28	34	33	44	44	46	53
CDS:Rv0028:-:hypothetical_protein:cds27:+:305:NC_000962.3	0	1	3	2	1	1	4	4	2	4	5	4	7	6	8	7	4	1	10	10	14	9	12	6	13	10	10	11	29	15	25	34	38	41	37	48
CDS:Rv0029:-:hypothetical_protein:cds28:+:1097:NC_000962.3	5	5	13	9	20	7	29	22	21	28	16	14	33	36	42	31	33	24	36	43	63	48	42	22	90	45	80	93	166	118	161	167	200	247	192	210
CDS:Rv0030:-:hypothetical_protein:cds29:+:329:NC_000962.3	6	4	9	5	6	4	19	10	16	26	15	19	26	21	25	22	19	25	32	37	45	46	30	19	58	27	43	35	100	59	114	169	186	189	184	192
CDS:Rv0032:bioF2:8-amino-7-oxononanoate_synthase:cds30:+:2315:NC_000962.3	3	5	9	5	4	7	18	10	15	23	15	22	38	40	30	16	18	24	39	54	75	64	45	29	81	60	82	88	209	131	214	274	324	375	335	341
CDS:Rv0033:acpA:acyl_carrier_protein_AcpA:cds31:+:263:NC_000962.3	0	1	0	0	0	0	1	1	0	4	0	0	2	3	2	2	1	1	2	5	7	3	8	3	9	6	7	5	16	12	16	23	25	29	20	24
CDS:Rv0034:acpA:hypothetical_protein:cds32:+:395:NC_000962.3	0	0	0	1	0	0	1	2	2	6	2	1	2	4	3	6	2	2	5	3	6	6	7	3	12	5	11	6	35	15	19	37	42	43	46	43
CDS:Rv0035:fadD34:fatty-acid--CoA_ligase_FadD34:cds33:+:1688:NC_000962.3	3	3	2	0	3	3	14	11	7	17	7	8	25	19	15	16	12	13	33	22	32	28	21	12	53	33	49	53	137	82	112	159	184	193	226	184
CDS:Rv0036c:-:hypothetical_protein:cds34:-:773:NC_000962.3	15	16	28	13	20	11	31	18	22	44	25	34	44	56	68	36	50	58	75	89	95	96	73	37	140	107	164	124	262	223	310	357	439	508	435	466
CDS:Rv0037c:-:MFS-type_transporter:cds35:-:1325:NC_000962.3	14	9	16	15	20	15	39	21	36	51	30	34	62	64	55	45	56	34	76	107	111	122	61	53	133	89	108	113	261	212	340	365	449	479	446	438
CDS:Rv0038:-:hypothetical_protein:cds36:+:608:NC_000962.3	15	12	12	3	13	8	28	19	29	33	18	24	42	35	47	19	26	35	52	60	79	84	54	32	118	63	87	96	185	160	194	223	278	326	290	316
CDS:Rv0039c:-:transmembrane_protein:cds37:-:347:NC_000962.3	10	10	15	6	10	4	21	10	15	18	11	13	29	35	25	19	23	20	31	29	34	49	30	13	64	45	60	75	115	104	108	91	120	136	125	151
CDS:Rv0040c:mtc28:proline-rich_protein:cds38:-:932:NC_000962.3	37	31	42	31	48	42	70	52	52	131	57	80	130	111	114	68	96	91	163	166	202	223	131	87	320	222	276	289	603	466	508	595	749	810	739	792
CDS:Rv0041:leuS:leucine--tRNA_ligase:cds39:+:2909:NC_000962.3	33	32	42	15	36	30	100	50	63	113	66	78	144	130	129	84	101	99	163	220	299	192	185	103	372	188	301	325	694	446	729	884	1067	1163	1103	1236
CDS:Rv0042c:-:transcriptional_regulator:cds40:-:626:NC_000962.3	12	12	22	8	16	10	26	19	31	42	15	20	26	34	31	29	29	27	43	69	75	76	47	25	119	78	98	102	258	160	188	267	330	362	332	407
CDS:Rv0043c:-:HTH-type_transcriptional_regulator:cds41:-:734:NC_000962.3	10	3	9	6	4	8	15	12	16	19	17	13	20	17	21	13	14	18	31	35	46	47	22	17	53	34	52	50	132	82	128	156	198	199	184	232
CDS:Rv0044c:-:oxidoreductase:cds42:-:794:NC_000962.3	3	6	5	4	4	2	7	4	6	17	6	9	14	14	17	13	8	12	12	15	29	19	15	11	48	24	34	32	83	56	70	73	123	112	104	118
CDS:Rv0045c:-:hydrolase:cds43:-:896:NC_000962.3	19	11	18	11	22	14	51	33	37	71	55	65	89	79	65	58	62	72	137	185	212	155	122	76	195	124	186	175	400	323	465	541	616	653	587	695
CDS:Rv0046c:ino1:inositol-3-phosphate_synthase:cds44:-:1103:NC_000962.3	21	22	29	19	33	20	105	70	85	150	93	87	127	128	130	110	102	99	178	233	254	249	195	102	315	202	287	271	595	514	746	768	941	1002	951	1034
CDS:Rv0047c:-:hypothetical_protein:cds45:-:542:NC_000962.3	11	7	18	8	30	12	54	35	36	67	37	49	68	55	53	41	54	47	73	104	123	103	77	50	161	98	149	160	315	248	338	378	487	522	449	547
CDS:Rv0048c:-:membrane_protein:cds46:-:869:NC_000962.3	11	6	25	6	12	8	26	21	25	43	23	25	54	53	48	34	35	46	67	61	82	68	56	40	103	61	90	86	214	144	280	271	350	356	354	367
CDS:Rv0049:-:hypothetical_protein:cds47:+:413:NC_000962.3	13	9	27	16	25	18	64	27	50	75	46	50	83	74	79	58	70	82	128	130	198	164	145	80	189	132	186	140	374	302	363	407	511	537	542	565
CDS:Rv0050:ponA1:bifunctional_penicillin-insensitive_transglycosylase2Fpenicillin-sensitive_transpeptidase:cds48:+:2036:NC_000962.3	27	19	25	33	52	28	97	55	69	115	79	85	111	107	132	98	104	108	178	244	289	251	190	105	365	216	326	314	706	523	712	872	1032	1125	1021	1125
CDS:Rv0051:ponA1:transmembrane_protein:cds49:+:1682:NC_000962.3	10	12	13	11	16	10	32	17	23	51	30	24	58	51	49	44	39	35	77	88	109	99	75	39	166	82	140	122	339	223	287	358	431	479	440	464
CDS:Rv0052:-:hypothetical_protein:cds50:+:563:NC_000962.3	2	3	3	2	4	6	9	5	7	13	9	7	13	18	13	11	6	13	25	18	36	19	20	9	37	27	42	47	86	69	90	108	135	129	114	141
CDS:Rv0053:rpsF:30S_ribosomal_protein_S6:cds51:+:290:NC_000962.3	24	23	42	23	44	23	88	63	88	110	67	59	126	117	126	94	86	85	175	184	256	187	134	116	282	199	276	268	542	424	623	788	1056	1055	1063	1094
CDS:Rv0054:ssb:single-strand_DNA-binding_protein:cds52:+:494:NC_000962.3	20	16	25	13	29	23	59	45	53	93	52	66	100	107	95	59	84	61	141	174	217	157	118	71	209	154	226	228	504	358	642	826	893	990	1012	1030
CDS:Rv0055:rpsR1:30S_ribosomal_protein_S18:cds53:+:254:NC_000962.3	18	10	18	16	14	13	41	38	36	52	33	52	64	64	67	36	52	35	94	99	150	112	74	61	166	108	152	155	331	213	436	523	583	706	669	713
CDS:Rv0056:rplI:50S_ribosomal_protein_L9:cds54:+:458:NC_000962.3	25	17	28	22	38	20	68	35	62	70	57	60	101	89	94	59	60	86	121	160	169	164	119	73	250	166	240	244	501	361	566	730	878	938	889	1034
CDS:Rv0057:-:hypothetical_protein:cds55:+:521:NC_000962.3	22	18	26	23	37	17	44	27	51	64	44	27	75	79	70	52	50	53	99	151	194	136	96	67	240	122	219	211	452	326	424	455	615	668	644	723
CDS:Rv0058:dnaB:replicative_DNA_helicase:cds56:+:2624:NC_000962.3	72	49	88	60	95	74	119	71	104	127	87	97	198	202	224	138	169	134	296	370	430	382	246	156	586	344	481	544	1226	855	1230	1507	1751	1856	1829	1987
CDS:Rv0059:-:hypothetical_protein:cds57:+:692:NC_000962.3	4	4	7	6	5	9	15	5	8	15	11	11	17	20	21	14	15	15	35	42	47	41	29	17	84	45	56	68	165	104	107	129	166	186	184	183
CDS:Rv0060:-:hypothetical_protein:cds58:+:1058:NC_000962.3	12	12	15	11	22	11	38	28	35	48	34	29	47	48	58	32	35	46	70	77	125	97	88	33	136	93	115	122	289	183	281	317	388	450	398	464
CDS:Rv0061c:-:hypothetical_protein:cds59:-:338:NC_000962.3	29	29	36	19	30	23	51	35	45	66	60	49	94	107	99	72	85	84	130	174	193	187	128	61	286	162	268	230	575	430	524	748	902	911	878	938
CDS:Rv0062:celA1:cellulase_CelA:cds60:+:1142:NC_000962.3	7	11	15	12	16	9	24	13	18	44	27	18	48	36	53	20	47	33	64	61	102	80	56	30	161	110	136	130	323	219	310	335	456	453	510	512
CDS:Rv0063:-:oxidoreductase:cds61:+:1439:NC_000962.3	11	4	16	7	15	9	25	13	19	36	22	24	37	28	29	25	23	25	36	30	64	54	33	32	80	57	85	101	152	152	155	146	217	224	261	230
CDS:Rv0063a:-:hypothetical_protein:cds62:+:161:NC_000962.3	7	9	6	5	8	8	14	12	8	16	13	8	22	22	15	12	19	14	13	31	30	37	23	11	63	35	54	48	93	85	69	96	109	131	114	140
CDS:Rv0064:-:transmembrane_protein:cds63:+:2939:NC_000962.3	12	18	17	11	23	17	50	29	36	68	43	38	78	92	85	54	52	66	75	89	120	135	74	45	186	91	157	160	352	268	344	369	464	455	470	520
CDS:Rv0064A:vapB1:antitoxin_VapB1:cds64:+:239:NC_000962.3	2	2	2	1	4	2	2	4	4	4	2	4	10	9	8	3	3	5	13	8	13	11	10	3	16	18	10	16	30	28	24	38	53	49	42	52
CDS:Rv0065:vapC1:ribonuclease_VapC1:cds65:+:401:NC_000962.3	2	2	3	1	4	3	3	2	1	3	1	3	2	7	4	1	4	4	13	4	17	11	6	3	20	15	13	14	34	19	27	37	42	35	33	39
CDS:Rv0066c:icd2:isocitrate_dehydrogenase:cds66:-:2237:NC_000962.3	20	20	27	21	35	18	52	41	49	74	46	49	92	81	91	67	57	67	125	158	191	213	140	90	259	162	239	250	539	387	556	713	841	931	848	965
CDS:Rv0067c:-:transcriptional_regulator:cds67:-:569:NC_000962.3	1	3	1	1	4	1	3	2	6	0	3	3	8	6	10	4	4	11	16	10	15	14	9	7	14	7	17	17	34	27	35	52	41	59	42	57
CDS:Rv0068:-:oxidoreductase:cds68:+:911:NC_000962.3	1	2	7	0	3	4	4	5	3	6	2	6	6	8	8	5	9	4	10	5	12	7	9	7	10	8	24	14	30	20	36	26	55	53	47	46
CDS:Rv0069c:sdaA:L-serine_dehydratase:cds69:-:1385:NC_000962.3	5	4	9	2	6	2	8	6	14	20	5	12	21	15	21	12	24	21	24	30	39	23	20	19	57	37	46	53	104	81	97	114	158	169	145	140
CDS:Rv0070c:glyA2:serine_hydroxymethyltransferase:cds70:-:1277:NC_000962.3	10	4	11	5	8	4	25	5	7	32	13	11	23	23	27	20	13	25	29	46	54	37	29	17	91	51	97	76	167	133	130	151	193	215	187	200
CDS:Rv0071:-:maturase:cds71:+:707:NC_000962.3	1	0	3	0	1	1	2	1	5	4	5	2	5	2	9	1	6	1	5	6	9	7	2	5	7	1	6	3	22	11	17	34	21	25	29	20
CDS:Rv0072:-:glutamine_ABC_transporter_permease:cds72:+:1049:NC_000962.3	20	17	18	11	18	12	46	27	29	54	36	40	61	55	65	58	49	51	97	102	160	110	82	49	164	102	147	154	357	252	353	450	505	531	513	605
CDS:Rv0073:-:glutamine_ABC_transporter_ATP-binding_protein:cds73:+:992:NC_000962.3	21	27	26	19	29	20	51	45	46	80	42	45	73	79	84	50	57	62	114	139	153	142	100	49	217	130	213	195	420	310	404	515	630	665	662	750
CDS:Rv0074:-:hypothetical_protein:cds74:+:1235:NC_000962.3	7	6	9	2	11	12	24	14	20	34	24	19	41	38	30	28	21	24	57	57	77	53	49	28	91	72	96	106	206	162	192	193	260	259	257	315
CDS:Rv0075:-:aminotransferase:cds75:+:1172:NC_000962.3	6	8	10	7	8	13	24	11	31	33	21	22	32	37	44	29	27	25	52	55	73	68	35	35	85	52	111	79	210	160	215	275	312	342	314	369
CDS:Rv0076c:-:membrane_protein:cds76:-:389:NC_000962.3	5	3	9	3	4	3	11	2	9	11	7	11	19	12	18	21	20	16	15	18	26	28	17	11	36	19	25	22	62	51	68	70	127	104	73	123
CDS:Rv0077c:-:oxidoreductase:cds77:-:830:NC_000962.3	7	4	7	4	3	11	14	2	14	18	11	12	22	18	19	17	27	17	18	25	36	30	41	20	31	18	30	31	60	61	101	115	134	174	139	155
CDS:Rv0078:-:transcriptional_regulator:cds78:+:605:NC_000962.3	5	2	2	1	9	5	12	3	11	16	4	9	13	20	15	5	11	9	23	22	23	25	18	15	30	15	22	26	53	56	83	109	104	113	101	124
CDS:Rv0078A:-:hypothetical_protein:cds79:-:593:NC_000962.3	10	14	10	10	16	8	22	10	18	32	18	20	30	46	42	32	29	20	57	64	93	85	57	32	83	54	78	88	179	151	230	247	287	340	322	317
CDS:Rv0078B:-:hypothetical_protein:cds80:-:206:NC_000962.3	10	8	8	7	10	7	15	6	19	25	8	13	18	28	26	16	22	20	51	42	67	64	49	36	72	30	64	65	137	109	153	172	193	219	205	211
CDS:Rv0079:-:hypothetical_protein:cds81:+:821:NC_000962.3	3	5	5	6	4	1	5	3	8	14	8	13	17	13	17	9	19	14	21	26	28	25	18	12	36	7	28	25	53	44	58	57	84	60	60	82
CDS:Rv0080:-:hypothetical_protein:cds82:+:458:NC_000962.3	1	0	2	1	6	2	6	0	3	5	3	7	8	5	5	2	7	6	5	9	9	4	7	5	15	10	10	13	21	22	23	20	28	34	32	48
CDS:Rv0081:-:HTH-type_transcriptional_regulator:cds83:+:344:NC_000962.3	5	7	14	9	9	7	2	2	5	3	5	3	18	16	14	12	9	8	21	24	26	28	15	7	29	23	22	29	69	60	61	80	82	75	78	97
CDS:Rv0082:-:oxidoreductase:cds84:+:479:NC_000962.3	9	9	16	13	8	9	8	7	3	8	7	8	19	22	16	12	13	11	32	35	44	38	17	17	53	26	52	40	106	70	84	108	113	125	106	110
CDS:Rv0083:-:oxidoreductase:cds85:+:1922:NC_000962.3	21	27	34	28	30	29	24	21	27	44	23	20	63	59	57	32	45	49	74	89	105	99	79	48	179	91	146	162	307	240	233	240	364	357	340	316
CDS:Rv0084:hycD:formate_hydrogenlyase_HycD:cds86:+:950:NC_000962.3	31	25	38	28	37	33	31	32	32	58	25	38	86	81	84	49	63	54	111	121	151	164	105	75	206	133	190	200	439	315	366	415	559	515	555	563
CDS:Rv0085:hycP:hydrogenase_HycP:cds87:+:662:NC_000962.3	8	10	8	7	6	10	7	10	5	9	5	6	18	12	20	16	13	10	28	39	42	33	32	18	46	34	50	59	101	77	75	90	132	123	120	124
CDS:Rv0086:hycQ:hydrogenase_HycQ:cds88:+:1466:NC_000962.3	24	14	33	20	41	18	26	15	20	31	19	21	65	50	45	43	42	49	63	77	123	82	62	40	173	104	132	133	340	225	247	270	340	362	387	408
CDS:Rv0087:hycE:formate_hydrogenase_HycE:cds89:+:1478:NC_000962.3	19	5	24	14	18	17	12	6	9	16	10	9	29	48	33	23	28	22	39	38	72	66	41	34	97	56	87	101	218	153	135	156	189	228	207	218
CDS:Rv0088:-:polyketide_cyclase2Fdehydrase:cds90:+:674:NC_000962.3	14	6	18	11	14	10	18	6	11	24	11	13	33	44	42	20	31	29	46	44	71	71	41	27	102	71	79	80	173	142	169	237	304	280	282	303
CDS:Rv0089:-:methyltransferase:cds91:+:593:NC_000962.3	5	9	10	9	11	9	6	7	11	13	4	9	12	11	30	13	18	20	37	33	33	47	29	13	54	36	64	40	123	76	102	114	137	153	156	160
CDS:Rv0090:-:membrane_protein:cds92:+:770:NC_000962.3	1	2	2	3	1	0	7	2	1	5	1	4	6	7	5	4	2	3	9	10	13	11	10	4	14	6	10	10	22	23	36	34	35	36	36	37
CDS:Rv0091:mtn:bifunctional_527-methylthioadenosine_nucleosidase_2FS-adenosylhomocysteine_nucleosidase:cds93:+:767:NC_000962.3	4	8	5	2	10	3	26	24	14	46	25	22	41	49	45	20	30	35	54	50	96	78	57	35	90	62	97	96	175	143	202	265	342	336	346	341
CDS:Rv0092:ctpA:cation_transporter_ATPase_A:cds94:+:2285:NC_000962.3	15	13	14	13	11	10	38	19	28	52	42	33	68	42	44	37	42	45	84	77	108	114	68	39	143	90	130	125	281	229	261	277	373	417	383	396
CDS:Rv0093c:ctpA:membrane_protein:cds95:-:848:NC_000962.3	2	3	2	3	7	3	9	7	8	11	6	12	16	13	17	17	8	9	17	27	18	26	17	15	36	14	28	29	53	45	58	51	87	89	90	102
CDS:Rv0094c:-:hypothetical_protein:cds96:-:953:NC_000962.3	0	1	1	2	0	1	2	2	1	5	0	5	2	1	3	1	3	5	3	4	5	4	6	3	5	5	3	4	13	11	12	16	19	10	23	14
CDS:Rv0095c:-:hypothetical_protein:cds97:-:410:NC_000962.3	1	0	2	1	3	1	1	0	1	1	0	0	3	4	3	2	3	4	3	5	6	7	3	5	3	4	7	5	14	11	15	9	22	16	18	18
CDS:Rv0096:PPE1:PPE_family_protein_PPE1:cds98:+:1391:NC_000962.3	7	6	6	4	7	12	22	25	28	44	22	43	52	56	57	33	29	29	67	75	106	74	67	37	99	61	94	79	128	122	138	143	181	188	182	223
CDS:Rv0097:-:oxidoreductase:cds99:+:869:NC_000962.3	2	3	5	8	9	2	9	9	21	23	14	9	25	29	15	11	24	15	33	47	44	46	32	17	56	33	42	42	91	64	83	86	102	141	110	111
CDS:Rv0098:fcoT:fatty_acyl_CoA_thioesterase_FcoT:cds100:+:551:NC_000962.3	2	1	0	1	3	0	10	5	8	11	8	7	14	13	10	11	9	8	26	28	25	29	11	6	29	19	28	27	55	33	49	42	50	49	54	63
CDS:Rv0099:fadD10:fatty-acid--CoA_ligase_FadD10:cds101:+:1622:NC_000962.3	9	5	4	6	6	5	20	12	25	35	22	16	32	41	41	28	33	23	38	50	69	72	43	23	82	58	71	87	136	142	128	138	167	185	176	215
CDS:Rv0100:-:hypothetical_protein:cds102:+:236:NC_000962.3	1	0	0	1	2	1	2	1	0	6	2	5	3	7	8	4	3	4	3	6	8	7	5	3	14	4	14	9	12	25	17	18	24	22	28	36
CDS:Rv0101:nrp:peptide_synthetase_Nrp:cds103:+:7538:NC_000962.3	14	11	20	8	15	14	45	43	68	106	56	75	107	104	100	98	77	68	152	161	217	172	134	71	266	174	209	208	450	407	427	491	585	665	568	740
CDS:Rv0102:-:integral_membrane_protein:cds104:+:1985:NC_000962.3	11	14	34	19	36	19	48	24	44	78	44	45	80	86	81	68	67	54	101	115	154	142	95	64	179	115	164	170	299	277	348	395	433	530	479	580
CDS:Rv0103c:ctpB:cation-transporter_P-type_ATPase_B:cds105:-:2258:NC_000962.3	30	28	39	27	55	33	91	49	88	127	73	79	155	116	146	100	89	135	188	241	274	224	157	109	288	215	316	316	639	501	626	678	871	895	948	965
CDS:Rv0104:-:hypothetical_protein:cds106:+:1514:NC_000962.3	4	5	0	2	3	1	17	8	9	18	7	6	10	12	15	14	9	17	25	26	34	30	30	12	36	32	35	29	61	50	102	139	119	139	136	159
CDS:Rv0105c:rpmB1:50S_ribosomal_protein_L28:cds107:-:284:NC_000962.3	0	0	0	0	0	0	0	0	0	0	1	1	1	2	0	0	0	0	0	4	0	0	0	0	0	0	2	1	0	1	3	0	2	2	3	3
CDS:Rv0106:-:hypothetical_protein:cds108:+:1196:NC_000962.3	5	4	9	2	6	5	7	6	11	24	7	9	18	10	5	8	7	6	14	12	23	16	15	12	27	22	40	41	64	64	47	49	93	84	78	88
CDS:Rv0107c:ctpI:cation-transporter_ATPase_I:cds109:-:4898:NC_000962.3	33	29	38	26	44	32	84	38	57	91	46	72	115	118	117	80	95	95	154	184	205	198	151	102	306	189	305	269	624	467	569	684	720	811	758	807
CDS:Rv0108c:-:hypothetical_protein:cds110:-:209:NC_000962.3	32	19	35	18	30	22	67	40	54	101	52	68	126	126	103	82	84	96	149	143	204	181	143	84	221	136	214	180	452	298	595	695	767	853	814	829
CDS:Rv0109:PE_PGRS1:PE-PGRS_family_protein_PE_PGRS1:cds111:+:1490:NC_000962.3	5	3	5	5	3	6	16	9	14	13	13	12	19	21	32	23	16	16	24	26	39	35	26	21	37	18	37	33	66	66	68	94	100	140	137	130
CDS:Rv0110:-:integral_membrane_protein:cds112:+:749:NC_000962.3	7	5	2	2	8	5	9	5	8	18	11	8	12	12	19	13	8	12	15	22	37	35	15	15	36	20	34	21	72	51	72	118	100	124	114	121
CDS:Rv0111:-:transmembrane_acyltransferase:cds113:+:2057:NC_000962.3	7	5	22	10	14	8	28	13	30	40	25	36	50	59	60	38	46	31	72	82	99	90	75	43	131	86	124	138	303	189	269	323	413	446	415	503
CDS:Rv0112:gca:GDP-mannose_42C6-dehydratase:cds114:+:956:NC_000962.3	17	13	14	11	23	12	42	32	45	63	32	61	73	64	76	56	41	46	77	101	125	106	75	37	136	81	147	139	241	210	206	226	324	323	318	377
CDS:Rv0113:gmhA:phosphoheptose_isomerase:cds115:+:590:NC_000962.3	1	5	5	3	9	5	16	11	19	33	24	22	26	35	30	26	31	22	35	39	67	47	32	16	62	41	65	61	125	87	98	122	153	184	148	187
CDS:Rv0114:gmhB:D-glycero-alpha-D-manno-heptose-12C7-bisphosphate_7-phosphatase:cds116:+:572:NC_000962.3	3	2	2	0	4	3	11	7	2	23	9	17	20	18	13	15	14	15	13	29	17	24	17	14	26	23	24	30	59	58	46	68	72	66	66	88
CDS:Rv0115:hddA:D-alpha-D-heptose-7-phosphate_kinase_HddA:cds117:+:1160:NC_000962.3	3	6	4	3	4	0	18	14	19	27	8	11	22	24	22	19	12	16	23	27	31	33	21	15	37	33	29	50	59	57	72	75	92	117	99	126
CDS:Rv0115a:-:hypothetical_protein:cds118:+:188:NC_000962.3	4	4	8	2	9	4	8	10	11	14	8	13	28	20	16	16	16	15	19	22	28	33	16	9	28	20	23	24	35	48	82	66	102	109	84	118
CDS:Rv0116c:ldtA:L2CD-transpeptidase_LdtA:cds119:-:755:NC_000962.3	9	8	10	5	13	11	16	17	18	34	12	20	34	37	34	33	29	23	42	28	58	66	39	15	61	47	62	66	109	98	125	160	204	252	230	227
CDS:Rv0117:oxyS:oxidative_stress_response_regulatory_protein_OxyS:cds120:+:944:NC_000962.3	5	4	4	2	4	3	18	8	12	27	18	17	24	36	18	20	12	18	35	17	35	58	29	11	50	39	44	44	84	82	102	116	130	160	134	141
CDS:Rv0118c:oxcA:oxalyl-CoA_decarboxylase_OxcA:cds121:-:1748:NC_000962.3	3	3	8	2	4	1	8	2	7	9	4	5	6	7	8	2	10	8	13	12	15	9	19	11	35	8	20	16	40	35	58	51	65	63	64	66
CDS:Rv0119:fadD7:fatty-acid--CoA_ligase_FadD7:cds122:+:1577:NC_000962.3	7	8	11	1	7	8	10	5	11	15	10	6	17	28	17	16	11	18	7	25	38	31	22	12	32	27	44	33	97	77	99	115	125	148	142	151
CDS:Rv0120c:fusA2:elongation_factor_G:cds123:-:2144:NC_000962.3	7	4	8	6	11	5	11	18	24	19	18	14	29	32	33	25	19	16	31	32	45	45	37	20	61	41	43	52	121	94	112	123	166	152	145	202
CDS:Rv0121c:-:hypothetical_protein:cds124:-:434:NC_000962.3	2	3	6	2	8	2	6	5	9	11	7	10	26	12	10	9	14	11	8	16	26	29	15	5	31	18	26	26	60	59	54	61	68	89	60	70
CDS:Rv0122:-:hypothetical_protein:cds125:+:368:NC_000962.3	3	1	1	1	1	1	3	2	2	2	1	2	3	3	2	2	2	3	4	3	4	6	5	3	6	6	6	6	15	12	17	24	18	25	33	20
CDS:Rv0123:-:hypothetical_protein:cds126:+:368:NC_000962.3	2	0	2	2	2	2	3	1	3	4	2	3	2	3	7	2	7	1	7	6	10	8	4	5	8	4	8	12	20	19	31	42	39	48	47	51
CDS:Rv0124:PE_PGRS2:PE-PGRS_family_protein_PE_PGRS2:cds127:+:1463:NC_000962.3	3	3	3	2	3	4	7	7	10	14	9	6	15	15	15	10	13	20	19	9	19	12	11	4	12	9	12	20	35	24	34	38	37	53	44	39
CDS:Rv0125:pepA:serine_protease_PepA:cds128:+:1067:NC_000962.3	24	21	28	16	28	30	68	40	72	112	66	78	164	143	130	88	91	98	179	233	277	234	153	95	323	198	287	276	625	493	668	800	1022	970	1067	1105
CDS:Rv0126:treS:trehalose_synthase2Famylase_TreS:cds129:+:1805:NC_000962.3	21	15	23	16	20	6	54	43	34	68	44	40	91	75	99	74	71	65	124	160	182	143	109	59	220	151	208	219	487	355	399	531	776	724	693	748
CDS:Rv0127:mak:maltokinase:cds130:+:1367:NC_000962.3	12	9	16	7	22	11	26	26	30	54	26	31	66	47	68	41	47	48	71	94	79	98	63	38	165	92	151	166	322	282	306	375	422	500	431	468
CDS:Rv0128:-:transmembrane_protein:cds131:+:779:NC_000962.3	8	7	10	7	14	9	31	13	25	35	24	17	35	48	36	27	30	34	55	73	71	89	33	35	87	51	103	74	196	126	162	218	250	309	283	282
[truncated: 3,774 more rows]

## Sheet: post_TB
Geneid	WT_4_rep1	WT_4_rep2	WT_4_rep3	WT_4_rep4	WT_4_rep5	WT_4_rep6	WT_24_rep1	WT_24_rep2	WT_24_rep3	WT_24_rep4	WT_24_rep5	WT_24_rep6	WT_48_rep1	WT_48_rep2	WT_48_rep3	WT_48_rep4	WT_48_rep5	WT_48_rep6	WT_72_rep1	WT_72_rep2	WT_72_rep3	WT_72_rep4	WT_72_rep5	WT_72_rep6	WT_96_rep1	WT_96_rep2	WT_96_rep3	WT_96_rep4	WT_96_rep5	WT_96_rep6	WT_120_rep1	WT_120_rep2	WT_120_rep3	WT_120_rep4	WT_120_rep5	WT_120_rep6
[truncated: 3,906 more rows]
